# Supplementary material for: Maternal smoking impacts key biological pathways in newborns through epigenetic modification in Utero
Source: BMC Genomics. 2016 Nov 25;17:976. doi: 10.1186/s12864-016-3310-1 (PMC5124223; doi:10.1186/s12864-016-3310-1)
Supplement: Additional file 1: — SKAT_GeneScor. (XLSX 1 MB) [file 12864_2016_3310_MOESM1_ESM.xlsx]

## Sheet: Additional_File_1_SKAT_GeneScor
gene	n	model	direction	covariates	markers.per.gene	SKAT.pval	SKAT.qval	SKAT.bonf
GFI1	1067	SKAT	both_directions	meducation;CD8T;CD4T;NK;Bcell;Mono;Gran	71	1.05e-17	2.13e-13	2.13e-13
MYO1G	1067	SKAT	both_directions	meducation;CD8T;CD4T;NK;Bcell;Mono;Gran	12	4.33e-17	4.37e-13	8.74e-13
CYP1A1	1067	SKAT	both_directions	meducation;CD8T;CD4T;NK;Bcell;Mono;Gran	35	1.21e-09	8.15e-06	2.44e-05
RUNX1	1067	SKAT	both_directions	meducation;CD8T;CD4T;NK;Bcell;Mono;Gran	53	3.46e-07	0.00174915	0.0069966
LCTL	1067	SKAT	both_directions	meducation;CD8T;CD4T;NK;Bcell;Mono;Gran	8	1.61e-05	0.0650976	0.325488
AHRR	1067	SKAT	both_directions	meducation;CD8T;CD4T;NK;Bcell;Mono;Gran	149	6.29e-05	0.184672	1
TRAK1	1067	SKAT	both_directions	meducation;CD8T;CD4T;NK;Bcell;Mono;Gran	35	7.78e-05	0.184672	1
FCRLA	1067	SKAT	both_directions	meducation;CD8T;CD4T;NK;Bcell;Mono;Gran	9	8.14e-05	0.184672	1
MIR641	1067	SKAT	both_directions	meducation;CD8T;CD4T;NK;Bcell;Mono;Gran	4	8.23e-05	0.184672	1
C1orf180	1067	SKAT	both_directions	meducation;CD8T;CD4T;NK;Bcell;Mono;Gran	4	0.000103773	0.209611	1
ITLN2	1067	SKAT	both_directions	meducation;CD8T;CD4T;NK;Bcell;Mono;Gran	5	0.000115633	0.212334	1
SLC25A24	1067	SKAT	both_directions	meducation;CD8T;CD4T;NK;Bcell;Mono;Gran	23	0.000143721	0.223673	1
GLIS1	1067	SKAT	both_directions	meducation;CD8T;CD4T;NK;Bcell;Mono;Gran	51	0.000155857	0.223673	1
LRFN1	1067	SKAT	both_directions	meducation;CD8T;CD4T;NK;Bcell;Mono;Gran	21	0.000160225	0.223673	1
MIR451	1067	SKAT	both_directions	meducation;CD8T;CD4T;NK;Bcell;Mono;Gran	8	0.000166102	0.223673	1
HLA-DPB2	1067	SKAT	both_directions	meducation;CD8T;CD4T;NK;Bcell;Mono;Gran	93	0.000228682	0.260566	1
LOC284276	1067	SKAT	both_directions	meducation;CD8T;CD4T;NK;Bcell;Mono;Gran	8	0.000232723	0.260566	1
MIR144	1067	SKAT	both_directions	meducation;CD8T;CD4T;NK;Bcell;Mono;Gran	7	0.000240435	0.260566	1
HBG1	1067	SKAT	both_directions	meducation;CD8T;CD4T;NK;Bcell;Mono;Gran	2	0.000245099	0.260566	1
FGF23	1067	SKAT	both_directions	meducation;CD8T;CD4T;NK;Bcell;Mono;Gran	13	0.000302812	0.270685	1
LOC144438	1067	SKAT	both_directions	meducation;CD8T;CD4T;NK;Bcell;Mono;Gran	4	0.000321359	0.270685	1
BFSP2	1067	SKAT	both_directions	meducation;CD8T;CD4T;NK;Bcell;Mono;Gran	24	0.000365238	0.270685	1
MVP	1067	SKAT	both_directions	meducation;CD8T;CD4T;NK;Bcell;Mono;Gran	25	0.000392281	0.270685	1
CELA3A	1067	SKAT	both_directions	meducation;CD8T;CD4T;NK;Bcell;Mono;Gran	8	0.000403153	0.270685	1
TCN1	1067	SKAT	both_directions	meducation;CD8T;CD4T;NK;Bcell;Mono;Gran	6	0.000429026	0.270685	1
PLXNB2	1067	SKAT	both_directions	meducation;CD8T;CD4T;NK;Bcell;Mono;Gran	46	0.000479024	0.270685	1
ITGAM	1067	SKAT	both_directions	meducation;CD8T;CD4T;NK;Bcell;Mono;Gran	17	0.000491151	0.270685	1
UBQLN3	1067	SKAT	both_directions	meducation;CD8T;CD4T;NK;Bcell;Mono;Gran	6	0.000503966	0.270685	1
GIF	1067	SKAT	both_directions	meducation;CD8T;CD4T;NK;Bcell;Mono;Gran	6	0.000504317	0.270685	1
SLC35D2	1067	SKAT	both_directions	meducation;CD8T;CD4T;NK;Bcell;Mono;Gran	6	0.00051616	0.270685	1
ITGAL	1067	SKAT	both_directions	meducation;CD8T;CD4T;NK;Bcell;Mono;Gran	12	0.000525818	0.270685	1
TSPYL6	1067	SKAT	both_directions	meducation;CD8T;CD4T;NK;Bcell;Mono;Gran	12	0.00052816	0.270685	1
LOC339568	1067	SKAT	both_directions	meducation;CD8T;CD4T;NK;Bcell;Mono;Gran	4	0.000542099	0.270685	1
CSH1	1067	SKAT	both_directions	meducation;CD8T;CD4T;NK;Bcell;Mono;Gran	5	0.000554694	0.270685	1
IFIT1L	1067	SKAT	both_directions	meducation;CD8T;CD4T;NK;Bcell;Mono;Gran	7	0.000563279	0.270685	1
BHMT2	1067	SKAT	both_directions	meducation;CD8T;CD4T;NK;Bcell;Mono;Gran	11	0.000589873	0.270685	1
SERHL	1067	SKAT	both_directions	meducation;CD8T;CD4T;NK;Bcell;Mono;Gran	12	0.000590662	0.270685	1
SNORD4A	1067	SKAT	both_directions	meducation;CD8T;CD4T;NK;Bcell;Mono;Gran	6	0.000603474	0.270685	1
KIF26B	1067	SKAT	both_directions	meducation;CD8T;CD4T;NK;Bcell;Mono;Gran	144	0.000607228	0.270685	1
CALHM1	1067	SKAT	both_directions	meducation;CD8T;CD4T;NK;Bcell;Mono;Gran	18	0.000609306	0.270685	1
CCL27	1067	SKAT	both_directions	meducation;CD8T;CD4T;NK;Bcell;Mono;Gran	4	0.000614001	0.270685	1
RBP3	1067	SKAT	both_directions	meducation;CD8T;CD4T;NK;Bcell;Mono;Gran	15	0.000645504	0.270685	1
C4orf50	1067	SKAT	both_directions	meducation;CD8T;CD4T;NK;Bcell;Mono;Gran	12	0.000664987	0.270685	1
EPHB3	1067	SKAT	both_directions	meducation;CD8T;CD4T;NK;Bcell;Mono;Gran	37	0.000669897	0.270685	1
DMGDH	1067	SKAT	both_directions	meducation;CD8T;CD4T;NK;Bcell;Mono;Gran	11	0.000671726	0.270685	1
PDZK1	1067	SKAT	both_directions	meducation;CD8T;CD4T;NK;Bcell;Mono;Gran	8	0.00067563	0.270685	1
CLEC9A	1067	SKAT	both_directions	meducation;CD8T;CD4T;NK;Bcell;Mono;Gran	11	0.000686221	0.270685	1
SNORA46	1067	SKAT	both_directions	meducation;CD8T;CD4T;NK;Bcell;Mono;Gran	1	0.000694153	0.270685	1
NUP210L	1067	SKAT	both_directions	meducation;CD8T;CD4T;NK;Bcell;Mono;Gran	12	0.000695348	0.270685	1
LOC646498	1067	SKAT	both_directions	meducation;CD8T;CD4T;NK;Bcell;Mono;Gran	6	0.00069602	0.270685	1
MSR1	1067	SKAT	both_directions	meducation;CD8T;CD4T;NK;Bcell;Mono;Gran	7	0.000696915	0.270685	1
NLRC3	1067	SKAT	both_directions	meducation;CD8T;CD4T;NK;Bcell;Mono;Gran	26	0.000724964	0.270685	1
TSPO2	1067	SKAT	both_directions	meducation;CD8T;CD4T;NK;Bcell;Mono;Gran	9	0.000739682	0.270685	1
LOC286135	1067	SKAT	both_directions	meducation;CD8T;CD4T;NK;Bcell;Mono;Gran	5	0.000760325	0.270685	1
TXNDC2	1067	SKAT	both_directions	meducation;CD8T;CD4T;NK;Bcell;Mono;Gran	7	0.000788546	0.270685	1
RABGAP1L	1067	SKAT	both_directions	meducation;CD8T;CD4T;NK;Bcell;Mono;Gran	34	0.000790833	0.270685	1
SNORD47	1067	SKAT	both_directions	meducation;CD8T;CD4T;NK;Bcell;Mono;Gran	3	0.000798202	0.270685	1
SNORD81	1067	SKAT	both_directions	meducation;CD8T;CD4T;NK;Bcell;Mono;Gran	3	0.000798202	0.270685	1
RHO	1067	SKAT	both_directions	meducation;CD8T;CD4T;NK;Bcell;Mono;Gran	9	0.000869845	0.270685	1
DHDPSL	1067	SKAT	both_directions	meducation;CD8T;CD4T;NK;Bcell;Mono;Gran	14	0.000870661	0.270685	1
LOC143188	1067	SKAT	both_directions	meducation;CD8T;CD4T;NK;Bcell;Mono;Gran	7	0.000889067	0.270685	1
LRP3	1067	SKAT	both_directions	meducation;CD8T;CD4T;NK;Bcell;Mono;Gran	15	0.000909042	0.270685	1
LOC286367	1067	SKAT	both_directions	meducation;CD8T;CD4T;NK;Bcell;Mono;Gran	1	0.000928591	0.270685	1
GALNT2	1067	SKAT	both_directions	meducation;CD8T;CD4T;NK;Bcell;Mono;Gran	82	0.000943362	0.270685	1
PKLR	1067	SKAT	both_directions	meducation;CD8T;CD4T;NK;Bcell;Mono;Gran	16	0.000950158	0.270685	1
GNB3	1067	SKAT	both_directions	meducation;CD8T;CD4T;NK;Bcell;Mono;Gran	12	0.000950271	0.270685	1
SNORD42A	1067	SKAT	both_directions	meducation;CD8T;CD4T;NK;Bcell;Mono;Gran	7	0.000953988	0.270685	1
VNN2	1067	SKAT	both_directions	meducation;CD8T;CD4T;NK;Bcell;Mono;Gran	9	0.000954135	0.270685	1
MIR1231	1067	SKAT	both_directions	meducation;CD8T;CD4T;NK;Bcell;Mono;Gran	6	0.000958535	0.270685	1
DEFB118	1067	SKAT	both_directions	meducation;CD8T;CD4T;NK;Bcell;Mono;Gran	6	0.000977154	0.270685	1
ART4	1067	SKAT	both_directions	meducation;CD8T;CD4T;NK;Bcell;Mono;Gran	10	0.000989876	0.270685	1
IGFL1	1067	SKAT	both_directions	meducation;CD8T;CD4T;NK;Bcell;Mono;Gran	7	0.00100097	0.270685	1
GPR142	1067	SKAT	both_directions	meducation;CD8T;CD4T;NK;Bcell;Mono;Gran	15	0.00106672	0.270685	1
CCL16	1067	SKAT	both_directions	meducation;CD8T;CD4T;NK;Bcell;Mono;Gran	7	0.00107358	0.270685	1
MASP2	1067	SKAT	both_directions	meducation;CD8T;CD4T;NK;Bcell;Mono;Gran	11	0.0010761	0.270685	1
SPATA3	1067	SKAT	both_directions	meducation;CD8T;CD4T;NK;Bcell;Mono;Gran	8	0.00107799	0.270685	1
KIR3DL2	1067	SKAT	both_directions	meducation;CD8T;CD4T;NK;Bcell;Mono;Gran	10	0.00108568	0.270685	1
DIO3OS	1067	SKAT	both_directions	meducation;CD8T;CD4T;NK;Bcell;Mono;Gran	5	0.00110949	0.270685	1
BTNL2	1067	SKAT	both_directions	meducation;CD8T;CD4T;NK;Bcell;Mono;Gran	78	0.00111225	0.270685	1
CC2D2A	1067	SKAT	both_directions	meducation;CD8T;CD4T;NK;Bcell;Mono;Gran	12	0.00111713	0.270685	1
OR10J3	1067	SKAT	both_directions	meducation;CD8T;CD4T;NK;Bcell;Mono;Gran	3	0.00111966	0.270685	1
MYO1A	1067	SKAT	both_directions	meducation;CD8T;CD4T;NK;Bcell;Mono;Gran	5	0.00112701	0.270685	1
NKAPL	1067	SKAT	both_directions	meducation;CD8T;CD4T;NK;Bcell;Mono;Gran	14	0.00112917	0.270685	1
TREML1	1067	SKAT	both_directions	meducation;CD8T;CD4T;NK;Bcell;Mono;Gran	6	0.0011325	0.270685	1
BCAR3	1067	SKAT	both_directions	meducation;CD8T;CD4T;NK;Bcell;Mono;Gran	28	0.00115029	0.270685	1
MYBPHL	1067	SKAT	both_directions	meducation;CD8T;CD4T;NK;Bcell;Mono;Gran	9	0.00116304	0.270685	1
C7orf4	1067	SKAT	both_directions	meducation;CD8T;CD4T;NK;Bcell;Mono;Gran	4	0.00117392	0.270685	1
SFTPB	1067	SKAT	both_directions	meducation;CD8T;CD4T;NK;Bcell;Mono;Gran	6	0.00118109	0.270685	1
IL1F6	1067	SKAT	both_directions	meducation;CD8T;CD4T;NK;Bcell;Mono;Gran	6	0.00120111	0.270685	1
CCL17	1067	SKAT	both_directions	meducation;CD8T;CD4T;NK;Bcell;Mono;Gran	7	0.00121411	0.270685	1
MIR92A1	1067	SKAT	both_directions	meducation;CD8T;CD4T;NK;Bcell;Mono;Gran	4	0.00122899	0.270685	1
SLC26A9	1067	SKAT	both_directions	meducation;CD8T;CD4T;NK;Bcell;Mono;Gran	19	0.00124207	0.270685	1
CHIT1	1067	SKAT	both_directions	meducation;CD8T;CD4T;NK;Bcell;Mono;Gran	11	0.00124628	0.270685	1
LEP	1067	SKAT	both_directions	meducation;CD8T;CD4T;NK;Bcell;Mono;Gran	16	0.00126735	0.271999	1
COL11A2	1067	SKAT	both_directions	meducation;CD8T;CD4T;NK;Bcell;Mono;Gran	242	0.00127926	0.271999	1
C17orf72	1067	SKAT	both_directions	meducation;CD8T;CD4T;NK;Bcell;Mono;Gran	10	0.00130417	0.274278	1
C15orf50	1067	SKAT	both_directions	meducation;CD8T;CD4T;NK;Bcell;Mono;Gran	5	0.00131714	0.274278	1
OR6V1	1067	SKAT	both_directions	meducation;CD8T;CD4T;NK;Bcell;Mono;Gran	6	0.00133748	0.275111	1
MIR1205	1067	SKAT	both_directions	meducation;CD8T;CD4T;NK;Bcell;Mono;Gran	5	0.00134838	0.275111	1
REXO1L1	1067	SKAT	both_directions	meducation;CD8T;CD4T;NK;Bcell;Mono;Gran	5	0.0013702	0.275396	1
NDST4	1067	SKAT	both_directions	meducation;CD8T;CD4T;NK;Bcell;Mono;Gran	7	0.00138277	0.275396	1
MIR205	1067	SKAT	both_directions	meducation;CD8T;CD4T;NK;Bcell;Mono;Gran	7	0.00139698	0.275396	1
P2RY6	1067	SKAT	both_directions	meducation;CD8T;CD4T;NK;Bcell;Mono;Gran	23	0.0014234	0.275396	1
KRT5	1067	SKAT	both_directions	meducation;CD8T;CD4T;NK;Bcell;Mono;Gran	11	0.00144364	0.275396	1
PIK3C2B	1067	SKAT	both_directions	meducation;CD8T;CD4T;NK;Bcell;Mono;Gran	15	0.00144859	0.275396	1
TRPV6	1067	SKAT	both_directions	meducation;CD8T;CD4T;NK;Bcell;Mono;Gran	15	0.00145221	0.275396	1
FXYD3	1067	SKAT	both_directions	meducation;CD8T;CD4T;NK;Bcell;Mono;Gran	14	0.00148374	0.275396	1
C10orf128	1067	SKAT	both_directions	meducation;CD8T;CD4T;NK;Bcell;Mono;Gran	12	0.00152159	0.275396	1
MYO7B	1067	SKAT	both_directions	meducation;CD8T;CD4T;NK;Bcell;Mono;Gran	36	0.00156007	0.275396	1
FCRL1	1067	SKAT	both_directions	meducation;CD8T;CD4T;NK;Bcell;Mono;Gran	7	0.00156062	0.275396	1
CD4	1067	SKAT	both_directions	meducation;CD8T;CD4T;NK;Bcell;Mono;Gran	13	0.00156414	0.275396	1
CYMP	1067	SKAT	both_directions	meducation;CD8T;CD4T;NK;Bcell;Mono;Gran	8	0.00156686	0.275396	1
TMEM82	1067	SKAT	both_directions	meducation;CD8T;CD4T;NK;Bcell;Mono;Gran	20	0.00157375	0.275396	1
MIR129-1	1067	SKAT	both_directions	meducation;CD8T;CD4T;NK;Bcell;Mono;Gran	5	0.00162061	0.275396	1
SNORA71B	1067	SKAT	both_directions	meducation;CD8T;CD4T;NK;Bcell;Mono;Gran	5	0.00163488	0.275396	1
LOC100169752	1067	SKAT	both_directions	meducation;CD8T;CD4T;NK;Bcell;Mono;Gran	7	0.00168699	0.275396	1
SLAMF9	1067	SKAT	both_directions	meducation;CD8T;CD4T;NK;Bcell;Mono;Gran	7	0.00171529	0.275396	1
KCNG4	1067	SKAT	both_directions	meducation;CD8T;CD4T;NK;Bcell;Mono;Gran	20	0.0017447	0.275396	1
FCGR1B	1067	SKAT	both_directions	meducation;CD8T;CD4T;NK;Bcell;Mono;Gran	2	0.00179083	0.275396	1
PSMB11	1067	SKAT	both_directions	meducation;CD8T;CD4T;NK;Bcell;Mono;Gran	10	0.00180284	0.275396	1
PRSS8	1067	SKAT	both_directions	meducation;CD8T;CD4T;NK;Bcell;Mono;Gran	12	0.00183381	0.275396	1
CCR4	1067	SKAT	both_directions	meducation;CD8T;CD4T;NK;Bcell;Mono;Gran	7	0.00185659	0.275396	1
LOC100133545	1067	SKAT	both_directions	meducation;CD8T;CD4T;NK;Bcell;Mono;Gran	16	0.0018811	0.275396	1
C2orf71	1067	SKAT	both_directions	meducation;CD8T;CD4T;NK;Bcell;Mono;Gran	6	0.00189461	0.275396	1
MIR449B	1067	SKAT	both_directions	meducation;CD8T;CD4T;NK;Bcell;Mono;Gran	2	0.00189905	0.275396	1
CELA2A	1067	SKAT	both_directions	meducation;CD8T;CD4T;NK;Bcell;Mono;Gran	5	0.00190775	0.275396	1
LOC100129066	1067	SKAT	both_directions	meducation;CD8T;CD4T;NK;Bcell;Mono;Gran	16	0.001923	0.275396	1
AQP8	1067	SKAT	both_directions	meducation;CD8T;CD4T;NK;Bcell;Mono;Gran	8	0.00193432	0.275396	1
C3orf20	1067	SKAT	both_directions	meducation;CD8T;CD4T;NK;Bcell;Mono;Gran	13	0.00194604	0.275396	1
DIRC3	1067	SKAT	both_directions	meducation;CD8T;CD4T;NK;Bcell;Mono;Gran	57	0.00194806	0.275396	1
C3orf49	1067	SKAT	both_directions	meducation;CD8T;CD4T;NK;Bcell;Mono;Gran	6	0.00195909	0.275396	1
CNOT6L	1067	SKAT	both_directions	meducation;CD8T;CD4T;NK;Bcell;Mono;Gran	11	0.00196981	0.275396	1
ALPK2	1067	SKAT	both_directions	meducation;CD8T;CD4T;NK;Bcell;Mono;Gran	10	0.00197066	0.275396	1
KMO	1067	SKAT	both_directions	meducation;CD8T;CD4T;NK;Bcell;Mono;Gran	7	0.0019773	0.275396	1
CIITA	1067	SKAT	both_directions	meducation;CD8T;CD4T;NK;Bcell;Mono;Gran	25	0.00198002	0.275396	1
FBXL16	1067	SKAT	both_directions	meducation;CD8T;CD4T;NK;Bcell;Mono;Gran	36	0.0019849	0.275396	1
LUM	1067	SKAT	both_directions	meducation;CD8T;CD4T;NK;Bcell;Mono;Gran	3	0.00199417	0.275396	1
OR5B2	1067	SKAT	both_directions	meducation;CD8T;CD4T;NK;Bcell;Mono;Gran	1	0.00199588	0.275396	1
IL2RA	1067	SKAT	both_directions	meducation;CD8T;CD4T;NK;Bcell;Mono;Gran	9	0.0019995	0.275396	1
BMP1	1067	SKAT	both_directions	meducation;CD8T;CD4T;NK;Bcell;Mono;Gran	22	0.00199991	0.275396	1
CARD18	1067	SKAT	both_directions	meducation;CD8T;CD4T;NK;Bcell;Mono;Gran	5	0.0020104	0.275396	1
OR9A4	1067	SKAT	both_directions	meducation;CD8T;CD4T;NK;Bcell;Mono;Gran	3	0.00201446	0.275396	1
SNORD38A	1067	SKAT	both_directions	meducation;CD8T;CD4T;NK;Bcell;Mono;Gran	8	0.00202236	0.275396	1
CD84	1067	SKAT	both_directions	meducation;CD8T;CD4T;NK;Bcell;Mono;Gran	10	0.00203106	0.275396	1
MIR196A1	1067	SKAT	both_directions	meducation;CD8T;CD4T;NK;Bcell;Mono;Gran	6	0.00203246	0.275396	1
OTOA	1067	SKAT	both_directions	meducation;CD8T;CD4T;NK;Bcell;Mono;Gran	12	0.00204725	0.275396	1
LOC283070	1067	SKAT	both_directions	meducation;CD8T;CD4T;NK;Bcell;Mono;Gran	6	0.00210096	0.275396	1
HTR2B	1067	SKAT	both_directions	meducation;CD8T;CD4T;NK;Bcell;Mono;Gran	5	0.00211674	0.275396	1
KCNAB2	1067	SKAT	both_directions	meducation;CD8T;CD4T;NK;Bcell;Mono;Gran	74	0.00213041	0.275396	1
JPH2	1067	SKAT	both_directions	meducation;CD8T;CD4T;NK;Bcell;Mono;Gran	22	0.00214206	0.275396	1
OR6B2	1067	SKAT	both_directions	meducation;CD8T;CD4T;NK;Bcell;Mono;Gran	6	0.00215299	0.275396	1
KRTAP17-1	1067	SKAT	both_directions	meducation;CD8T;CD4T;NK;Bcell;Mono;Gran	9	0.00216102	0.275396	1
GBP1	1067	SKAT	both_directions	meducation;CD8T;CD4T;NK;Bcell;Mono;Gran	4	0.00217381	0.275396	1
APOA2	1067	SKAT	both_directions	meducation;CD8T;CD4T;NK;Bcell;Mono;Gran	6	0.00217958	0.275396	1
C5orf40	1067	SKAT	both_directions	meducation;CD8T;CD4T;NK;Bcell;Mono;Gran	8	0.00218823	0.275396	1
GPR61	1067	SKAT	both_directions	meducation;CD8T;CD4T;NK;Bcell;Mono;Gran	11	0.00219222	0.275396	1
H1FOO	1067	SKAT	both_directions	meducation;CD8T;CD4T;NK;Bcell;Mono;Gran	8	0.00220545	0.275396	1
MIR642	1067	SKAT	both_directions	meducation;CD8T;CD4T;NK;Bcell;Mono;Gran	5	0.00221616	0.275396	1
GSDMB	1067	SKAT	both_directions	meducation;CD8T;CD4T;NK;Bcell;Mono;Gran	11	0.00224704	0.275396	1
MIR769	1067	SKAT	both_directions	meducation;CD8T;CD4T;NK;Bcell;Mono;Gran	8	0.00225771	0.275396	1
TMEFF2	1067	SKAT	both_directions	meducation;CD8T;CD4T;NK;Bcell;Mono;Gran	17	0.00226979	0.275396	1
FTHL3	1067	SKAT	both_directions	meducation;CD8T;CD4T;NK;Bcell;Mono;Gran	6	0.00227155	0.275396	1
DNAJB3	1067	SKAT	both_directions	meducation;CD8T;CD4T;NK;Bcell;Mono;Gran	7	0.00227732	0.275396	1
CMTM5	1067	SKAT	both_directions	meducation;CD8T;CD4T;NK;Bcell;Mono;Gran	11	0.00228457	0.275396	1
MBL1P	1067	SKAT	both_directions	meducation;CD8T;CD4T;NK;Bcell;Mono;Gran	6	0.0023292	0.275396	1
GDF5	1067	SKAT	both_directions	meducation;CD8T;CD4T;NK;Bcell;Mono;Gran	10	0.00234221	0.275396	1
XIRP1	1067	SKAT	both_directions	meducation;CD8T;CD4T;NK;Bcell;Mono;Gran	16	0.00237359	0.275396	1
LOC646982	1067	SKAT	both_directions	meducation;CD8T;CD4T;NK;Bcell;Mono;Gran	15	0.00237826	0.275396	1
PLA2G2D	1067	SKAT	both_directions	meducation;CD8T;CD4T;NK;Bcell;Mono;Gran	7	0.00238455	0.275396	1
PDCD1	1067	SKAT	both_directions	meducation;CD8T;CD4T;NK;Bcell;Mono;Gran	27	0.00243903	0.275396	1
IQCF1	1067	SKAT	both_directions	meducation;CD8T;CD4T;NK;Bcell;Mono;Gran	4	0.00244229	0.275396	1
MIR1471	1067	SKAT	both_directions	meducation;CD8T;CD4T;NK;Bcell;Mono;Gran	6	0.00244382	0.275396	1
PI16	1067	SKAT	both_directions	meducation;CD8T;CD4T;NK;Bcell;Mono;Gran	13	0.00244991	0.275396	1
SCARNA21	1067	SKAT	both_directions	meducation;CD8T;CD4T;NK;Bcell;Mono;Gran	5	0.00245326	0.275396	1
HSD17B3	1067	SKAT	both_directions	meducation;CD8T;CD4T;NK;Bcell;Mono;Gran	4	0.00247307	0.275396	1
MIR1280	1067	SKAT	both_directions	meducation;CD8T;CD4T;NK;Bcell;Mono;Gran	6	0.00247571	0.275396	1
SLC12A3	1067	SKAT	both_directions	meducation;CD8T;CD4T;NK;Bcell;Mono;Gran	9	0.00253476	0.275396	1
NDST1	1067	SKAT	both_directions	meducation;CD8T;CD4T;NK;Bcell;Mono;Gran	26	0.00255456	0.275396	1
C10orf62	1067	SKAT	both_directions	meducation;CD8T;CD4T;NK;Bcell;Mono;Gran	6	0.00255592	0.275396	1
CELA3B	1067	SKAT	both_directions	meducation;CD8T;CD4T;NK;Bcell;Mono;Gran	5	0.00263749	0.275396	1
DLGAP2	1067	SKAT	both_directions	meducation;CD8T;CD4T;NK;Bcell;Mono;Gran	197	0.00264827	0.275396	1
ABCC6	1067	SKAT	both_directions	meducation;CD8T;CD4T;NK;Bcell;Mono;Gran	4	0.00265601	0.275396	1
RAPSN	1067	SKAT	both_directions	meducation;CD8T;CD4T;NK;Bcell;Mono;Gran	15	0.00268265	0.275396	1
SNORD18A	1067	SKAT	both_directions	meducation;CD8T;CD4T;NK;Bcell;Mono;Gran	7	0.00274574	0.275396	1
SCARNA1	1067	SKAT	both_directions	meducation;CD8T;CD4T;NK;Bcell;Mono;Gran	3	0.00276322	0.275396	1
TFF2	1067	SKAT	both_directions	meducation;CD8T;CD4T;NK;Bcell;Mono;Gran	9	0.00278957	0.275396	1
LOC728643	1067	SKAT	both_directions	meducation;CD8T;CD4T;NK;Bcell;Mono;Gran	4	0.00280132	0.275396	1
HTA	1067	SKAT	both_directions	meducation;CD8T;CD4T;NK;Bcell;Mono;Gran	11	0.0028118	0.275396	1
DCUN1D2	1067	SKAT	both_directions	meducation;CD8T;CD4T;NK;Bcell;Mono;Gran	42	0.00281331	0.275396	1
ISX	1067	SKAT	both_directions	meducation;CD8T;CD4T;NK;Bcell;Mono;Gran	3	0.00281564	0.275396	1
CLEC12B	1067	SKAT	both_directions	meducation;CD8T;CD4T;NK;Bcell;Mono;Gran	7	0.00286261	0.275396	1
IPW	1067	SKAT	both_directions	meducation;CD8T;CD4T;NK;Bcell;Mono;Gran	3	0.00287052	0.275396	1
APOA4	1067	SKAT	both_directions	meducation;CD8T;CD4T;NK;Bcell;Mono;Gran	12	0.00287879	0.275396	1
SGK269	1067	SKAT	both_directions	meducation;CD8T;CD4T;NK;Bcell;Mono;Gran	19	0.00288651	0.275396	1
OR8G2	1067	SKAT	both_directions	meducation;CD8T;CD4T;NK;Bcell;Mono;Gran	2	0.00289963	0.275396	1
LOC127841	1067	SKAT	both_directions	meducation;CD8T;CD4T;NK;Bcell;Mono;Gran	6	0.00295006	0.275396	1
TDO2	1067	SKAT	both_directions	meducation;CD8T;CD4T;NK;Bcell;Mono;Gran	4	0.0029555	0.275396	1
MUC21	1067	SKAT	both_directions	meducation;CD8T;CD4T;NK;Bcell;Mono;Gran	47	0.0029599	0.275396	1
HIST2H3D	1067	SKAT	both_directions	meducation;CD8T;CD4T;NK;Bcell;Mono;Gran	2	0.00296478	0.275396	1
SNORD114-24	1067	SKAT	both_directions	meducation;CD8T;CD4T;NK;Bcell;Mono;Gran	5	0.00298156	0.275396	1
GJB4	1067	SKAT	both_directions	meducation;CD8T;CD4T;NK;Bcell;Mono;Gran	13	0.0029875	0.275396	1
MIR30D	1067	SKAT	both_directions	meducation;CD8T;CD4T;NK;Bcell;Mono;Gran	2	0.00300432	0.275396	1
C6orf222	1067	SKAT	both_directions	meducation;CD8T;CD4T;NK;Bcell;Mono;Gran	9	0.00300907	0.275396	1
SNORA75	1067	SKAT	both_directions	meducation;CD8T;CD4T;NK;Bcell;Mono;Gran	7	0.00303475	0.275396	1
OR14I1	1067	SKAT	both_directions	meducation;CD8T;CD4T;NK;Bcell;Mono;Gran	2	0.00304753	0.275396	1
HPX	1067	SKAT	both_directions	meducation;CD8T;CD4T;NK;Bcell;Mono;Gran	8	0.00304897	0.275396	1
C14orf49	1067	SKAT	both_directions	meducation;CD8T;CD4T;NK;Bcell;Mono;Gran	14	0.00304911	0.275396	1
NRP2	1067	SKAT	both_directions	meducation;CD8T;CD4T;NK;Bcell;Mono;Gran	45	0.00305709	0.275396	1
SP140	1067	SKAT	both_directions	meducation;CD8T;CD4T;NK;Bcell;Mono;Gran	7	0.00308471	0.275396	1
SLC6A16	1067	SKAT	both_directions	meducation;CD8T;CD4T;NK;Bcell;Mono;Gran	12	0.0031119	0.275396	1
GHRH	1067	SKAT	both_directions	meducation;CD8T;CD4T;NK;Bcell;Mono;Gran	6	0.00315819	0.275396	1
IL1R1	1067	SKAT	both_directions	meducation;CD8T;CD4T;NK;Bcell;Mono;Gran	7	0.00315878	0.275396	1
PPP3R2	1067	SKAT	both_directions	meducation;CD8T;CD4T;NK;Bcell;Mono;Gran	4	0.00315973	0.275396	1
RFC3	1067	SKAT	both_directions	meducation;CD8T;CD4T;NK;Bcell;Mono;Gran	18	0.00323245	0.275396	1
CCBP2	1067	SKAT	both_directions	meducation;CD8T;CD4T;NK;Bcell;Mono;Gran	12	0.00323807	0.275396	1
ARHGEF10L	1067	SKAT	both_directions	meducation;CD8T;CD4T;NK;Bcell;Mono;Gran	76	0.00324636	0.275396	1
CTSE	1067	SKAT	both_directions	meducation;CD8T;CD4T;NK;Bcell;Mono;Gran	9	0.00327563	0.275396	1
ARHGEF15	1067	SKAT	both_directions	meducation;CD8T;CD4T;NK;Bcell;Mono;Gran	11	0.00328455	0.275396	1
CD207	1067	SKAT	both_directions	meducation;CD8T;CD4T;NK;Bcell;Mono;Gran	4	0.00329391	0.275396	1
VIT	1067	SKAT	both_directions	meducation;CD8T;CD4T;NK;Bcell;Mono;Gran	15	0.0033053	0.275396	1
WFDC10B	1067	SKAT	both_directions	meducation;CD8T;CD4T;NK;Bcell;Mono;Gran	10	0.00330816	0.275396	1
SNORD36A	1067	SKAT	both_directions	meducation;CD8T;CD4T;NK;Bcell;Mono;Gran	4	0.0033351	0.275396	1
PPY	1067	SKAT	both_directions	meducation;CD8T;CD4T;NK;Bcell;Mono;Gran	10	0.00333723	0.275396	1
PER4	1067	SKAT	both_directions	meducation;CD8T;CD4T;NK;Bcell;Mono;Gran	3	0.0034076	0.275396	1
TPPP2	1067	SKAT	both_directions	meducation;CD8T;CD4T;NK;Bcell;Mono;Gran	5	0.0034457	0.275396	1
FAM107B	1067	SKAT	both_directions	meducation;CD8T;CD4T;NK;Bcell;Mono;Gran	44	0.00346403	0.275396	1
ADPRHL1	1067	SKAT	both_directions	meducation;CD8T;CD4T;NK;Bcell;Mono;Gran	68	0.00347307	0.275396	1
C10orf72	1067	SKAT	both_directions	meducation;CD8T;CD4T;NK;Bcell;Mono;Gran	18	0.00347443	0.275396	1
MS4A2	1067	SKAT	both_directions	meducation;CD8T;CD4T;NK;Bcell;Mono;Gran	5	0.00350367	0.275396	1
PIK3CB	1067	SKAT	both_directions	meducation;CD8T;CD4T;NK;Bcell;Mono;Gran	6	0.00350895	0.275396	1
ATP6V0D2	1067	SKAT	both_directions	meducation;CD8T;CD4T;NK;Bcell;Mono;Gran	6	0.00352729	0.275396	1
C14orf68	1067	SKAT	both_directions	meducation;CD8T;CD4T;NK;Bcell;Mono;Gran	18	0.00352947	0.275396	1
SPINT3	1067	SKAT	both_directions	meducation;CD8T;CD4T;NK;Bcell;Mono;Gran	6	0.00356708	0.275396	1
FAM83G	1067	SKAT	both_directions	meducation;CD8T;CD4T;NK;Bcell;Mono;Gran	24	0.00359426	0.275396	1
CHL1	1067	SKAT	both_directions	meducation;CD8T;CD4T;NK;Bcell;Mono;Gran	32	0.0036003	0.275396	1
ZNF155	1067	SKAT	both_directions	meducation;CD8T;CD4T;NK;Bcell;Mono;Gran	13	0.00360329	0.275396	1
LOC84740	1067	SKAT	both_directions	meducation;CD8T;CD4T;NK;Bcell;Mono;Gran	40	0.00360939	0.275396	1
C17orf98	1067	SKAT	both_directions	meducation;CD8T;CD4T;NK;Bcell;Mono;Gran	12	0.0036235	0.275396	1
TMEM105	1067	SKAT	both_directions	meducation;CD8T;CD4T;NK;Bcell;Mono;Gran	19	0.00363163	0.275396	1
KEL	1067	SKAT	both_directions	meducation;CD8T;CD4T;NK;Bcell;Mono;Gran	9	0.00365481	0.275396	1
GLYATL2	1067	SKAT	both_directions	meducation;CD8T;CD4T;NK;Bcell;Mono;Gran	8	0.00366775	0.275396	1
C15orf5	1067	SKAT	both_directions	meducation;CD8T;CD4T;NK;Bcell;Mono;Gran	2	0.00367467	0.275396	1
OR2L8	1067	SKAT	both_directions	meducation;CD8T;CD4T;NK;Bcell;Mono;Gran	4	0.00370431	0.275396	1
TGM3	1067	SKAT	both_directions	meducation;CD8T;CD4T;NK;Bcell;Mono;Gran	16	0.00370817	0.275396	1
HEPACAM2	1067	SKAT	both_directions	meducation;CD8T;CD4T;NK;Bcell;Mono;Gran	11	0.00371984	0.275396	1
MYLK3	1067	SKAT	both_directions	meducation;CD8T;CD4T;NK;Bcell;Mono;Gran	9	0.00374478	0.275396	1
PRAGMIN	1067	SKAT	both_directions	meducation;CD8T;CD4T;NK;Bcell;Mono;Gran	30	0.00375317	0.275396	1
LGALS14	1067	SKAT	both_directions	meducation;CD8T;CD4T;NK;Bcell;Mono;Gran	5	0.00375322	0.275396	1
OR2S2	1067	SKAT	both_directions	meducation;CD8T;CD4T;NK;Bcell;Mono;Gran	2	0.00375384	0.275396	1
CELSR1	1067	SKAT	both_directions	meducation;CD8T;CD4T;NK;Bcell;Mono;Gran	77	0.00375522	0.275396	1
TNF	1067	SKAT	both_directions	meducation;CD8T;CD4T;NK;Bcell;Mono;Gran	28	0.00375855	0.275396	1
TTLL2	1067	SKAT	both_directions	meducation;CD8T;CD4T;NK;Bcell;Mono;Gran	9	0.00379789	0.275396	1
DEFB124	1067	SKAT	both_directions	meducation;CD8T;CD4T;NK;Bcell;Mono;Gran	8	0.00380944	0.275396	1
DEFB119	1067	SKAT	both_directions	meducation;CD8T;CD4T;NK;Bcell;Mono;Gran	5	0.00382692	0.275396	1
SCARNA5	1067	SKAT	both_directions	meducation;CD8T;CD4T;NK;Bcell;Mono;Gran	4	0.003856	0.275396	1
C4orf44	1067	SKAT	both_directions	meducation;CD8T;CD4T;NK;Bcell;Mono;Gran	35	0.00385777	0.275396	1
PDC	1067	SKAT	both_directions	meducation;CD8T;CD4T;NK;Bcell;Mono;Gran	4	0.00388155	0.275396	1
CPB1	1067	SKAT	both_directions	meducation;CD8T;CD4T;NK;Bcell;Mono;Gran	2	0.00389451	0.275396	1
IL23R	1067	SKAT	both_directions	meducation;CD8T;CD4T;NK;Bcell;Mono;Gran	5	0.00391327	0.275396	1
OR1G1	1067	SKAT	both_directions	meducation;CD8T;CD4T;NK;Bcell;Mono;Gran	6	0.00393314	0.275396	1
RGS18	1067	SKAT	both_directions	meducation;CD8T;CD4T;NK;Bcell;Mono;Gran	2	0.00394827	0.275396	1
OR52N2	1067	SKAT	both_directions	meducation;CD8T;CD4T;NK;Bcell;Mono;Gran	2	0.00394866	0.275396	1
CSNK2A1P	1067	SKAT	both_directions	meducation;CD8T;CD4T;NK;Bcell;Mono;Gran	6	0.00395804	0.275396	1
DHFRL1	1067	SKAT	both_directions	meducation;CD8T;CD4T;NK;Bcell;Mono;Gran	20	0.00397903	0.275396	1
FARP1	1067	SKAT	both_directions	meducation;CD8T;CD4T;NK;Bcell;Mono;Gran	119	0.00399919	0.275396	1
SAG	1067	SKAT	both_directions	meducation;CD8T;CD4T;NK;Bcell;Mono;Gran	9	0.00400121	0.275396	1
C1orf162	1067	SKAT	both_directions	meducation;CD8T;CD4T;NK;Bcell;Mono;Gran	5	0.00406763	0.275396	1
MIR541	1067	SKAT	both_directions	meducation;CD8T;CD4T;NK;Bcell;Mono;Gran	7	0.00408755	0.275396	1
GPR45	1067	SKAT	both_directions	meducation;CD8T;CD4T;NK;Bcell;Mono;Gran	17	0.00409737	0.275396	1
GUCA2B	1067	SKAT	both_directions	meducation;CD8T;CD4T;NK;Bcell;Mono;Gran	12	0.00409777	0.275396	1
SPACA4	1067	SKAT	both_directions	meducation;CD8T;CD4T;NK;Bcell;Mono;Gran	10	0.00411669	0.275396	1
ANKRD2	1067	SKAT	both_directions	meducation;CD8T;CD4T;NK;Bcell;Mono;Gran	16	0.00412419	0.275396	1
OPALIN	1067	SKAT	both_directions	meducation;CD8T;CD4T;NK;Bcell;Mono;Gran	7	0.00412795	0.275396	1
DEFB4	1067	SKAT	both_directions	meducation;CD8T;CD4T;NK;Bcell;Mono;Gran	3	0.00413548	0.275396	1
MAP1A	1067	SKAT	both_directions	meducation;CD8T;CD4T;NK;Bcell;Mono;Gran	9	0.00413975	0.275396	1
MSMP	1067	SKAT	both_directions	meducation;CD8T;CD4T;NK;Bcell;Mono;Gran	3	0.00414208	0.275396	1
C17orf66	1067	SKAT	both_directions	meducation;CD8T;CD4T;NK;Bcell;Mono;Gran	7	0.00416719	0.275396	1
CUZD1	1067	SKAT	both_directions	meducation;CD8T;CD4T;NK;Bcell;Mono;Gran	11	0.00423478	0.275396	1
RPL23P8	1067	SKAT	both_directions	meducation;CD8T;CD4T;NK;Bcell;Mono;Gran	3	0.00423839	0.275396	1
MIR220B	1067	SKAT	both_directions	meducation;CD8T;CD4T;NK;Bcell;Mono;Gran	11	0.00425491	0.275396	1
C6orf15	1067	SKAT	both_directions	meducation;CD8T;CD4T;NK;Bcell;Mono;Gran	12	0.0042704	0.275396	1
PRG1	1067	SKAT	both_directions	meducation;CD8T;CD4T;NK;Bcell;Mono;Gran	1	0.00429799	0.275396	1
HEMGN	1067	SKAT	both_directions	meducation;CD8T;CD4T;NK;Bcell;Mono;Gran	4	0.00432503	0.275396	1
MIR19B1	1067	SKAT	both_directions	meducation;CD8T;CD4T;NK;Bcell;Mono;Gran	5	0.00433827	0.275396	1
DPT	1067	SKAT	both_directions	meducation;CD8T;CD4T;NK;Bcell;Mono;Gran	8	0.00437779	0.275396	1
MIR449A	1067	SKAT	both_directions	meducation;CD8T;CD4T;NK;Bcell;Mono;Gran	3	0.00438315	0.275396	1
MRVI1	1067	SKAT	both_directions	meducation;CD8T;CD4T;NK;Bcell;Mono;Gran	34	0.00438692	0.275396	1
MIRLET7E	1067	SKAT	both_directions	meducation;CD8T;CD4T;NK;Bcell;Mono;Gran	4	0.00440452	0.275396	1
CEACAM5	1067	SKAT	both_directions	meducation;CD8T;CD4T;NK;Bcell;Mono;Gran	13	0.00440467	0.275396	1
PRR20A	1067	SKAT	both_directions	meducation;CD8T;CD4T;NK;Bcell;Mono;Gran	5	0.00440943	0.275396	1
PRR20B	1067	SKAT	both_directions	meducation;CD8T;CD4T;NK;Bcell;Mono;Gran	5	0.00440943	0.275396	1
PRR20C	1067	SKAT	both_directions	meducation;CD8T;CD4T;NK;Bcell;Mono;Gran	5	0.00440943	0.275396	1
PRR20D	1067	SKAT	both_directions	meducation;CD8T;CD4T;NK;Bcell;Mono;Gran	5	0.00440943	0.275396	1
PRR20E	1067	SKAT	both_directions	meducation;CD8T;CD4T;NK;Bcell;Mono;Gran	5	0.00440943	0.275396	1
ST6GALNAC1	1067	SKAT	both_directions	meducation;CD8T;CD4T;NK;Bcell;Mono;Gran	11	0.00442158	0.275396	1
NBPF4	1067	SKAT	both_directions	meducation;CD8T;CD4T;NK;Bcell;Mono;Gran	2	0.00442981	0.275396	1
HRCT1	1067	SKAT	both_directions	meducation;CD8T;CD4T;NK;Bcell;Mono;Gran	2	0.0044339	0.275396	1
TSPAN1	1067	SKAT	both_directions	meducation;CD8T;CD4T;NK;Bcell;Mono;Gran	11	0.00444035	0.275396	1
C3orf22	1067	SKAT	both_directions	meducation;CD8T;CD4T;NK;Bcell;Mono;Gran	7	0.00445239	0.275396	1
C20orf197	1067	SKAT	both_directions	meducation;CD8T;CD4T;NK;Bcell;Mono;Gran	8	0.00445745	0.275396	1
OR51D1	1067	SKAT	both_directions	meducation;CD8T;CD4T;NK;Bcell;Mono;Gran	4	0.00446209	0.275396	1
ACTL8	1067	SKAT	both_directions	meducation;CD8T;CD4T;NK;Bcell;Mono;Gran	13	0.00447349	0.275396	1
CDKL4	1067	SKAT	both_directions	meducation;CD8T;CD4T;NK;Bcell;Mono;Gran	4	0.0044863	0.275396	1
CFHR3	1067	SKAT	both_directions	meducation;CD8T;CD4T;NK;Bcell;Mono;Gran	2	0.00451883	0.275396	1
NSUN3	1067	SKAT	both_directions	meducation;CD8T;CD4T;NK;Bcell;Mono;Gran	19	0.00452855	0.275396	1
CPA1	1067	SKAT	both_directions	meducation;CD8T;CD4T;NK;Bcell;Mono;Gran	14	0.0045476	0.275396	1
FAM170B	1067	SKAT	both_directions	meducation;CD8T;CD4T;NK;Bcell;Mono;Gran	11	0.00454841	0.275396	1
GRM2	1067	SKAT	both_directions	meducation;CD8T;CD4T;NK;Bcell;Mono;Gran	28	0.00459045	0.275396	1
PRSS45	1067	SKAT	both_directions	meducation;CD8T;CD4T;NK;Bcell;Mono;Gran	4	0.00459061	0.275396	1
OVCH1	1067	SKAT	both_directions	meducation;CD8T;CD4T;NK;Bcell;Mono;Gran	8	0.00459623	0.275396	1
OR1J1	1067	SKAT	both_directions	meducation;CD8T;CD4T;NK;Bcell;Mono;Gran	3	0.00460475	0.275396	1
NPC1L1	1067	SKAT	both_directions	meducation;CD8T;CD4T;NK;Bcell;Mono;Gran	17	0.00460629	0.275396	1
SNORA38B	1067	SKAT	both_directions	meducation;CD8T;CD4T;NK;Bcell;Mono;Gran	3	0.00461107	0.275396	1
OR1D2	1067	SKAT	both_directions	meducation;CD8T;CD4T;NK;Bcell;Mono;Gran	3	0.00461685	0.275396	1
GJB5	1067	SKAT	both_directions	meducation;CD8T;CD4T;NK;Bcell;Mono;Gran	18	0.00461836	0.275396	1
SNORA5C	1067	SKAT	both_directions	meducation;CD8T;CD4T;NK;Bcell;Mono;Gran	6	0.00461986	0.275396	1
CYP8B1	1067	SKAT	both_directions	meducation;CD8T;CD4T;NK;Bcell;Mono;Gran	7	0.00462038	0.275396	1
NMNAT2	1067	SKAT	both_directions	meducation;CD8T;CD4T;NK;Bcell;Mono;Gran	35	0.00463273	0.275396	1
WFDC13	1067	SKAT	both_directions	meducation;CD8T;CD4T;NK;Bcell;Mono;Gran	8	0.00463331	0.275396	1
ADORA2A	1067	SKAT	both_directions	meducation;CD8T;CD4T;NK;Bcell;Mono;Gran	16	0.00463483	0.275396	1
MIR548C	1067	SKAT	both_directions	meducation;CD8T;CD4T;NK;Bcell;Mono;Gran	4	0.00467589	0.275396	1
REXO1L2P	1067	SKAT	both_directions	meducation;CD8T;CD4T;NK;Bcell;Mono;Gran	11	0.00473273	0.275396	1
SLC4A1	1067	SKAT	both_directions	meducation;CD8T;CD4T;NK;Bcell;Mono;Gran	9	0.00475674	0.275396	1
HGD	1067	SKAT	both_directions	meducation;CD8T;CD4T;NK;Bcell;Mono;Gran	7	0.00476683	0.275396	1
C9orf117	1067	SKAT	both_directions	meducation;CD8T;CD4T;NK;Bcell;Mono;Gran	3	0.00477283	0.275396	1
CSN2	1067	SKAT	both_directions	meducation;CD8T;CD4T;NK;Bcell;Mono;Gran	2	0.00477376	0.275396	1
TREML2P	1067	SKAT	both_directions	meducation;CD8T;CD4T;NK;Bcell;Mono;Gran	6	0.00478084	0.275396	1
MIR30C2	1067	SKAT	both_directions	meducation;CD8T;CD4T;NK;Bcell;Mono;Gran	2	0.00478983	0.275396	1
OR6W1P	1067	SKAT	both_directions	meducation;CD8T;CD4T;NK;Bcell;Mono;Gran	3	0.00479022	0.275396	1
KRT33A	1067	SKAT	both_directions	meducation;CD8T;CD4T;NK;Bcell;Mono;Gran	11	0.00481219	0.275396	1
AKAP2	1067	SKAT	both_directions	meducation;CD8T;CD4T;NK;Bcell;Mono;Gran	13	0.00482318	0.275396	1
KLHL29	1067	SKAT	both_directions	meducation;CD8T;CD4T;NK;Bcell;Mono;Gran	127	0.00484442	0.275396	1
EEFSEC	1067	SKAT	both_directions	meducation;CD8T;CD4T;NK;Bcell;Mono;Gran	51	0.00484851	0.275396	1
GPR162	1067	SKAT	both_directions	meducation;CD8T;CD4T;NK;Bcell;Mono;Gran	14	0.00484953	0.275396	1
C16orf89	1067	SKAT	both_directions	meducation;CD8T;CD4T;NK;Bcell;Mono;Gran	9	0.00487791	0.275396	1
FUT6	1067	SKAT	both_directions	meducation;CD8T;CD4T;NK;Bcell;Mono;Gran	19	0.0048856	0.275396	1
COL5A1	1067	SKAT	both_directions	meducation;CD8T;CD4T;NK;Bcell;Mono;Gran	83	0.00491443	0.275396	1
CEACAM16	1067	SKAT	both_directions	meducation;CD8T;CD4T;NK;Bcell;Mono;Gran	15	0.00491471	0.275396	1
INF2	1067	SKAT	both_directions	meducation;CD8T;CD4T;NK;Bcell;Mono;Gran	58	0.00491738	0.275396	1
IL11RA	1067	SKAT	both_directions	meducation;CD8T;CD4T;NK;Bcell;Mono;Gran	7	0.00492215	0.275396	1
RNF212	1067	SKAT	both_directions	meducation;CD8T;CD4T;NK;Bcell;Mono;Gran	23	0.00496453	0.275396	1
SKAP2	1067	SKAT	both_directions	meducation;CD8T;CD4T;NK;Bcell;Mono;Gran	28	0.00497269	0.275396	1
ASPA	1067	SKAT	both_directions	meducation;CD8T;CD4T;NK;Bcell;Mono;Gran	12	0.00497682	0.275396	1
NFASC	1067	SKAT	both_directions	meducation;CD8T;CD4T;NK;Bcell;Mono;Gran	63	0.00499126	0.275396	1
GDPD4	1067	SKAT	both_directions	meducation;CD8T;CD4T;NK;Bcell;Mono;Gran	7	0.00502915	0.275396	1
CCNB1IP1	1067	SKAT	both_directions	meducation;CD8T;CD4T;NK;Bcell;Mono;Gran	8	0.00502979	0.275396	1
KIR3DX1	1067	SKAT	both_directions	meducation;CD8T;CD4T;NK;Bcell;Mono;Gran	8	0.00503613	0.275396	1
CTAGE1	1067	SKAT	both_directions	meducation;CD8T;CD4T;NK;Bcell;Mono;Gran	12	0.00505349	0.275396	1
OR5K3	1067	SKAT	both_directions	meducation;CD8T;CD4T;NK;Bcell;Mono;Gran	2	0.00506397	0.275396	1
MIOX	1067	SKAT	both_directions	meducation;CD8T;CD4T;NK;Bcell;Mono;Gran	11	0.00508487	0.275396	1
KCNK18	1067	SKAT	both_directions	meducation;CD8T;CD4T;NK;Bcell;Mono;Gran	11	0.00512032	0.275396	1
GZMB	1067	SKAT	both_directions	meducation;CD8T;CD4T;NK;Bcell;Mono;Gran	5	0.00516851	0.275396	1
MIR517A	1067	SKAT	both_directions	meducation;CD8T;CD4T;NK;Bcell;Mono;Gran	6	0.00518549	0.275396	1
CARD11	1067	SKAT	both_directions	meducation;CD8T;CD4T;NK;Bcell;Mono;Gran	78	0.00521879	0.275396	1
CHRNA9	1067	SKAT	both_directions	meducation;CD8T;CD4T;NK;Bcell;Mono;Gran	8	0.00529908	0.275396	1
SRL	1067	SKAT	both_directions	meducation;CD8T;CD4T;NK;Bcell;Mono;Gran	16	0.00533268	0.275396	1
CCDC162	1067	SKAT	both_directions	meducation;CD8T;CD4T;NK;Bcell;Mono;Gran	5	0.00533586	0.275396	1
FAM113B	1067	SKAT	both_directions	meducation;CD8T;CD4T;NK;Bcell;Mono;Gran	14	0.00535678	0.275396	1
RNF145	1067	SKAT	both_directions	meducation;CD8T;CD4T;NK;Bcell;Mono;Gran	11	0.00536944	0.275396	1
PALM2-AKAP2	1067	SKAT	both_directions	meducation;CD8T;CD4T;NK;Bcell;Mono;Gran	24	0.00544153	0.275396	1
SLC1A3	1067	SKAT	both_directions	meducation;CD8T;CD4T;NK;Bcell;Mono;Gran	29	0.00545418	0.275396	1
GSDMC	1067	SKAT	both_directions	meducation;CD8T;CD4T;NK;Bcell;Mono;Gran	4	0.0054606	0.275396	1
RTP2	1067	SKAT	both_directions	meducation;CD8T;CD4T;NK;Bcell;Mono;Gran	8	0.00547709	0.275396	1
OR10A6	1067	SKAT	both_directions	meducation;CD8T;CD4T;NK;Bcell;Mono;Gran	4	0.00552164	0.275396	1
C18orf54	1067	SKAT	both_directions	meducation;CD8T;CD4T;NK;Bcell;Mono;Gran	11	0.00552388	0.275396	1
TTLL3	1067	SKAT	both_directions	meducation;CD8T;CD4T;NK;Bcell;Mono;Gran	17	0.00552942	0.275396	1
STX19	1067	SKAT	both_directions	meducation;CD8T;CD4T;NK;Bcell;Mono;Gran	4	0.00554399	0.275396	1
CALML6	1067	SKAT	both_directions	meducation;CD8T;CD4T;NK;Bcell;Mono;Gran	11	0.00556821	0.275396	1
OR7E37P	1067	SKAT	both_directions	meducation;CD8T;CD4T;NK;Bcell;Mono;Gran	5	0.00559019	0.275396	1
DNAH17	1067	SKAT	both_directions	meducation;CD8T;CD4T;NK;Bcell;Mono;Gran	140	0.00562338	0.275396	1
MIR527	1067	SKAT	both_directions	meducation;CD8T;CD4T;NK;Bcell;Mono;Gran	3	0.00562432	0.275396	1
RAD54B	1067	SKAT	both_directions	meducation;CD8T;CD4T;NK;Bcell;Mono;Gran	20	0.00563741	0.275396	1
ACTRT2	1067	SKAT	both_directions	meducation;CD8T;CD4T;NK;Bcell;Mono;Gran	13	0.00564375	0.275396	1
OR51B6	1067	SKAT	both_directions	meducation;CD8T;CD4T;NK;Bcell;Mono;Gran	2	0.00568529	0.275396	1
KDM5B	1067	SKAT	both_directions	meducation;CD8T;CD4T;NK;Bcell;Mono;Gran	20	0.00568739	0.275396	1
FAM129B	1067	SKAT	both_directions	meducation;CD8T;CD4T;NK;Bcell;Mono;Gran	20	0.00569916	0.275396	1
OMP	1067	SKAT	both_directions	meducation;CD8T;CD4T;NK;Bcell;Mono;Gran	7	0.00570876	0.275396	1
IL25	1067	SKAT	both_directions	meducation;CD8T;CD4T;NK;Bcell;Mono;Gran	8	0.00571464	0.275396	1
MIR1978	1067	SKAT	both_directions	meducation;CD8T;CD4T;NK;Bcell;Mono;Gran	5	0.00572623	0.275396	1
PIK3CG	1067	SKAT	both_directions	meducation;CD8T;CD4T;NK;Bcell;Mono;Gran	15	0.00572649	0.275396	1
ACTL7B	1067	SKAT	both_directions	meducation;CD8T;CD4T;NK;Bcell;Mono;Gran	8	0.00577287	0.275396	1
FAM3D	1067	SKAT	both_directions	meducation;CD8T;CD4T;NK;Bcell;Mono;Gran	13	0.00579305	0.275396	1
CIB4	1067	SKAT	both_directions	meducation;CD8T;CD4T;NK;Bcell;Mono;Gran	9	0.00579658	0.275396	1
OR10A2	1067	SKAT	both_directions	meducation;CD8T;CD4T;NK;Bcell;Mono;Gran	4	0.00579823	0.275396	1
TFF3	1067	SKAT	both_directions	meducation;CD8T;CD4T;NK;Bcell;Mono;Gran	9	0.00580693	0.275396	1
COG6	1067	SKAT	both_directions	meducation;CD8T;CD4T;NK;Bcell;Mono;Gran	12	0.00581245	0.275396	1
OR2G3	1067	SKAT	both_directions	meducation;CD8T;CD4T;NK;Bcell;Mono;Gran	4	0.00582475	0.275396	1
MIR653	1067	SKAT	both_directions	meducation;CD8T;CD4T;NK;Bcell;Mono;Gran	3	0.005832	0.275396	1
PGC	1067	SKAT	both_directions	meducation;CD8T;CD4T;NK;Bcell;Mono;Gran	13	0.00584895	0.275396	1
CLEC1A	1067	SKAT	both_directions	meducation;CD8T;CD4T;NK;Bcell;Mono;Gran	7	0.0058758	0.275396	1
FSCN3	1067	SKAT	both_directions	meducation;CD8T;CD4T;NK;Bcell;Mono;Gran	8	0.00587648	0.275396	1
CSN1S2B	1067	SKAT	both_directions	meducation;CD8T;CD4T;NK;Bcell;Mono;Gran	4	0.00588268	0.275396	1
RNF20	1067	SKAT	both_directions	meducation;CD8T;CD4T;NK;Bcell;Mono;Gran	5	0.00589434	0.275396	1
CDH29	1067	SKAT	both_directions	meducation;CD8T;CD4T;NK;Bcell;Mono;Gran	6	0.00590767	0.275396	1
SLC9A9	1067	SKAT	both_directions	meducation;CD8T;CD4T;NK;Bcell;Mono;Gran	24	0.00590896	0.275396	1
OR4F5	1067	SKAT	both_directions	meducation;CD8T;CD4T;NK;Bcell;Mono;Gran	2	0.00592812	0.275396	1
SNORD16	1067	SKAT	both_directions	meducation;CD8T;CD4T;NK;Bcell;Mono;Gran	6	0.00595609	0.275396	1
DUPD1	1067	SKAT	both_directions	meducation;CD8T;CD4T;NK;Bcell;Mono;Gran	14	0.00597169	0.275396	1
ISCA1L	1067	SKAT	both_directions	meducation;CD8T;CD4T;NK;Bcell;Mono;Gran	6	0.00603193	0.275396	1
TPSB2	1067	SKAT	both_directions	meducation;CD8T;CD4T;NK;Bcell;Mono;Gran	1	0.00603651	0.275396	1
GLI2	1067	SKAT	both_directions	meducation;CD8T;CD4T;NK;Bcell;Mono;Gran	88	0.00608071	0.275396	1
DOCK7	1067	SKAT	both_directions	meducation;CD8T;CD4T;NK;Bcell;Mono;Gran	17	0.00608858	0.275396	1
CDCP2	1067	SKAT	both_directions	meducation;CD8T;CD4T;NK;Bcell;Mono;Gran	7	0.00612121	0.275396	1
TOLLIP	1067	SKAT	both_directions	meducation;CD8T;CD4T;NK;Bcell;Mono;Gran	123	0.00615073	0.275396	1
MIR15B	1067	SKAT	both_directions	meducation;CD8T;CD4T;NK;Bcell;Mono;Gran	3	0.00616711	0.275396	1
MEGF6	1067	SKAT	both_directions	meducation;CD8T;CD4T;NK;Bcell;Mono;Gran	139	0.00621235	0.275396	1
SNORA40	1067	SKAT	both_directions	meducation;CD8T;CD4T;NK;Bcell;Mono;Gran	2	0.00621285	0.275396	1
GYPB	1067	SKAT	both_directions	meducation;CD8T;CD4T;NK;Bcell;Mono;Gran	4	0.00621448	0.275396	1
B3GALT2	1067	SKAT	both_directions	meducation;CD8T;CD4T;NK;Bcell;Mono;Gran	6	0.0062345	0.275396	1
FRMPD2	1067	SKAT	both_directions	meducation;CD8T;CD4T;NK;Bcell;Mono;Gran	18	0.00625537	0.275396	1
F2	1067	SKAT	both_directions	meducation;CD8T;CD4T;NK;Bcell;Mono;Gran	14	0.00626472	0.275396	1
KRTAP4-9	1067	SKAT	both_directions	meducation;CD8T;CD4T;NK;Bcell;Mono;Gran	2	0.00627335	0.275396	1
ADAM5P	1067	SKAT	both_directions	meducation;CD8T;CD4T;NK;Bcell;Mono;Gran	11	0.00632017	0.275396	1
SKAP1	1067	SKAT	both_directions	meducation;CD8T;CD4T;NK;Bcell;Mono;Gran	27	0.00633939	0.275396	1
ITIH4	1067	SKAT	both_directions	meducation;CD8T;CD4T;NK;Bcell;Mono;Gran	11	0.00636716	0.275396	1
IL1F7	1067	SKAT	both_directions	meducation;CD8T;CD4T;NK;Bcell;Mono;Gran	14	0.0063704	0.275396	1
TNS3	1067	SKAT	both_directions	meducation;CD8T;CD4T;NK;Bcell;Mono;Gran	81	0.00637631	0.275396	1
ATP6V0A4	1067	SKAT	both_directions	meducation;CD8T;CD4T;NK;Bcell;Mono;Gran	25	0.00638209	0.275396	1
FASLG	1067	SKAT	both_directions	meducation;CD8T;CD4T;NK;Bcell;Mono;Gran	6	0.00649338	0.275396	1
LOC144742	1067	SKAT	both_directions	meducation;CD8T;CD4T;NK;Bcell;Mono;Gran	4	0.00652509	0.275396	1
TACR2	1067	SKAT	both_directions	meducation;CD8T;CD4T;NK;Bcell;Mono;Gran	17	0.00655695	0.275396	1
LOC645961	1067	SKAT	both_directions	meducation;CD8T;CD4T;NK;Bcell;Mono;Gran	2	0.0065931	0.275396	1
OR10P1	1067	SKAT	both_directions	meducation;CD8T;CD4T;NK;Bcell;Mono;Gran	4	0.00661276	0.275396	1
KIF1A	1067	SKAT	both_directions	meducation;CD8T;CD4T;NK;Bcell;Mono;Gran	52	0.00661785	0.275396	1
IL1A	1067	SKAT	both_directions	meducation;CD8T;CD4T;NK;Bcell;Mono;Gran	7	0.00663942	0.275396	1
MIR1975	1067	SKAT	both_directions	meducation;CD8T;CD4T;NK;Bcell;Mono;Gran	4	0.00664722	0.275396	1
RNY5	1067	SKAT	both_directions	meducation;CD8T;CD4T;NK;Bcell;Mono;Gran	4	0.00664722	0.275396	1
MIR759	1067	SKAT	both_directions	meducation;CD8T;CD4T;NK;Bcell;Mono;Gran	2	0.00665855	0.275396	1
KLHL33	1067	SKAT	both_directions	meducation;CD8T;CD4T;NK;Bcell;Mono;Gran	15	0.00667212	0.275396	1
TERT	1067	SKAT	both_directions	meducation;CD8T;CD4T;NK;Bcell;Mono;Gran	100	0.00673242	0.275396	1
FABP4	1067	SKAT	both_directions	meducation;CD8T;CD4T;NK;Bcell;Mono;Gran	6	0.00674805	0.275396	1
REG4	1067	SKAT	both_directions	meducation;CD8T;CD4T;NK;Bcell;Mono;Gran	11	0.0067671	0.275396	1
SNORD114-18	1067	SKAT	both_directions	meducation;CD8T;CD4T;NK;Bcell;Mono;Gran	1	0.00676732	0.275396	1
SNORD114-19	1067	SKAT	both_directions	meducation;CD8T;CD4T;NK;Bcell;Mono;Gran	1	0.00676732	0.275396	1
RNASE13	1067	SKAT	both_directions	meducation;CD8T;CD4T;NK;Bcell;Mono;Gran	6	0.0067837	0.275396	1
LOC642587	1067	SKAT	both_directions	meducation;CD8T;CD4T;NK;Bcell;Mono;Gran	14	0.00678569	0.275396	1
TCL6	1067	SKAT	both_directions	meducation;CD8T;CD4T;NK;Bcell;Mono;Gran	8	0.00678725	0.275396	1
PRSS48	1067	SKAT	both_directions	meducation;CD8T;CD4T;NK;Bcell;Mono;Gran	7	0.00679906	0.275396	1
ORM2	1067	SKAT	both_directions	meducation;CD8T;CD4T;NK;Bcell;Mono;Gran	3	0.00682257	0.275396	1
ANGPTL1	1067	SKAT	both_directions	meducation;CD8T;CD4T;NK;Bcell;Mono;Gran	4	0.00682974	0.275396	1
EGF	1067	SKAT	both_directions	meducation;CD8T;CD4T;NK;Bcell;Mono;Gran	13	0.00683296	0.275396	1
SLC26A7	1067	SKAT	both_directions	meducation;CD8T;CD4T;NK;Bcell;Mono;Gran	7	0.00685197	0.275396	1
VANGL1	1067	SKAT	both_directions	meducation;CD8T;CD4T;NK;Bcell;Mono;Gran	18	0.00685395	0.275396	1
THPO	1067	SKAT	both_directions	meducation;CD8T;CD4T;NK;Bcell;Mono;Gran	8	0.00685916	0.275396	1
OR4N5	1067	SKAT	both_directions	meducation;CD8T;CD4T;NK;Bcell;Mono;Gran	3	0.00687911	0.275396	1
C15orf43	1067	SKAT	both_directions	meducation;CD8T;CD4T;NK;Bcell;Mono;Gran	6	0.00692223	0.275396	1
OR3A3	1067	SKAT	both_directions	meducation;CD8T;CD4T;NK;Bcell;Mono;Gran	2	0.00693396	0.275396	1
VPS13D	1067	SKAT	both_directions	meducation;CD8T;CD4T;NK;Bcell;Mono;Gran	58	0.00697533	0.275396	1
C10orf122	1067	SKAT	both_directions	meducation;CD8T;CD4T;NK;Bcell;Mono;Gran	7	0.00699407	0.275396	1
FLJ45079	1067	SKAT	both_directions	meducation;CD8T;CD4T;NK;Bcell;Mono;Gran	10	0.00701387	0.275396	1
IL18BP	1067	SKAT	both_directions	meducation;CD8T;CD4T;NK;Bcell;Mono;Gran	14	0.00701559	0.275396	1
SOAT2	1067	SKAT	both_directions	meducation;CD8T;CD4T;NK;Bcell;Mono;Gran	13	0.00702523	0.275396	1
CALHM3	1067	SKAT	both_directions	meducation;CD8T;CD4T;NK;Bcell;Mono;Gran	18	0.0070286	0.275396	1
CRYBB3	1067	SKAT	both_directions	meducation;CD8T;CD4T;NK;Bcell;Mono;Gran	12	0.00703692	0.275396	1
MYH7	1067	SKAT	both_directions	meducation;CD8T;CD4T;NK;Bcell;Mono;Gran	20	0.00704105	0.275396	1
PDPR	1067	SKAT	both_directions	meducation;CD8T;CD4T;NK;Bcell;Mono;Gran	11	0.00704966	0.275396	1
CDH17	1067	SKAT	both_directions	meducation;CD8T;CD4T;NK;Bcell;Mono;Gran	13	0.00705995	0.275396	1
NPM3	1067	SKAT	both_directions	meducation;CD8T;CD4T;NK;Bcell;Mono;Gran	13	0.00710315	0.275396	1
COL28A1	1067	SKAT	both_directions	meducation;CD8T;CD4T;NK;Bcell;Mono;Gran	12	0.00710714	0.275396	1
BNIP2	1067	SKAT	both_directions	meducation;CD8T;CD4T;NK;Bcell;Mono;Gran	16	0.00711288	0.275396	1
PSMB2	1067	SKAT	both_directions	meducation;CD8T;CD4T;NK;Bcell;Mono;Gran	14	0.00711608	0.275396	1
SAMD9L	1067	SKAT	both_directions	meducation;CD8T;CD4T;NK;Bcell;Mono;Gran	4	0.00713277	0.275396	1
MYT1	1067	SKAT	both_directions	meducation;CD8T;CD4T;NK;Bcell;Mono;Gran	29	0.0071332	0.275396	1
C13orf35	1067	SKAT	both_directions	meducation;CD8T;CD4T;NK;Bcell;Mono;Gran	25	0.00714296	0.275396	1
SERTAD3	1067	SKAT	both_directions	meducation;CD8T;CD4T;NK;Bcell;Mono;Gran	21	0.0071583	0.275396	1
DAD1L	1067	SKAT	both_directions	meducation;CD8T;CD4T;NK;Bcell;Mono;Gran	4	0.00716027	0.275396	1
MICALCL	1067	SKAT	both_directions	meducation;CD8T;CD4T;NK;Bcell;Mono;Gran	11	0.00717417	0.275396	1
KRT80	1067	SKAT	both_directions	meducation;CD8T;CD4T;NK;Bcell;Mono;Gran	20	0.00720434	0.275396	1
OR6C4	1067	SKAT	both_directions	meducation;CD8T;CD4T;NK;Bcell;Mono;Gran	2	0.00722585	0.275396	1
FAM179A	1067	SKAT	both_directions	meducation;CD8T;CD4T;NK;Bcell;Mono;Gran	16	0.00723032	0.275396	1
RAG1	1067	SKAT	both_directions	meducation;CD8T;CD4T;NK;Bcell;Mono;Gran	6	0.00723823	0.275396	1
MIR1301	1067	SKAT	both_directions	meducation;CD8T;CD4T;NK;Bcell;Mono;Gran	6	0.00725288	0.275396	1
PLEKHA6	1067	SKAT	both_directions	meducation;CD8T;CD4T;NK;Bcell;Mono;Gran	42	0.00725387	0.275396	1
MAS1L	1067	SKAT	both_directions	meducation;CD8T;CD4T;NK;Bcell;Mono;Gran	20	0.00726795	0.275396	1
PTAFR	1067	SKAT	both_directions	meducation;CD8T;CD4T;NK;Bcell;Mono;Gran	16	0.00728112	0.275396	1
CRYAA	1067	SKAT	both_directions	meducation;CD8T;CD4T;NK;Bcell;Mono;Gran	18	0.00729375	0.275396	1
OR10W1	1067	SKAT	both_directions	meducation;CD8T;CD4T;NK;Bcell;Mono;Gran	4	0.00730532	0.275396	1
ARL13B	1067	SKAT	both_directions	meducation;CD8T;CD4T;NK;Bcell;Mono;Gran	18	0.0073286	0.275396	1
MYL7	1067	SKAT	both_directions	meducation;CD8T;CD4T;NK;Bcell;Mono;Gran	8	0.00734099	0.275396	1
NEU2	1067	SKAT	both_directions	meducation;CD8T;CD4T;NK;Bcell;Mono;Gran	10	0.00736344	0.275396	1
SNORD114-11	1067	SKAT	both_directions	meducation;CD8T;CD4T;NK;Bcell;Mono;Gran	2	0.0073744	0.275396	1
WDR36	1067	SKAT	both_directions	meducation;CD8T;CD4T;NK;Bcell;Mono;Gran	16	0.00738375	0.275396	1
SNORD114-23	1067	SKAT	both_directions	meducation;CD8T;CD4T;NK;Bcell;Mono;Gran	5	0.00738724	0.275396	1
SOX30	1067	SKAT	both_directions	meducation;CD8T;CD4T;NK;Bcell;Mono;Gran	15	0.00739987	0.275396	1
SNORD114-16	1067	SKAT	both_directions	meducation;CD8T;CD4T;NK;Bcell;Mono;Gran	4	0.00743649	0.275396	1
FAM186B	1067	SKAT	both_directions	meducation;CD8T;CD4T;NK;Bcell;Mono;Gran	5	0.00744399	0.275396	1
GH1	1067	SKAT	both_directions	meducation;CD8T;CD4T;NK;Bcell;Mono;Gran	7	0.0074466	0.275396	1
PPM1G	1067	SKAT	both_directions	meducation;CD8T;CD4T;NK;Bcell;Mono;Gran	24	0.0074467	0.275396	1
GRK5	1067	SKAT	both_directions	meducation;CD8T;CD4T;NK;Bcell;Mono;Gran	66	0.00746293	0.275396	1
CSTT	1067	SKAT	both_directions	meducation;CD8T;CD4T;NK;Bcell;Mono;Gran	6	0.00746739	0.275396	1
OR6C6	1067	SKAT	both_directions	meducation;CD8T;CD4T;NK;Bcell;Mono;Gran	1	0.00746951	0.275396	1
PTP4A3	1067	SKAT	both_directions	meducation;CD8T;CD4T;NK;Bcell;Mono;Gran	31	0.00747085	0.275396	1
PITPNM1	1067	SKAT	both_directions	meducation;CD8T;CD4T;NK;Bcell;Mono;Gran	25	0.00747507	0.275396	1
COL15A1	1067	SKAT	both_directions	meducation;CD8T;CD4T;NK;Bcell;Mono;Gran	21	0.00748572	0.275396	1
SPRR3	1067	SKAT	both_directions	meducation;CD8T;CD4T;NK;Bcell;Mono;Gran	6	0.00751998	0.275396	1
GBP3	1067	SKAT	both_directions	meducation;CD8T;CD4T;NK;Bcell;Mono;Gran	4	0.00752182	0.275396	1
BEGAIN	1067	SKAT	both_directions	meducation;CD8T;CD4T;NK;Bcell;Mono;Gran	37	0.00757945	0.275396	1
NLRP3	1067	SKAT	both_directions	meducation;CD8T;CD4T;NK;Bcell;Mono;Gran	21	0.00764213	0.275396	1
GPR22	1067	SKAT	both_directions	meducation;CD8T;CD4T;NK;Bcell;Mono;Gran	2	0.00764733	0.275396	1
SPINLW1	1067	SKAT	both_directions	meducation;CD8T;CD4T;NK;Bcell;Mono;Gran	9	0.00768	0.275396	1
ASPRV1	1067	SKAT	both_directions	meducation;CD8T;CD4T;NK;Bcell;Mono;Gran	11	0.0076869	0.275396	1
GPR20	1067	SKAT	both_directions	meducation;CD8T;CD4T;NK;Bcell;Mono;Gran	22	0.00769196	0.275396	1
PGLYRP4	1067	SKAT	both_directions	meducation;CD8T;CD4T;NK;Bcell;Mono;Gran	7	0.00770742	0.275396	1
CPB2	1067	SKAT	both_directions	meducation;CD8T;CD4T;NK;Bcell;Mono;Gran	3	0.00770761	0.275396	1
ENPP4	1067	SKAT	both_directions	meducation;CD8T;CD4T;NK;Bcell;Mono;Gran	13	0.00770892	0.275396	1
LOC728606	1067	SKAT	both_directions	meducation;CD8T;CD4T;NK;Bcell;Mono;Gran	8	0.007744	0.275396	1
TRIM22	1067	SKAT	both_directions	meducation;CD8T;CD4T;NK;Bcell;Mono;Gran	9	0.00775764	0.275396	1
PSMC2	1067	SKAT	both_directions	meducation;CD8T;CD4T;NK;Bcell;Mono;Gran	8	0.00777577	0.275396	1
SLC39A5	1067	SKAT	both_directions	meducation;CD8T;CD4T;NK;Bcell;Mono;Gran	9	0.00779159	0.275396	1
NCRNA00207	1067	SKAT	both_directions	meducation;CD8T;CD4T;NK;Bcell;Mono;Gran	6	0.00779569	0.275396	1
ZNF423	1067	SKAT	both_directions	meducation;CD8T;CD4T;NK;Bcell;Mono;Gran	78	0.00779755	0.275396	1
CCDC55	1067	SKAT	both_directions	meducation;CD8T;CD4T;NK;Bcell;Mono;Gran	25	0.00780453	0.275396	1
LOC151162	1067	SKAT	both_directions	meducation;CD8T;CD4T;NK;Bcell;Mono;Gran	6	0.00782653	0.275396	1
HGFAC	1067	SKAT	both_directions	meducation;CD8T;CD4T;NK;Bcell;Mono;Gran	25	0.00790393	0.275396	1
VPS8	1067	SKAT	both_directions	meducation;CD8T;CD4T;NK;Bcell;Mono;Gran	24	0.00791446	0.275396	1
SSTR3	1067	SKAT	both_directions	meducation;CD8T;CD4T;NK;Bcell;Mono;Gran	11	0.0079284	0.275396	1
C16orf87	1067	SKAT	both_directions	meducation;CD8T;CD4T;NK;Bcell;Mono;Gran	13	0.00793907	0.275396	1
PROM2	1067	SKAT	both_directions	meducation;CD8T;CD4T;NK;Bcell;Mono;Gran	16	0.00795471	0.275396	1
TRIM3	1067	SKAT	both_directions	meducation;CD8T;CD4T;NK;Bcell;Mono;Gran	22	0.00795929	0.275396	1
SRRM5	1067	SKAT	both_directions	meducation;CD8T;CD4T;NK;Bcell;Mono;Gran	6	0.0079698	0.275396	1
CXCL17	1067	SKAT	both_directions	meducation;CD8T;CD4T;NK;Bcell;Mono;Gran	8	0.00797343	0.275396	1
SCN4A	1067	SKAT	both_directions	meducation;CD8T;CD4T;NK;Bcell;Mono;Gran	27	0.00798896	0.275396	1
KRTAP2-1	1067	SKAT	both_directions	meducation;CD8T;CD4T;NK;Bcell;Mono;Gran	5	0.00799921	0.275396	1
TPSD1	1067	SKAT	both_directions	meducation;CD8T;CD4T;NK;Bcell;Mono;Gran	14	0.00801446	0.275396	1
SH3BP5	1067	SKAT	both_directions	meducation;CD8T;CD4T;NK;Bcell;Mono;Gran	35	0.008022	0.275396	1
ATF7IP2	1067	SKAT	both_directions	meducation;CD8T;CD4T;NK;Bcell;Mono;Gran	3	0.0080777	0.275396	1
ALPP	1067	SKAT	both_directions	meducation;CD8T;CD4T;NK;Bcell;Mono;Gran	13	0.00808745	0.275396	1
GGT6	1067	SKAT	both_directions	meducation;CD8T;CD4T;NK;Bcell;Mono;Gran	10	0.00810094	0.275396	1
SNTG2	1067	SKAT	both_directions	meducation;CD8T;CD4T;NK;Bcell;Mono;Gran	113	0.00811889	0.275396	1
LOC643677	1067	SKAT	both_directions	meducation;CD8T;CD4T;NK;Bcell;Mono;Gran	4	0.00813378	0.275396	1
OR2W5	1067	SKAT	both_directions	meducation;CD8T;CD4T;NK;Bcell;Mono;Gran	3	0.00813737	0.275396	1
BDKRB1	1067	SKAT	both_directions	meducation;CD8T;CD4T;NK;Bcell;Mono;Gran	10	0.00814829	0.275396	1
TRIML1	1067	SKAT	both_directions	meducation;CD8T;CD4T;NK;Bcell;Mono;Gran	9	0.0081581	0.275396	1
WISP1	1067	SKAT	both_directions	meducation;CD8T;CD4T;NK;Bcell;Mono;Gran	19	0.0081754	0.275396	1
LCE5A	1067	SKAT	both_directions	meducation;CD8T;CD4T;NK;Bcell;Mono;Gran	4	0.00817706	0.275396	1
TRIM29	1067	SKAT	both_directions	meducation;CD8T;CD4T;NK;Bcell;Mono;Gran	29	0.00820711	0.275396	1
XDH	1067	SKAT	both_directions	meducation;CD8T;CD4T;NK;Bcell;Mono;Gran	10	0.00820932	0.275396	1
P2RY13	1067	SKAT	both_directions	meducation;CD8T;CD4T;NK;Bcell;Mono;Gran	6	0.00821904	0.275396	1
SERPINB3	1067	SKAT	both_directions	meducation;CD8T;CD4T;NK;Bcell;Mono;Gran	4	0.00822042	0.275396	1
CRYGD	1067	SKAT	both_directions	meducation;CD8T;CD4T;NK;Bcell;Mono;Gran	14	0.00822075	0.275396	1
KRTAP5-6	1067	SKAT	both_directions	meducation;CD8T;CD4T;NK;Bcell;Mono;Gran	4	0.00822174	0.275396	1
ZNF649	1067	SKAT	both_directions	meducation;CD8T;CD4T;NK;Bcell;Mono;Gran	14	0.00825421	0.275396	1
ACTR3C	1067	SKAT	both_directions	meducation;CD8T;CD4T;NK;Bcell;Mono;Gran	38	0.00828869	0.275396	1
MAP3K2	1067	SKAT	both_directions	meducation;CD8T;CD4T;NK;Bcell;Mono;Gran	2	0.00829863	0.275396	1
TNFSF15	1067	SKAT	both_directions	meducation;CD8T;CD4T;NK;Bcell;Mono;Gran	5	0.00830554	0.275396	1
ZBED2	1067	SKAT	both_directions	meducation;CD8T;CD4T;NK;Bcell;Mono;Gran	6	0.00831045	0.275396	1
CAPN13	1067	SKAT	both_directions	meducation;CD8T;CD4T;NK;Bcell;Mono;Gran	10	0.00831109	0.275396	1
CLEC3B	1067	SKAT	both_directions	meducation;CD8T;CD4T;NK;Bcell;Mono;Gran	13	0.00833541	0.275396	1
DNAH2	1067	SKAT	both_directions	meducation;CD8T;CD4T;NK;Bcell;Mono;Gran	46	0.00833626	0.275396	1
SGOL2	1067	SKAT	both_directions	meducation;CD8T;CD4T;NK;Bcell;Mono;Gran	12	0.00833738	0.275396	1
MAPKAP1	1067	SKAT	both_directions	meducation;CD8T;CD4T;NK;Bcell;Mono;Gran	15	0.00836334	0.275396	1
IGFBPL1	1067	SKAT	both_directions	meducation;CD8T;CD4T;NK;Bcell;Mono;Gran	10	0.00837707	0.275396	1
MIR377	1067	SKAT	both_directions	meducation;CD8T;CD4T;NK;Bcell;Mono;Gran	13	0.00838041	0.275396	1
C1D	1067	SKAT	both_directions	meducation;CD8T;CD4T;NK;Bcell;Mono;Gran	10	0.00838729	0.275396	1
MRPL22	1067	SKAT	both_directions	meducation;CD8T;CD4T;NK;Bcell;Mono;Gran	11	0.00840693	0.275396	1
TMPRSS11D	1067	SKAT	both_directions	meducation;CD8T;CD4T;NK;Bcell;Mono;Gran	3	0.00841731	0.275396	1
ADAM19	1067	SKAT	both_directions	meducation;CD8T;CD4T;NK;Bcell;Mono;Gran	27	0.00841779	0.275396	1
KIAA0802	1067	SKAT	both_directions	meducation;CD8T;CD4T;NK;Bcell;Mono;Gran	19	0.00841909	0.275396	1
DNTT	1067	SKAT	both_directions	meducation;CD8T;CD4T;NK;Bcell;Mono;Gran	9	0.00843314	0.275396	1
TMEM213	1067	SKAT	both_directions	meducation;CD8T;CD4T;NK;Bcell;Mono;Gran	10	0.00844137	0.275396	1
CLDN9	1067	SKAT	both_directions	meducation;CD8T;CD4T;NK;Bcell;Mono;Gran	14	0.0084728	0.275396	1
WDR75	1067	SKAT	both_directions	meducation;CD8T;CD4T;NK;Bcell;Mono;Gran	19	0.00850347	0.275396	1
TOMM70A	1067	SKAT	both_directions	meducation;CD8T;CD4T;NK;Bcell;Mono;Gran	20	0.00851688	0.275396	1
MSGN1	1067	SKAT	both_directions	meducation;CD8T;CD4T;NK;Bcell;Mono;Gran	6	0.00852972	0.275396	1
OR2H2	1067	SKAT	both_directions	meducation;CD8T;CD4T;NK;Bcell;Mono;Gran	11	0.00860508	0.275396	1
HIPK4	1067	SKAT	both_directions	meducation;CD8T;CD4T;NK;Bcell;Mono;Gran	20	0.00861	0.275396	1
CD302	1067	SKAT	both_directions	meducation;CD8T;CD4T;NK;Bcell;Mono;Gran	12	0.0086132	0.275396	1
KLHL2	1067	SKAT	both_directions	meducation;CD8T;CD4T;NK;Bcell;Mono;Gran	20	0.00861829	0.275396	1
CSF1R	1067	SKAT	both_directions	meducation;CD8T;CD4T;NK;Bcell;Mono;Gran	17	0.00862039	0.275396	1
FRRS1	1067	SKAT	both_directions	meducation;CD8T;CD4T;NK;Bcell;Mono;Gran	8	0.00865623	0.275396	1
KRTAP8-1	1067	SKAT	both_directions	meducation;CD8T;CD4T;NK;Bcell;Mono;Gran	3	0.00866053	0.275396	1
ANXA1	1067	SKAT	both_directions	meducation;CD8T;CD4T;NK;Bcell;Mono;Gran	3	0.00869811	0.275396	1
C6orf142	1067	SKAT	both_directions	meducation;CD8T;CD4T;NK;Bcell;Mono;Gran	15	0.00870777	0.275396	1
KRTAP4-3	1067	SKAT	both_directions	meducation;CD8T;CD4T;NK;Bcell;Mono;Gran	4	0.0087238	0.275396	1
DIAPH3	1067	SKAT	both_directions	meducation;CD8T;CD4T;NK;Bcell;Mono;Gran	38	0.00872736	0.275396	1
DCN	1067	SKAT	both_directions	meducation;CD8T;CD4T;NK;Bcell;Mono;Gran	14	0.00873982	0.275396	1
OR2AG2	1067	SKAT	both_directions	meducation;CD8T;CD4T;NK;Bcell;Mono;Gran	4	0.00874543	0.275396	1
BMP4	1067	SKAT	both_directions	meducation;CD8T;CD4T;NK;Bcell;Mono;Gran	26	0.00874637	0.275396	1
SFRS2B	1067	SKAT	both_directions	meducation;CD8T;CD4T;NK;Bcell;Mono;Gran	9	0.00876994	0.275396	1
BCL2L10	1067	SKAT	both_directions	meducation;CD8T;CD4T;NK;Bcell;Mono;Gran	15	0.0088073	0.275396	1
C13orf39	1067	SKAT	both_directions	meducation;CD8T;CD4T;NK;Bcell;Mono;Gran	8	0.0088104	0.275396	1
SLA	1067	SKAT	both_directions	meducation;CD8T;CD4T;NK;Bcell;Mono;Gran	22	0.00881849	0.275396	1
RAPGEF1	1067	SKAT	both_directions	meducation;CD8T;CD4T;NK;Bcell;Mono;Gran	19	0.00882594	0.275396	1
LIN28B	1067	SKAT	both_directions	meducation;CD8T;CD4T;NK;Bcell;Mono;Gran	12	0.00883286	0.275396	1
AKT3	1067	SKAT	both_directions	meducation;CD8T;CD4T;NK;Bcell;Mono;Gran	32	0.0088378	0.275396	1
KCNQ1	1067	SKAT	both_directions	meducation;CD8T;CD4T;NK;Bcell;Mono;Gran	328	0.0088515	0.275396	1
TEDDM1	1067	SKAT	both_directions	meducation;CD8T;CD4T;NK;Bcell;Mono;Gran	3	0.00892596	0.275396	1
CAV3	1067	SKAT	both_directions	meducation;CD8T;CD4T;NK;Bcell;Mono;Gran	12	0.00892787	0.275396	1
MIR548D1	1067	SKAT	both_directions	meducation;CD8T;CD4T;NK;Bcell;Mono;Gran	2	0.00895559	0.275396	1
GPR132	1067	SKAT	both_directions	meducation;CD8T;CD4T;NK;Bcell;Mono;Gran	18	0.00897196	0.275396	1
USP34	1067	SKAT	both_directions	meducation;CD8T;CD4T;NK;Bcell;Mono;Gran	14	0.00900283	0.275396	1
GPR182	1067	SKAT	both_directions	meducation;CD8T;CD4T;NK;Bcell;Mono;Gran	8	0.00901199	0.275396	1
C5orf20	1067	SKAT	both_directions	meducation;CD8T;CD4T;NK;Bcell;Mono;Gran	7	0.0090508	0.275396	1
VNN3	1067	SKAT	both_directions	meducation;CD8T;CD4T;NK;Bcell;Mono;Gran	4	0.00905693	0.275396	1
SENP6	1067	SKAT	both_directions	meducation;CD8T;CD4T;NK;Bcell;Mono;Gran	11	0.00907311	0.275396	1
CASS4	1067	SKAT	both_directions	meducation;CD8T;CD4T;NK;Bcell;Mono;Gran	10	0.00909449	0.275396	1
ZNF235	1067	SKAT	both_directions	meducation;CD8T;CD4T;NK;Bcell;Mono;Gran	14	0.00910844	0.275396	1
SNORD114-14	1067	SKAT	both_directions	meducation;CD8T;CD4T;NK;Bcell;Mono;Gran	4	0.009113	0.275396	1
CSRP3	1067	SKAT	both_directions	meducation;CD8T;CD4T;NK;Bcell;Mono;Gran	9	0.00911383	0.275396	1
OR2T12	1067	SKAT	both_directions	meducation;CD8T;CD4T;NK;Bcell;Mono;Gran	3	0.00912658	0.275396	1
MIR135A2	1067	SKAT	both_directions	meducation;CD8T;CD4T;NK;Bcell;Mono;Gran	3	0.00912977	0.275396	1
ACER1	1067	SKAT	both_directions	meducation;CD8T;CD4T;NK;Bcell;Mono;Gran	9	0.00913574	0.275396	1
TG	1067	SKAT	both_directions	meducation;CD8T;CD4T;NK;Bcell;Mono;Gran	47	0.00914444	0.275396	1
PLA2G4F	1067	SKAT	both_directions	meducation;CD8T;CD4T;NK;Bcell;Mono;Gran	12	0.00917242	0.275396	1
KRT37	1067	SKAT	both_directions	meducation;CD8T;CD4T;NK;Bcell;Mono;Gran	6	0.00917658	0.275396	1
BAIAP2	1067	SKAT	both_directions	meducation;CD8T;CD4T;NK;Bcell;Mono;Gran	141	0.00917835	0.275396	1
TNNI1	1067	SKAT	both_directions	meducation;CD8T;CD4T;NK;Bcell;Mono;Gran	9	0.00918773	0.275396	1
C3orf77	1067	SKAT	both_directions	meducation;CD8T;CD4T;NK;Bcell;Mono;Gran	15	0.00918849	0.275396	1
MIR423	1067	SKAT	both_directions	meducation;CD8T;CD4T;NK;Bcell;Mono;Gran	16	0.00920396	0.275396	1
OR10C1	1067	SKAT	both_directions	meducation;CD8T;CD4T;NK;Bcell;Mono;Gran	15	0.00920413	0.275396	1
OR2A14	1067	SKAT	both_directions	meducation;CD8T;CD4T;NK;Bcell;Mono;Gran	3	0.00921476	0.275396	1
LOC221122	1067	SKAT	both_directions	meducation;CD8T;CD4T;NK;Bcell;Mono;Gran	7	0.00925405	0.275396	1
FANK1	1067	SKAT	both_directions	meducation;CD8T;CD4T;NK;Bcell;Mono;Gran	36	0.00925565	0.275396	1
MIR135A1	1067	SKAT	both_directions	meducation;CD8T;CD4T;NK;Bcell;Mono;Gran	4	0.00927187	0.275396	1
SERPINA1	1067	SKAT	both_directions	meducation;CD8T;CD4T;NK;Bcell;Mono;Gran	19	0.00928817	0.275396	1
MIR323	1067	SKAT	both_directions	meducation;CD8T;CD4T;NK;Bcell;Mono;Gran	9	0.00931166	0.275396	1
IDI2	1067	SKAT	both_directions	meducation;CD8T;CD4T;NK;Bcell;Mono;Gran	14	0.00933982	0.275396	1
SPATA21	1067	SKAT	both_directions	meducation;CD8T;CD4T;NK;Bcell;Mono;Gran	11	0.00935561	0.275396	1
SYNE2	1067	SKAT	both_directions	meducation;CD8T;CD4T;NK;Bcell;Mono;Gran	50	0.0093684	0.275396	1
CD274	1067	SKAT	both_directions	meducation;CD8T;CD4T;NK;Bcell;Mono;Gran	5	0.00936978	0.275396	1
MIR889	1067	SKAT	both_directions	meducation;CD8T;CD4T;NK;Bcell;Mono;Gran	6	0.00939433	0.275396	1
OR4X1	1067	SKAT	both_directions	meducation;CD8T;CD4T;NK;Bcell;Mono;Gran	3	0.00939745	0.275396	1
CBLC	1067	SKAT	both_directions	meducation;CD8T;CD4T;NK;Bcell;Mono;Gran	12	0.00939984	0.275396	1
GPR114	1067	SKAT	both_directions	meducation;CD8T;CD4T;NK;Bcell;Mono;Gran	9	0.00941028	0.275396	1
LOC645638	1067	SKAT	both_directions	meducation;CD8T;CD4T;NK;Bcell;Mono;Gran	4	0.00941239	0.275396	1
B3GNT6	1067	SKAT	both_directions	meducation;CD8T;CD4T;NK;Bcell;Mono;Gran	12	0.00942399	0.275396	1
OSTN	1067	SKAT	both_directions	meducation;CD8T;CD4T;NK;Bcell;Mono;Gran	3	0.00943221	0.275396	1
MTVR2	1067	SKAT	both_directions	meducation;CD8T;CD4T;NK;Bcell;Mono;Gran	3	0.00944308	0.275396	1
MIR613	1067	SKAT	both_directions	meducation;CD8T;CD4T;NK;Bcell;Mono;Gran	2	0.00946735	0.275396	1
NOSIP	1067	SKAT	both_directions	meducation;CD8T;CD4T;NK;Bcell;Mono;Gran	21	0.00949012	0.275396	1
C1orf141	1067	SKAT	both_directions	meducation;CD8T;CD4T;NK;Bcell;Mono;Gran	5	0.00950827	0.275396	1
SLC9A11	1067	SKAT	both_directions	meducation;CD8T;CD4T;NK;Bcell;Mono;Gran	10	0.00951613	0.275396	1
ALDH8A1	1067	SKAT	both_directions	meducation;CD8T;CD4T;NK;Bcell;Mono;Gran	8	0.0095188	0.275396	1
FAM55A	1067	SKAT	both_directions	meducation;CD8T;CD4T;NK;Bcell;Mono;Gran	5	0.00953856	0.275396	1
HNMT	1067	SKAT	both_directions	meducation;CD8T;CD4T;NK;Bcell;Mono;Gran	9	0.00954281	0.275396	1
KIF2B	1067	SKAT	both_directions	meducation;CD8T;CD4T;NK;Bcell;Mono;Gran	11	0.00956355	0.275396	1
CBWD2	1067	SKAT	both_directions	meducation;CD8T;CD4T;NK;Bcell;Mono;Gran	8	0.00956732	0.275396	1
MAP6D1	1067	SKAT	both_directions	meducation;CD8T;CD4T;NK;Bcell;Mono;Gran	14	0.00959239	0.275396	1
NLRP13	1067	SKAT	both_directions	meducation;CD8T;CD4T;NK;Bcell;Mono;Gran	5	0.00961219	0.275396	1
COL17A1	1067	SKAT	both_directions	meducation;CD8T;CD4T;NK;Bcell;Mono;Gran	13	0.00961421	0.275396	1
KTN1	1067	SKAT	both_directions	meducation;CD8T;CD4T;NK;Bcell;Mono;Gran	20	0.00962987	0.275396	1
FCN1	1067	SKAT	both_directions	meducation;CD8T;CD4T;NK;Bcell;Mono;Gran	5	0.00966746	0.275396	1
LOC728276	1067	SKAT	both_directions	meducation;CD8T;CD4T;NK;Bcell;Mono;Gran	7	0.00966988	0.275396	1
POM121L4P	1067	SKAT	both_directions	meducation;CD8T;CD4T;NK;Bcell;Mono;Gran	2	0.0096729	0.275396	1
PREP	1067	SKAT	both_directions	meducation;CD8T;CD4T;NK;Bcell;Mono;Gran	18	0.00967424	0.275396	1
RPL32P3	1067	SKAT	both_directions	meducation;CD8T;CD4T;NK;Bcell;Mono;Gran	14	0.00968643	0.275396	1
KERA	1067	SKAT	both_directions	meducation;CD8T;CD4T;NK;Bcell;Mono;Gran	3	0.00969338	0.275396	1
WBSCR28	1067	SKAT	both_directions	meducation;CD8T;CD4T;NK;Bcell;Mono;Gran	9	0.0097185	0.275396	1
FAM196B	1067	SKAT	both_directions	meducation;CD8T;CD4T;NK;Bcell;Mono;Gran	19	0.00972253	0.275396	1
CASP14	1067	SKAT	both_directions	meducation;CD8T;CD4T;NK;Bcell;Mono;Gran	5	0.00973655	0.275396	1
SNORD51	1067	SKAT	both_directions	meducation;CD8T;CD4T;NK;Bcell;Mono;Gran	4	0.00973875	0.275396	1
ZC3H7A	1067	SKAT	both_directions	meducation;CD8T;CD4T;NK;Bcell;Mono;Gran	9	0.00974364	0.275396	1
TDRG1	1067	SKAT	both_directions	meducation;CD8T;CD4T;NK;Bcell;Mono;Gran	10	0.00974413	0.275396	1
TNFRSF13B	1067	SKAT	both_directions	meducation;CD8T;CD4T;NK;Bcell;Mono;Gran	11	0.00974576	0.275396	1
C1orf150	1067	SKAT	both_directions	meducation;CD8T;CD4T;NK;Bcell;Mono;Gran	10	0.00979112	0.275396	1
DNAJC12	1067	SKAT	both_directions	meducation;CD8T;CD4T;NK;Bcell;Mono;Gran	7	0.00979237	0.275396	1
SRGAP3	1067	SKAT	both_directions	meducation;CD8T;CD4T;NK;Bcell;Mono;Gran	64	0.0097985	0.275396	1
TOX	1067	SKAT	both_directions	meducation;CD8T;CD4T;NK;Bcell;Mono;Gran	37	0.00980436	0.275396	1
FAM107A	1067	SKAT	both_directions	meducation;CD8T;CD4T;NK;Bcell;Mono;Gran	12	0.00980766	0.275396	1
SLC16A7	1067	SKAT	both_directions	meducation;CD8T;CD4T;NK;Bcell;Mono;Gran	7	0.00982356	0.275396	1
CNTN2	1067	SKAT	both_directions	meducation;CD8T;CD4T;NK;Bcell;Mono;Gran	22	0.00987956	0.275396	1
CLCNKB	1067	SKAT	both_directions	meducation;CD8T;CD4T;NK;Bcell;Mono;Gran	16	0.00989905	0.275396	1
NDUFA5	1067	SKAT	both_directions	meducation;CD8T;CD4T;NK;Bcell;Mono;Gran	11	0.00996434	0.275396	1
SNORD114-15	1067	SKAT	both_directions	meducation;CD8T;CD4T;NK;Bcell;Mono;Gran	4	0.00997905	0.275396	1
GPR18	1067	SKAT	both_directions	meducation;CD8T;CD4T;NK;Bcell;Mono;Gran	6	0.00998676	0.275396	1
FLJ39609	1067	SKAT	both_directions	meducation;CD8T;CD4T;NK;Bcell;Mono;Gran	14	0.00999764	0.275396	1
PPP1R2P1	1067	SKAT	both_directions	meducation;CD8T;CD4T;NK;Bcell;Mono;Gran	32	0.0100116	0.275396	1
CDC42BPA	1067	SKAT	both_directions	meducation;CD8T;CD4T;NK;Bcell;Mono;Gran	19	0.0100218	0.275396	1
PARN	1067	SKAT	both_directions	meducation;CD8T;CD4T;NK;Bcell;Mono;Gran	32	0.0100219	0.275396	1
SNORA6	1067	SKAT	both_directions	meducation;CD8T;CD4T;NK;Bcell;Mono;Gran	6	0.010043	0.275396	1
ARSI	1067	SKAT	both_directions	meducation;CD8T;CD4T;NK;Bcell;Mono;Gran	19	0.0100453	0.275396	1
CDC2	1067	SKAT	both_directions	meducation;CD8T;CD4T;NK;Bcell;Mono;Gran	20	0.0100641	0.275396	1
CDK1	1067	SKAT	both_directions	meducation;CD8T;CD4T;NK;Bcell;Mono;Gran	20	0.0100641	0.275396	1
SNAP23	1067	SKAT	both_directions	meducation;CD8T;CD4T;NK;Bcell;Mono;Gran	12	0.0100755	0.275396	1
CMA1	1067	SKAT	both_directions	meducation;CD8T;CD4T;NK;Bcell;Mono;Gran	3	0.0101172	0.275396	1
MIR645	1067	SKAT	both_directions	meducation;CD8T;CD4T;NK;Bcell;Mono;Gran	5	0.0101214	0.275396	1
EPB42	1067	SKAT	both_directions	meducation;CD8T;CD4T;NK;Bcell;Mono;Gran	14	0.010161	0.275396	1
DIRC1	1067	SKAT	both_directions	meducation;CD8T;CD4T;NK;Bcell;Mono;Gran	3	0.0101621	0.275396	1
CCL18	1067	SKAT	both_directions	meducation;CD8T;CD4T;NK;Bcell;Mono;Gran	5	0.0101701	0.275396	1
CTRB1	1067	SKAT	both_directions	meducation;CD8T;CD4T;NK;Bcell;Mono;Gran	8	0.0102013	0.275396	1
KPRP	1067	SKAT	both_directions	meducation;CD8T;CD4T;NK;Bcell;Mono;Gran	14	0.0102195	0.275396	1
C10orf107	1067	SKAT	both_directions	meducation;CD8T;CD4T;NK;Bcell;Mono;Gran	14	0.0102477	0.275396	1
C1orf14	1067	SKAT	both_directions	meducation;CD8T;CD4T;NK;Bcell;Mono;Gran	17	0.0102785	0.275396	1
OR11G2	1067	SKAT	both_directions	meducation;CD8T;CD4T;NK;Bcell;Mono;Gran	3	0.0102859	0.275396	1
PPP1R14D	1067	SKAT	both_directions	meducation;CD8T;CD4T;NK;Bcell;Mono;Gran	5	0.0102877	0.275396	1
TRIM75	1067	SKAT	both_directions	meducation;CD8T;CD4T;NK;Bcell;Mono;Gran	4	0.0103137	0.275396	1
ARHGAP15	1067	SKAT	both_directions	meducation;CD8T;CD4T;NK;Bcell;Mono;Gran	27	0.0103155	0.275396	1
CLDN19	1067	SKAT	both_directions	meducation;CD8T;CD4T;NK;Bcell;Mono;Gran	13	0.0103161	0.275396	1
MIA2	1067	SKAT	both_directions	meducation;CD8T;CD4T;NK;Bcell;Mono;Gran	4	0.0103356	0.275396	1
LCE2C	1067	SKAT	both_directions	meducation;CD8T;CD4T;NK;Bcell;Mono;Gran	5	0.0103383	0.275396	1
SPATA16	1067	SKAT	both_directions	meducation;CD8T;CD4T;NK;Bcell;Mono;Gran	14	0.0103424	0.275396	1
SPINK5L2	1067	SKAT	both_directions	meducation;CD8T;CD4T;NK;Bcell;Mono;Gran	3	0.0103533	0.275396	1
WFDC8	1067	SKAT	both_directions	meducation;CD8T;CD4T;NK;Bcell;Mono;Gran	3	0.0103606	0.275396	1
KLHL3	1067	SKAT	both_directions	meducation;CD8T;CD4T;NK;Bcell;Mono;Gran	18	0.0103636	0.275396	1
HIST1H1T	1067	SKAT	both_directions	meducation;CD8T;CD4T;NK;Bcell;Mono;Gran	11	0.0103714	0.275396	1
CAPZA3	1067	SKAT	both_directions	meducation;CD8T;CD4T;NK;Bcell;Mono;Gran	5	0.0103727	0.275396	1
TECTA	1067	SKAT	both_directions	meducation;CD8T;CD4T;NK;Bcell;Mono;Gran	32	0.0103792	0.275396	1
SLC5A10	1067	SKAT	both_directions	meducation;CD8T;CD4T;NK;Bcell;Mono;Gran	44	0.0104218	0.275396	1
C17orf47	1067	SKAT	both_directions	meducation;CD8T;CD4T;NK;Bcell;Mono;Gran	6	0.0104524	0.275396	1
OR11L1	1067	SKAT	both_directions	meducation;CD8T;CD4T;NK;Bcell;Mono;Gran	8	0.0104694	0.275396	1
C21orf121	1067	SKAT	both_directions	meducation;CD8T;CD4T;NK;Bcell;Mono;Gran	9	0.0104824	0.275396	1
CELA1	1067	SKAT	both_directions	meducation;CD8T;CD4T;NK;Bcell;Mono;Gran	4	0.0104946	0.275396	1
TBX10	1067	SKAT	both_directions	meducation;CD8T;CD4T;NK;Bcell;Mono;Gran	14	0.0104961	0.275396	1
ALDH3A1	1067	SKAT	both_directions	meducation;CD8T;CD4T;NK;Bcell;Mono;Gran	25	0.0105093	0.275396	1
ANKRD55	1067	SKAT	both_directions	meducation;CD8T;CD4T;NK;Bcell;Mono;Gran	24	0.01053	0.275396	1
PRDM16	1067	SKAT	both_directions	meducation;CD8T;CD4T;NK;Bcell;Mono;Gran	640	0.0105338	0.275396	1
MIR489	1067	SKAT	both_directions	meducation;CD8T;CD4T;NK;Bcell;Mono;Gran	4	0.0105386	0.275396	1
PRO0611	1067	SKAT	both_directions	meducation;CD8T;CD4T;NK;Bcell;Mono;Gran	1	0.0105447	0.275396	1
FAM82A1	1067	SKAT	both_directions	meducation;CD8T;CD4T;NK;Bcell;Mono;Gran	30	0.0105462	0.275396	1
LOC283404	1067	SKAT	both_directions	meducation;CD8T;CD4T;NK;Bcell;Mono;Gran	8	0.0105571	0.275396	1
PMCH	1067	SKAT	both_directions	meducation;CD8T;CD4T;NK;Bcell;Mono;Gran	3	0.0105814	0.275396	1
MOSC1	1067	SKAT	both_directions	meducation;CD8T;CD4T;NK;Bcell;Mono;Gran	17	0.0105998	0.275396	1
TANC2	1067	SKAT	both_directions	meducation;CD8T;CD4T;NK;Bcell;Mono;Gran	21	0.0106084	0.275396	1
OR56B4	1067	SKAT	both_directions	meducation;CD8T;CD4T;NK;Bcell;Mono;Gran	2	0.0106291	0.275396	1
PPBPL2	1067	SKAT	both_directions	meducation;CD8T;CD4T;NK;Bcell;Mono;Gran	3	0.0106343	0.275396	1
PHF20L1	1067	SKAT	both_directions	meducation;CD8T;CD4T;NK;Bcell;Mono;Gran	14	0.0106547	0.275396	1
MGST1	1067	SKAT	both_directions	meducation;CD8T;CD4T;NK;Bcell;Mono;Gran	14	0.010659	0.275396	1
LOC145837	1067	SKAT	both_directions	meducation;CD8T;CD4T;NK;Bcell;Mono;Gran	6	0.0106607	0.275396	1
RTL1	1067	SKAT	both_directions	meducation;CD8T;CD4T;NK;Bcell;Mono;Gran	37	0.0106727	0.275396	1
EEF1A2	1067	SKAT	both_directions	meducation;CD8T;CD4T;NK;Bcell;Mono;Gran	24	0.0106774	0.275396	1
GJD4	1067	SKAT	both_directions	meducation;CD8T;CD4T;NK;Bcell;Mono;Gran	15	0.0106917	0.275396	1
LCN6	1067	SKAT	both_directions	meducation;CD8T;CD4T;NK;Bcell;Mono;Gran	10	0.0106942	0.275396	1
IL1B	1067	SKAT	both_directions	meducation;CD8T;CD4T;NK;Bcell;Mono;Gran	9	0.0107049	0.275396	1
CXCR1	1067	SKAT	both_directions	meducation;CD8T;CD4T;NK;Bcell;Mono;Gran	14	0.0107106	0.275396	1
MAN1A1	1067	SKAT	both_directions	meducation;CD8T;CD4T;NK;Bcell;Mono;Gran	20	0.0107618	0.275396	1
ZG16	1067	SKAT	both_directions	meducation;CD8T;CD4T;NK;Bcell;Mono;Gran	4	0.0107985	0.275396	1
NAA11	1067	SKAT	both_directions	meducation;CD8T;CD4T;NK;Bcell;Mono;Gran	11	0.0108032	0.275396	1
TNN	1067	SKAT	both_directions	meducation;CD8T;CD4T;NK;Bcell;Mono;Gran	17	0.0108301	0.275396	1
TNFRSF9	1067	SKAT	both_directions	meducation;CD8T;CD4T;NK;Bcell;Mono;Gran	8	0.010863	0.275396	1
ACSL5	1067	SKAT	both_directions	meducation;CD8T;CD4T;NK;Bcell;Mono;Gran	19	0.0108633	0.275396	1
DHRS7C	1067	SKAT	both_directions	meducation;CD8T;CD4T;NK;Bcell;Mono;Gran	17	0.0108952	0.275396	1
MGAT3	1067	SKAT	both_directions	meducation;CD8T;CD4T;NK;Bcell;Mono;Gran	19	0.0109043	0.275396	1
C4orf17	1067	SKAT	both_directions	meducation;CD8T;CD4T;NK;Bcell;Mono;Gran	4	0.0109113	0.275396	1
COL14A1	1067	SKAT	both_directions	meducation;CD8T;CD4T;NK;Bcell;Mono;Gran	26	0.0109136	0.275396	1
SPAG11A	1067	SKAT	both_directions	meducation;CD8T;CD4T;NK;Bcell;Mono;Gran	3	0.0109333	0.275396	1
MIR874	1067	SKAT	both_directions	meducation;CD8T;CD4T;NK;Bcell;Mono;Gran	6	0.0109499	0.275396	1
MYH6	1067	SKAT	both_directions	meducation;CD8T;CD4T;NK;Bcell;Mono;Gran	18	0.0109546	0.275396	1
LOC388428	1067	SKAT	both_directions	meducation;CD8T;CD4T;NK;Bcell;Mono;Gran	17	0.0109561	0.275396	1
CCDC114	1067	SKAT	both_directions	meducation;CD8T;CD4T;NK;Bcell;Mono;Gran	16	0.0109667	0.275396	1
TCF7L2	1067	SKAT	both_directions	meducation;CD8T;CD4T;NK;Bcell;Mono;Gran	81	0.0109861	0.275396	1
IL10RA	1067	SKAT	both_directions	meducation;CD8T;CD4T;NK;Bcell;Mono;Gran	9	0.0110045	0.275396	1
PKDREJ	1067	SKAT	both_directions	meducation;CD8T;CD4T;NK;Bcell;Mono;Gran	12	0.0110071	0.275396	1
SNORD18B	1067	SKAT	both_directions	meducation;CD8T;CD4T;NK;Bcell;Mono;Gran	8	0.011019	0.275396	1
MIR346	1067	SKAT	both_directions	meducation;CD8T;CD4T;NK;Bcell;Mono;Gran	11	0.011024	0.275396	1
NCRNA00051	1067	SKAT	both_directions	meducation;CD8T;CD4T;NK;Bcell;Mono;Gran	7	0.0110399	0.275396	1
C18orf2	1067	SKAT	both_directions	meducation;CD8T;CD4T;NK;Bcell;Mono;Gran	4	0.0110534	0.275396	1
SNORA50	1067	SKAT	both_directions	meducation;CD8T;CD4T;NK;Bcell;Mono;Gran	4	0.0110769	0.275396	1
BPNT1	1067	SKAT	both_directions	meducation;CD8T;CD4T;NK;Bcell;Mono;Gran	13	0.0110872	0.275396	1
OR2B11	1067	SKAT	both_directions	meducation;CD8T;CD4T;NK;Bcell;Mono;Gran	11	0.0111004	0.275396	1
GPSM2	1067	SKAT	both_directions	meducation;CD8T;CD4T;NK;Bcell;Mono;Gran	12	0.0111046	0.275396	1
BRD7P3	1067	SKAT	both_directions	meducation;CD8T;CD4T;NK;Bcell;Mono;Gran	5	0.0111162	0.275396	1
CAPS2	1067	SKAT	both_directions	meducation;CD8T;CD4T;NK;Bcell;Mono;Gran	28	0.0111474	0.275396	1
MPZL3	1067	SKAT	both_directions	meducation;CD8T;CD4T;NK;Bcell;Mono;Gran	14	0.0111618	0.275396	1
MIR592	1067	SKAT	both_directions	meducation;CD8T;CD4T;NK;Bcell;Mono;Gran	4	0.0111713	0.275396	1
PKD2L1	1067	SKAT	both_directions	meducation;CD8T;CD4T;NK;Bcell;Mono;Gran	11	0.011182	0.275396	1
GFRAL	1067	SKAT	both_directions	meducation;CD8T;CD4T;NK;Bcell;Mono;Gran	6	0.0111915	0.275396	1
UGT2A1	1067	SKAT	both_directions	meducation;CD8T;CD4T;NK;Bcell;Mono;Gran	4	0.0112282	0.275396	1
DARC	1067	SKAT	both_directions	meducation;CD8T;CD4T;NK;Bcell;Mono;Gran	10	0.01125	0.275396	1
SLC11A2	1067	SKAT	both_directions	meducation;CD8T;CD4T;NK;Bcell;Mono;Gran	15	0.0112567	0.275396	1
OR8K3	1067	SKAT	both_directions	meducation;CD8T;CD4T;NK;Bcell;Mono;Gran	3	0.0112738	0.275396	1
MIR16-2	1067	SKAT	both_directions	meducation;CD8T;CD4T;NK;Bcell;Mono;Gran	4	0.0112815	0.275396	1
XKR4	1067	SKAT	both_directions	meducation;CD8T;CD4T;NK;Bcell;Mono;Gran	50	0.0112859	0.275396	1
RLN3	1067	SKAT	both_directions	meducation;CD8T;CD4T;NK;Bcell;Mono;Gran	10	0.0112989	0.275396	1
MIR1234	1067	SKAT	both_directions	meducation;CD8T;CD4T;NK;Bcell;Mono;Gran	10	0.0112996	0.275396	1
TRPM5	1067	SKAT	both_directions	meducation;CD8T;CD4T;NK;Bcell;Mono;Gran	46	0.011308	0.275396	1
PCDHB2	1067	SKAT	both_directions	meducation;CD8T;CD4T;NK;Bcell;Mono;Gran	17	0.0113209	0.275396	1
LILRB1	1067	SKAT	both_directions	meducation;CD8T;CD4T;NK;Bcell;Mono;Gran	11	0.0113217	0.275396	1
C7orf45	1067	SKAT	both_directions	meducation;CD8T;CD4T;NK;Bcell;Mono;Gran	6	0.0114175	0.275396	1
SLC6A4	1067	SKAT	both_directions	meducation;CD8T;CD4T;NK;Bcell;Mono;Gran	16	0.01144	0.275396	1
H6PD	1067	SKAT	both_directions	meducation;CD8T;CD4T;NK;Bcell;Mono;Gran	37	0.011445	0.275396	1
LOC100128542	1067	SKAT	both_directions	meducation;CD8T;CD4T;NK;Bcell;Mono;Gran	9	0.0114477	0.275396	1
SLC25A18	1067	SKAT	both_directions	meducation;CD8T;CD4T;NK;Bcell;Mono;Gran	15	0.0114546	0.275396	1
C11orf66	1067	SKAT	both_directions	meducation;CD8T;CD4T;NK;Bcell;Mono;Gran	11	0.0114923	0.275396	1
RUSC2	1067	SKAT	both_directions	meducation;CD8T;CD4T;NK;Bcell;Mono;Gran	10	0.0115218	0.275396	1
C4orf21	1067	SKAT	both_directions	meducation;CD8T;CD4T;NK;Bcell;Mono;Gran	25	0.011524	0.275396	1
OR1A1	1067	SKAT	both_directions	meducation;CD8T;CD4T;NK;Bcell;Mono;Gran	5	0.0115289	0.275396	1
TFPI	1067	SKAT	both_directions	meducation;CD8T;CD4T;NK;Bcell;Mono;Gran	8	0.0115538	0.275396	1
CLCN3	1067	SKAT	both_directions	meducation;CD8T;CD4T;NK;Bcell;Mono;Gran	13	0.0115619	0.275396	1
FHDC1	1067	SKAT	both_directions	meducation;CD8T;CD4T;NK;Bcell;Mono;Gran	22	0.0115781	0.275396	1
PCK1	1067	SKAT	both_directions	meducation;CD8T;CD4T;NK;Bcell;Mono;Gran	10	0.0115825	0.275396	1
IFI27	1067	SKAT	both_directions	meducation;CD8T;CD4T;NK;Bcell;Mono;Gran	10	0.0115856	0.275396	1
GYLTL1B	1067	SKAT	both_directions	meducation;CD8T;CD4T;NK;Bcell;Mono;Gran	14	0.0115978	0.275396	1
MIR20A	1067	SKAT	both_directions	meducation;CD8T;CD4T;NK;Bcell;Mono;Gran	4	0.0115995	0.275396	1
VPS13B	1067	SKAT	both_directions	meducation;CD8T;CD4T;NK;Bcell;Mono;Gran	41	0.0116028	0.275396	1
FAM116B	1067	SKAT	both_directions	meducation;CD8T;CD4T;NK;Bcell;Mono;Gran	4	0.0116265	0.275396	1
WSCD1	1067	SKAT	both_directions	meducation;CD8T;CD4T;NK;Bcell;Mono;Gran	35	0.0116362	0.275396	1
LOC388946	1067	SKAT	both_directions	meducation;CD8T;CD4T;NK;Bcell;Mono;Gran	10	0.0116383	0.275396	1
DNMT3L	1067	SKAT	both_directions	meducation;CD8T;CD4T;NK;Bcell;Mono;Gran	12	0.0116469	0.275396	1
KIRREL3	1067	SKAT	both_directions	meducation;CD8T;CD4T;NK;Bcell;Mono;Gran	90	0.0117024	0.275396	1
CXCR7	1067	SKAT	both_directions	meducation;CD8T;CD4T;NK;Bcell;Mono;Gran	17	0.0117488	0.275396	1
DDX4	1067	SKAT	both_directions	meducation;CD8T;CD4T;NK;Bcell;Mono;Gran	16	0.0117622	0.275396	1
ZNF462	1067	SKAT	both_directions	meducation;CD8T;CD4T;NK;Bcell;Mono;Gran	12	0.0117713	0.275396	1
CDC73	1067	SKAT	both_directions	meducation;CD8T;CD4T;NK;Bcell;Mono;Gran	25	0.0117776	0.275396	1
ALDH3A2	1067	SKAT	both_directions	meducation;CD8T;CD4T;NK;Bcell;Mono;Gran	17	0.0117894	0.275396	1
BZW1L1	1067	SKAT	both_directions	meducation;CD8T;CD4T;NK;Bcell;Mono;Gran	5	0.0117899	0.275396	1
HTR3A	1067	SKAT	both_directions	meducation;CD8T;CD4T;NK;Bcell;Mono;Gran	13	0.0117993	0.275396	1
OR2AT4	1067	SKAT	both_directions	meducation;CD8T;CD4T;NK;Bcell;Mono;Gran	4	0.0118251	0.275396	1
C20orf151	1067	SKAT	both_directions	meducation;CD8T;CD4T;NK;Bcell;Mono;Gran	16	0.0118321	0.275396	1
CTRL	1067	SKAT	both_directions	meducation;CD8T;CD4T;NK;Bcell;Mono;Gran	8	0.0118653	0.275396	1
RXFP2	1067	SKAT	both_directions	meducation;CD8T;CD4T;NK;Bcell;Mono;Gran	5	0.0118766	0.275396	1
CHST5	1067	SKAT	both_directions	meducation;CD8T;CD4T;NK;Bcell;Mono;Gran	12	0.0118776	0.275396	1
SNORD114-29	1067	SKAT	both_directions	meducation;CD8T;CD4T;NK;Bcell;Mono;Gran	3	0.0119059	0.275396	1
ZAK	1067	SKAT	both_directions	meducation;CD8T;CD4T;NK;Bcell;Mono;Gran	37	0.0119244	0.275396	1
RPL29P2	1067	SKAT	both_directions	meducation;CD8T;CD4T;NK;Bcell;Mono;Gran	5	0.0119247	0.275396	1
TCAP	1067	SKAT	both_directions	meducation;CD8T;CD4T;NK;Bcell;Mono;Gran	11	0.0119286	0.275396	1
UGT1A3	1067	SKAT	both_directions	meducation;CD8T;CD4T;NK;Bcell;Mono;Gran	32	0.0119287	0.275396	1
2016-03-09	1067	SKAT	both_directions	meducation;CD8T;CD4T;NK;Bcell;Mono;Gran	8	0.0119321	0.275396	1
TEK	1067	SKAT	both_directions	meducation;CD8T;CD4T;NK;Bcell;Mono;Gran	4	0.0119694	0.275396	1
CD300E	1067	SKAT	both_directions	meducation;CD8T;CD4T;NK;Bcell;Mono;Gran	6	0.0119701	0.275396	1
MYO5C	1067	SKAT	both_directions	meducation;CD8T;CD4T;NK;Bcell;Mono;Gran	32	0.0119802	0.275396	1
SLC28A1	1067	SKAT	both_directions	meducation;CD8T;CD4T;NK;Bcell;Mono;Gran	8	0.0120012	0.275396	1
CHST15	1067	SKAT	both_directions	meducation;CD8T;CD4T;NK;Bcell;Mono;Gran	30	0.0120098	0.275396	1
ATP10D	1067	SKAT	both_directions	meducation;CD8T;CD4T;NK;Bcell;Mono;Gran	16	0.0120334	0.275396	1
MNAT1	1067	SKAT	both_directions	meducation;CD8T;CD4T;NK;Bcell;Mono;Gran	13	0.0120525	0.275396	1
LOC727896	1067	SKAT	both_directions	meducation;CD8T;CD4T;NK;Bcell;Mono;Gran	4	0.0120544	0.275396	1
OR2Y1	1067	SKAT	both_directions	meducation;CD8T;CD4T;NK;Bcell;Mono;Gran	6	0.0120905	0.275396	1
GPIHBP1	1067	SKAT	both_directions	meducation;CD8T;CD4T;NK;Bcell;Mono;Gran	11	0.0121216	0.275396	1
C6orf173	1067	SKAT	both_directions	meducation;CD8T;CD4T;NK;Bcell;Mono;Gran	13	0.0121285	0.275396	1
OR6B3	1067	SKAT	both_directions	meducation;CD8T;CD4T;NK;Bcell;Mono;Gran	5	0.0121364	0.275396	1
MIR335	1067	SKAT	both_directions	meducation;CD8T;CD4T;NK;Bcell;Mono;Gran	4	0.0121915	0.275396	1
GNG12	1067	SKAT	both_directions	meducation;CD8T;CD4T;NK;Bcell;Mono;Gran	36	0.0121998	0.275396	1
FABP6	1067	SKAT	both_directions	meducation;CD8T;CD4T;NK;Bcell;Mono;Gran	19	0.012209	0.275396	1
KRT82	1067	SKAT	both_directions	meducation;CD8T;CD4T;NK;Bcell;Mono;Gran	10	0.0122136	0.275396	1
C1QB	1067	SKAT	both_directions	meducation;CD8T;CD4T;NK;Bcell;Mono;Gran	11	0.0122236	0.275396	1
SLAMF8	1067	SKAT	both_directions	meducation;CD8T;CD4T;NK;Bcell;Mono;Gran	12	0.0122293	0.275396	1
CD8B	1067	SKAT	both_directions	meducation;CD8T;CD4T;NK;Bcell;Mono;Gran	17	0.0122397	0.275396	1
DNAJB8	1067	SKAT	both_directions	meducation;CD8T;CD4T;NK;Bcell;Mono;Gran	12	0.0122603	0.275396	1
SCARNA9	1067	SKAT	both_directions	meducation;CD8T;CD4T;NK;Bcell;Mono;Gran	3	0.0122736	0.275396	1
MEF2A	1067	SKAT	both_directions	meducation;CD8T;CD4T;NK;Bcell;Mono;Gran	21	0.0122799	0.275396	1
SPRYD5	1067	SKAT	both_directions	meducation;CD8T;CD4T;NK;Bcell;Mono;Gran	7	0.0122927	0.275396	1
DNAH10	1067	SKAT	both_directions	meducation;CD8T;CD4T;NK;Bcell;Mono;Gran	59	0.0123504	0.275396	1
TAS2R41	1067	SKAT	both_directions	meducation;CD8T;CD4T;NK;Bcell;Mono;Gran	2	0.0123605	0.275396	1
MIR1278	1067	SKAT	both_directions	meducation;CD8T;CD4T;NK;Bcell;Mono;Gran	3	0.0123914	0.275396	1
SLC25A31	1067	SKAT	both_directions	meducation;CD8T;CD4T;NK;Bcell;Mono;Gran	14	0.0124317	0.275396	1
KRT35	1067	SKAT	both_directions	meducation;CD8T;CD4T;NK;Bcell;Mono;Gran	8	0.0124335	0.275396	1
OR6K3	1067	SKAT	both_directions	meducation;CD8T;CD4T;NK;Bcell;Mono;Gran	6	0.0124398	0.275396	1
AGR2	1067	SKAT	both_directions	meducation;CD8T;CD4T;NK;Bcell;Mono;Gran	5	0.0124454	0.275396	1
ANXA8L2	1067	SKAT	both_directions	meducation;CD8T;CD4T;NK;Bcell;Mono;Gran	7	0.0124577	0.275396	1
ELF1	1067	SKAT	both_directions	meducation;CD8T;CD4T;NK;Bcell;Mono;Gran	12	0.0124673	0.275396	1
VPS53	1067	SKAT	both_directions	meducation;CD8T;CD4T;NK;Bcell;Mono;Gran	64	0.0124766	0.275396	1
MAP2K6	1067	SKAT	both_directions	meducation;CD8T;CD4T;NK;Bcell;Mono;Gran	22	0.012504	0.275396	1
KCNJ14	1067	SKAT	both_directions	meducation;CD8T;CD4T;NK;Bcell;Mono;Gran	20	0.0125066	0.275396	1
VN1R2	1067	SKAT	both_directions	meducation;CD8T;CD4T;NK;Bcell;Mono;Gran	5	0.012515	0.275396	1
SPERT	1067	SKAT	both_directions	meducation;CD8T;CD4T;NK;Bcell;Mono;Gran	14	0.0125586	0.275396	1
ITGA10	1067	SKAT	both_directions	meducation;CD8T;CD4T;NK;Bcell;Mono;Gran	5	0.012585	0.275396	1
DAAM2	1067	SKAT	both_directions	meducation;CD8T;CD4T;NK;Bcell;Mono;Gran	32	0.012592	0.275396	1
TNXB	1067	SKAT	both_directions	meducation;CD8T;CD4T;NK;Bcell;Mono;Gran	577	0.0126011	0.275396	1
MTMR2	1067	SKAT	both_directions	meducation;CD8T;CD4T;NK;Bcell;Mono;Gran	15	0.0126064	0.275396	1
MIR103-1	1067	SKAT	both_directions	meducation;CD8T;CD4T;NK;Bcell;Mono;Gran	3	0.0126364	0.275396	1
MRGPRE	1067	SKAT	both_directions	meducation;CD8T;CD4T;NK;Bcell;Mono;Gran	22	0.0126703	0.275396	1
KLK2	1067	SKAT	both_directions	meducation;CD8T;CD4T;NK;Bcell;Mono;Gran	7	0.0126762	0.275396	1
OLFM1	1067	SKAT	both_directions	meducation;CD8T;CD4T;NK;Bcell;Mono;Gran	34	0.0126902	0.275396	1
OSGEPL1	1067	SKAT	both_directions	meducation;CD8T;CD4T;NK;Bcell;Mono;Gran	9	0.0126991	0.275396	1
MIR1275	1067	SKAT	both_directions	meducation;CD8T;CD4T;NK;Bcell;Mono;Gran	6	0.0127041	0.275396	1
KRT76	1067	SKAT	both_directions	meducation;CD8T;CD4T;NK;Bcell;Mono;Gran	8	0.0127239	0.275396	1
ACTG2	1067	SKAT	both_directions	meducation;CD8T;CD4T;NK;Bcell;Mono;Gran	8	0.0127508	0.275396	1
AKAP7	1067	SKAT	both_directions	meducation;CD8T;CD4T;NK;Bcell;Mono;Gran	8	0.0127609	0.275396	1
KRTAP19-6	1067	SKAT	both_directions	meducation;CD8T;CD4T;NK;Bcell;Mono;Gran	2	0.0127717	0.275396	1
OAS2	1067	SKAT	both_directions	meducation;CD8T;CD4T;NK;Bcell;Mono;Gran	13	0.0127767	0.275396	1
KCNN4	1067	SKAT	both_directions	meducation;CD8T;CD4T;NK;Bcell;Mono;Gran	15	0.0127778	0.275396	1
RYBP	1067	SKAT	both_directions	meducation;CD8T;CD4T;NK;Bcell;Mono;Gran	21	0.0127783	0.275396	1
KIAA1688	1067	SKAT	both_directions	meducation;CD8T;CD4T;NK;Bcell;Mono;Gran	80	0.0128229	0.275396	1
CDRT4	1067	SKAT	both_directions	meducation;CD8T;CD4T;NK;Bcell;Mono;Gran	7	0.0128317	0.275396	1
FGF6	1067	SKAT	both_directions	meducation;CD8T;CD4T;NK;Bcell;Mono;Gran	19	0.012883	0.275396	1
IQCF2	1067	SKAT	both_directions	meducation;CD8T;CD4T;NK;Bcell;Mono;Gran	3	0.0129025	0.275396	1
MIR96	1067	SKAT	both_directions	meducation;CD8T;CD4T;NK;Bcell;Mono;Gran	15	0.0129543	0.275396	1
C7orf58	1067	SKAT	both_directions	meducation;CD8T;CD4T;NK;Bcell;Mono;Gran	29	0.0129551	0.275396	1
FGFBP2	1067	SKAT	both_directions	meducation;CD8T;CD4T;NK;Bcell;Mono;Gran	9	0.0129811	0.275396	1
AFF3	1067	SKAT	both_directions	meducation;CD8T;CD4T;NK;Bcell;Mono;Gran	88	0.0130086	0.275396	1
MST1P9	1067	SKAT	both_directions	meducation;CD8T;CD4T;NK;Bcell;Mono;Gran	15	0.0130223	0.275396	1
SNORD97	1067	SKAT	both_directions	meducation;CD8T;CD4T;NK;Bcell;Mono;Gran	4	0.013028	0.275396	1
SPATA8	1067	SKAT	both_directions	meducation;CD8T;CD4T;NK;Bcell;Mono;Gran	8	0.0130311	0.275396	1
MIR125A	1067	SKAT	both_directions	meducation;CD8T;CD4T;NK;Bcell;Mono;Gran	5	0.013043	0.275396	1
SUMO4	1067	SKAT	both_directions	meducation;CD8T;CD4T;NK;Bcell;Mono;Gran	8	0.0130596	0.275396	1
PADI1	1067	SKAT	both_directions	meducation;CD8T;CD4T;NK;Bcell;Mono;Gran	17	0.0130763	0.275396	1
PLIN4	1067	SKAT	both_directions	meducation;CD8T;CD4T;NK;Bcell;Mono;Gran	8	0.0130816	0.275396	1
LARP7	1067	SKAT	both_directions	meducation;CD8T;CD4T;NK;Bcell;Mono;Gran	25	0.0130907	0.275396	1
TECTB	1067	SKAT	both_directions	meducation;CD8T;CD4T;NK;Bcell;Mono;Gran	7	0.013094	0.275396	1
LNP1	1067	SKAT	both_directions	meducation;CD8T;CD4T;NK;Bcell;Mono;Gran	20	0.0131188	0.275396	1
SNORD22	1067	SKAT	both_directions	meducation;CD8T;CD4T;NK;Bcell;Mono;Gran	6	0.0131333	0.275396	1
PRCD	1067	SKAT	both_directions	meducation;CD8T;CD4T;NK;Bcell;Mono;Gran	10	0.0131354	0.275396	1
MOGAT2	1067	SKAT	both_directions	meducation;CD8T;CD4T;NK;Bcell;Mono;Gran	7	0.0131603	0.275396	1
FPGT	1067	SKAT	both_directions	meducation;CD8T;CD4T;NK;Bcell;Mono;Gran	14	0.013167	0.275396	1
MIR103-1AS	1067	SKAT	both_directions	meducation;CD8T;CD4T;NK;Bcell;Mono;Gran	1	0.0131679	0.275396	1
CYP2D6	1067	SKAT	both_directions	meducation;CD8T;CD4T;NK;Bcell;Mono;Gran	12	0.0131804	0.275396	1
MIR1-2	1067	SKAT	both_directions	meducation;CD8T;CD4T;NK;Bcell;Mono;Gran	2	0.0131847	0.275396	1
GOLGA6L6	1067	SKAT	both_directions	meducation;CD8T;CD4T;NK;Bcell;Mono;Gran	4	0.0131918	0.275396	1
SCARNA22	1067	SKAT	both_directions	meducation;CD8T;CD4T;NK;Bcell;Mono;Gran	7	0.013214	0.275396	1
KCNH2	1067	SKAT	both_directions	meducation;CD8T;CD4T;NK;Bcell;Mono;Gran	56	0.0132156	0.275396	1
KRTAP4-11	1067	SKAT	both_directions	meducation;CD8T;CD4T;NK;Bcell;Mono;Gran	3	0.0132179	0.275396	1
CAMP	1067	SKAT	both_directions	meducation;CD8T;CD4T;NK;Bcell;Mono;Gran	6	0.0132186	0.275396	1
AMICA1	1067	SKAT	both_directions	meducation;CD8T;CD4T;NK;Bcell;Mono;Gran	18	0.0132431	0.275396	1
MIR181B1	1067	SKAT	both_directions	meducation;CD8T;CD4T;NK;Bcell;Mono;Gran	6	0.0132554	0.275396	1
UCP3	1067	SKAT	both_directions	meducation;CD8T;CD4T;NK;Bcell;Mono;Gran	10	0.0132566	0.275396	1
MIR1284	1067	SKAT	both_directions	meducation;CD8T;CD4T;NK;Bcell;Mono;Gran	2	0.0132613	0.275396	1
C1orf175	1067	SKAT	both_directions	meducation;CD8T;CD4T;NK;Bcell;Mono;Gran	15	0.0132662	0.275396	1
CDH16	1067	SKAT	both_directions	meducation;CD8T;CD4T;NK;Bcell;Mono;Gran	7	0.0132677	0.275396	1
TAC4	1067	SKAT	both_directions	meducation;CD8T;CD4T;NK;Bcell;Mono;Gran	8	0.0132711	0.275396	1
TBC1D5	1067	SKAT	both_directions	meducation;CD8T;CD4T;NK;Bcell;Mono;Gran	26	0.0132831	0.275396	1
FITM1	1067	SKAT	both_directions	meducation;CD8T;CD4T;NK;Bcell;Mono;Gran	9	0.0133164	0.275396	1
RNF43	1067	SKAT	both_directions	meducation;CD8T;CD4T;NK;Bcell;Mono;Gran	11	0.0133334	0.275396	1
MIR208A	1067	SKAT	both_directions	meducation;CD8T;CD4T;NK;Bcell;Mono;Gran	4	0.0133349	0.275396	1
STAT2	1067	SKAT	both_directions	meducation;CD8T;CD4T;NK;Bcell;Mono;Gran	11	0.0133406	0.275396	1
C9orf91	1067	SKAT	both_directions	meducation;CD8T;CD4T;NK;Bcell;Mono;Gran	10	0.0133702	0.275396	1
CXCR5	1067	SKAT	both_directions	meducation;CD8T;CD4T;NK;Bcell;Mono;Gran	24	0.0133831	0.275396	1
MIR551A	1067	SKAT	both_directions	meducation;CD8T;CD4T;NK;Bcell;Mono;Gran	7	0.0133976	0.275396	1
MIR1306	1067	SKAT	both_directions	meducation;CD8T;CD4T;NK;Bcell;Mono;Gran	10	0.0134022	0.275396	1
PLA2G4A	1067	SKAT	both_directions	meducation;CD8T;CD4T;NK;Bcell;Mono;Gran	9	0.0134326	0.275396	1
IL19	1067	SKAT	both_directions	meducation;CD8T;CD4T;NK;Bcell;Mono;Gran	12	0.0134468	0.275396	1
MIR1913	1067	SKAT	both_directions	meducation;CD8T;CD4T;NK;Bcell;Mono;Gran	4	0.013458	0.275396	1
MAT2B	1067	SKAT	both_directions	meducation;CD8T;CD4T;NK;Bcell;Mono;Gran	23	0.0134707	0.275396	1
OR7C1	1067	SKAT	both_directions	meducation;CD8T;CD4T;NK;Bcell;Mono;Gran	4	0.0135076	0.275396	1
OMD	1067	SKAT	both_directions	meducation;CD8T;CD4T;NK;Bcell;Mono;Gran	1	0.0135138	0.275396	1
AGER	1067	SKAT	both_directions	meducation;CD8T;CD4T;NK;Bcell;Mono;Gran	26	0.0135208	0.275396	1
GAST	1067	SKAT	both_directions	meducation;CD8T;CD4T;NK;Bcell;Mono;Gran	7	0.0135208	0.275396	1
ATF7IP	1067	SKAT	both_directions	meducation;CD8T;CD4T;NK;Bcell;Mono;Gran	18	0.0135496	0.275396	1
MIR599	1067	SKAT	both_directions	meducation;CD8T;CD4T;NK;Bcell;Mono;Gran	2	0.0135701	0.275396	1
MIR875	1067	SKAT	both_directions	meducation;CD8T;CD4T;NK;Bcell;Mono;Gran	2	0.0135701	0.275396	1
DSCR10	1067	SKAT	both_directions	meducation;CD8T;CD4T;NK;Bcell;Mono;Gran	6	0.0135729	0.275396	1
OR4N3P	1067	SKAT	both_directions	meducation;CD8T;CD4T;NK;Bcell;Mono;Gran	2	0.013579	0.275396	1
APOBEC3H	1067	SKAT	both_directions	meducation;CD8T;CD4T;NK;Bcell;Mono;Gran	7	0.0135939	0.275396	1
LILRA1	1067	SKAT	both_directions	meducation;CD8T;CD4T;NK;Bcell;Mono;Gran	6	0.0136137	0.275396	1
CES3	1067	SKAT	both_directions	meducation;CD8T;CD4T;NK;Bcell;Mono;Gran	9	0.0136192	0.275396	1
HIST2H2BF	1067	SKAT	both_directions	meducation;CD8T;CD4T;NK;Bcell;Mono;Gran	24	0.0136499	0.275396	1
KLB	1067	SKAT	both_directions	meducation;CD8T;CD4T;NK;Bcell;Mono;Gran	16	0.0136607	0.275396	1
OLFML1	1067	SKAT	both_directions	meducation;CD8T;CD4T;NK;Bcell;Mono;Gran	11	0.0136607	0.275396	1
SCN2A	1067	SKAT	both_directions	meducation;CD8T;CD4T;NK;Bcell;Mono;Gran	8	0.0136854	0.275396	1
SNORD114-13	1067	SKAT	both_directions	meducation;CD8T;CD4T;NK;Bcell;Mono;Gran	4	0.0136876	0.275396	1
DSG3	1067	SKAT	both_directions	meducation;CD8T;CD4T;NK;Bcell;Mono;Gran	6	0.013689	0.275396	1
LOC91948	1067	SKAT	both_directions	meducation;CD8T;CD4T;NK;Bcell;Mono;Gran	6	0.0136892	0.275396	1
SLC22A13	1067	SKAT	both_directions	meducation;CD8T;CD4T;NK;Bcell;Mono;Gran	5	0.0137071	0.275396	1
MAN2A2	1067	SKAT	both_directions	meducation;CD8T;CD4T;NK;Bcell;Mono;Gran	17	0.0137141	0.275396	1
SLAMF7	1067	SKAT	both_directions	meducation;CD8T;CD4T;NK;Bcell;Mono;Gran	5	0.0137205	0.275396	1
TRPM1	1067	SKAT	both_directions	meducation;CD8T;CD4T;NK;Bcell;Mono;Gran	36	0.0137646	0.275396	1
DNALI1	1067	SKAT	both_directions	meducation;CD8T;CD4T;NK;Bcell;Mono;Gran	14	0.0137667	0.275396	1
CPEB4	1067	SKAT	both_directions	meducation;CD8T;CD4T;NK;Bcell;Mono;Gran	24	0.0137708	0.275396	1
MRPL13	1067	SKAT	both_directions	meducation;CD8T;CD4T;NK;Bcell;Mono;Gran	18	0.0138587	0.275396	1
SPPL2B	1067	SKAT	both_directions	meducation;CD8T;CD4T;NK;Bcell;Mono;Gran	40	0.0138756	0.275396	1
SLC2A2	1067	SKAT	both_directions	meducation;CD8T;CD4T;NK;Bcell;Mono;Gran	12	0.0138768	0.275396	1
CACNG5	1067	SKAT	both_directions	meducation;CD8T;CD4T;NK;Bcell;Mono;Gran	9	0.0138951	0.275396	1
NR0B2	1067	SKAT	both_directions	meducation;CD8T;CD4T;NK;Bcell;Mono;Gran	9	0.0138966	0.275396	1
GOT1L1	1067	SKAT	both_directions	meducation;CD8T;CD4T;NK;Bcell;Mono;Gran	11	0.0139041	0.275396	1
C2orf44	1067	SKAT	both_directions	meducation;CD8T;CD4T;NK;Bcell;Mono;Gran	14	0.0139094	0.275396	1
DDC	1067	SKAT	both_directions	meducation;CD8T;CD4T;NK;Bcell;Mono;Gran	41	0.013916	0.275396	1
CYP27C1	1067	SKAT	both_directions	meducation;CD8T;CD4T;NK;Bcell;Mono;Gran	17	0.0139276	0.275396	1
EGFR	1067	SKAT	both_directions	meducation;CD8T;CD4T;NK;Bcell;Mono;Gran	58	0.0139533	0.275396	1
IGFL4	1067	SKAT	both_directions	meducation;CD8T;CD4T;NK;Bcell;Mono;Gran	6	0.013971	0.275396	1
TRIM5	1067	SKAT	both_directions	meducation;CD8T;CD4T;NK;Bcell;Mono;Gran	14	0.013976	0.275396	1
ZNF404	1067	SKAT	both_directions	meducation;CD8T;CD4T;NK;Bcell;Mono;Gran	2	0.0139836	0.275396	1
C10orf99	1067	SKAT	both_directions	meducation;CD8T;CD4T;NK;Bcell;Mono;Gran	9	0.0139943	0.275396	1
RIOK3	1067	SKAT	both_directions	meducation;CD8T;CD4T;NK;Bcell;Mono;Gran	11	0.01404	0.275396	1
C4orf23	1067	SKAT	both_directions	meducation;CD8T;CD4T;NK;Bcell;Mono;Gran	24	0.0140403	0.275396	1
CABP4	1067	SKAT	both_directions	meducation;CD8T;CD4T;NK;Bcell;Mono;Gran	10	0.014072	0.275396	1
GNA12	1067	SKAT	both_directions	meducation;CD8T;CD4T;NK;Bcell;Mono;Gran	94	0.0141007	0.275396	1
PRB4	1067	SKAT	both_directions	meducation;CD8T;CD4T;NK;Bcell;Mono;Gran	6	0.0141166	0.275396	1
PCNXL2	1067	SKAT	both_directions	meducation;CD8T;CD4T;NK;Bcell;Mono;Gran	45	0.0141568	0.275396	1
KCNJ16	1067	SKAT	both_directions	meducation;CD8T;CD4T;NK;Bcell;Mono;Gran	21	0.014161	0.275396	1
MTBP	1067	SKAT	both_directions	meducation;CD8T;CD4T;NK;Bcell;Mono;Gran	16	0.0141752	0.275396	1
BBX	1067	SKAT	both_directions	meducation;CD8T;CD4T;NK;Bcell;Mono;Gran	30	0.0142203	0.275396	1
ATG10	1067	SKAT	both_directions	meducation;CD8T;CD4T;NK;Bcell;Mono;Gran	18	0.0142321	0.275396	1
C2orf51	1067	SKAT	both_directions	meducation;CD8T;CD4T;NK;Bcell;Mono;Gran	6	0.014234	0.275396	1
DEDD2	1067	SKAT	both_directions	meducation;CD8T;CD4T;NK;Bcell;Mono;Gran	21	0.014246	0.275396	1
ALPK1	1067	SKAT	both_directions	meducation;CD8T;CD4T;NK;Bcell;Mono;Gran	31	0.0142569	0.275396	1
SLC20A1	1067	SKAT	both_directions	meducation;CD8T;CD4T;NK;Bcell;Mono;Gran	14	0.0142872	0.275396	1
FCRL5	1067	SKAT	both_directions	meducation;CD8T;CD4T;NK;Bcell;Mono;Gran	8	0.0143047	0.275396	1
CYP1A2	1067	SKAT	both_directions	meducation;CD8T;CD4T;NK;Bcell;Mono;Gran	8	0.0143443	0.275396	1
MRAP	1067	SKAT	both_directions	meducation;CD8T;CD4T;NK;Bcell;Mono;Gran	12	0.0143497	0.275396	1
C14orf166B	1067	SKAT	both_directions	meducation;CD8T;CD4T;NK;Bcell;Mono;Gran	12	0.0143498	0.275396	1
LOC729020	1067	SKAT	both_directions	meducation;CD8T;CD4T;NK;Bcell;Mono;Gran	6	0.0143838	0.275396	1
EFHA1	1067	SKAT	both_directions	meducation;CD8T;CD4T;NK;Bcell;Mono;Gran	14	0.0143899	0.275396	1
HIST3H3	1067	SKAT	both_directions	meducation;CD8T;CD4T;NK;Bcell;Mono;Gran	13	0.0144012	0.275396	1
C1QTNF3	1067	SKAT	both_directions	meducation;CD8T;CD4T;NK;Bcell;Mono;Gran	10	0.01443	0.275396	1
KIF18A	1067	SKAT	both_directions	meducation;CD8T;CD4T;NK;Bcell;Mono;Gran	16	0.0144304	0.275396	1
OR13J1	1067	SKAT	both_directions	meducation;CD8T;CD4T;NK;Bcell;Mono;Gran	3	0.0144547	0.275396	1
LOC553137	1067	SKAT	both_directions	meducation;CD8T;CD4T;NK;Bcell;Mono;Gran	4	0.014457	0.275396	1
SEMG2	1067	SKAT	both_directions	meducation;CD8T;CD4T;NK;Bcell;Mono;Gran	6	0.0144588	0.275396	1
UMOD	1067	SKAT	both_directions	meducation;CD8T;CD4T;NK;Bcell;Mono;Gran	13	0.0144816	0.275396	1
MLXIP	1067	SKAT	both_directions	meducation;CD8T;CD4T;NK;Bcell;Mono;Gran	20	0.0144879	0.275396	1
PRPH2	1067	SKAT	both_directions	meducation;CD8T;CD4T;NK;Bcell;Mono;Gran	8	0.0145031	0.275396	1
MEG3	1067	SKAT	both_directions	meducation;CD8T;CD4T;NK;Bcell;Mono;Gran	54	0.0145198	0.275396	1
TRA2B	1067	SKAT	both_directions	meducation;CD8T;CD4T;NK;Bcell;Mono;Gran	15	0.014549	0.275396	1
ACYP2	1067	SKAT	both_directions	meducation;CD8T;CD4T;NK;Bcell;Mono;Gran	26	0.0145525	0.275396	1
GLIPR1L1	1067	SKAT	both_directions	meducation;CD8T;CD4T;NK;Bcell;Mono;Gran	8	0.0145573	0.275396	1
PDE7B	1067	SKAT	both_directions	meducation;CD8T;CD4T;NK;Bcell;Mono;Gran	44	0.0145729	0.275396	1
ARRDC5	1067	SKAT	both_directions	meducation;CD8T;CD4T;NK;Bcell;Mono;Gran	14	0.0145765	0.275396	1
PDS5B	1067	SKAT	both_directions	meducation;CD8T;CD4T;NK;Bcell;Mono;Gran	16	0.0145799	0.275396	1
DIRAS2	1067	SKAT	both_directions	meducation;CD8T;CD4T;NK;Bcell;Mono;Gran	6	0.0145899	0.275396	1
AMPD1	1067	SKAT	both_directions	meducation;CD8T;CD4T;NK;Bcell;Mono;Gran	6	0.014599	0.275396	1
IFIT3	1067	SKAT	both_directions	meducation;CD8T;CD4T;NK;Bcell;Mono;Gran	8	0.0146022	0.275396	1
CDCP1	1067	SKAT	both_directions	meducation;CD8T;CD4T;NK;Bcell;Mono;Gran	20	0.0146135	0.275396	1
MYOG	1067	SKAT	both_directions	meducation;CD8T;CD4T;NK;Bcell;Mono;Gran	13	0.0146294	0.275396	1
PSTPIP1	1067	SKAT	both_directions	meducation;CD8T;CD4T;NK;Bcell;Mono;Gran	23	0.0146366	0.275396	1
THEMIS	1067	SKAT	both_directions	meducation;CD8T;CD4T;NK;Bcell;Mono;Gran	8	0.0146748	0.275396	1
OLAH	1067	SKAT	both_directions	meducation;CD8T;CD4T;NK;Bcell;Mono;Gran	5	0.0146999	0.275396	1
OR2T10	1067	SKAT	both_directions	meducation;CD8T;CD4T;NK;Bcell;Mono;Gran	2	0.0147459	0.275396	1
ZFYVE21	1067	SKAT	both_directions	meducation;CD8T;CD4T;NK;Bcell;Mono;Gran	41	0.0147553	0.275396	1
TSPAN19	1067	SKAT	both_directions	meducation;CD8T;CD4T;NK;Bcell;Mono;Gran	11	0.0147786	0.275396	1
AFAP1	1067	SKAT	both_directions	meducation;CD8T;CD4T;NK;Bcell;Mono;Gran	103	0.0147807	0.275396	1
AURKAPS1	1067	SKAT	both_directions	meducation;CD8T;CD4T;NK;Bcell;Mono;Gran	5	0.014784	0.275396	1
LOC731779	1067	SKAT	both_directions	meducation;CD8T;CD4T;NK;Bcell;Mono;Gran	9	0.0147861	0.275396	1
MIR338	1067	SKAT	both_directions	meducation;CD8T;CD4T;NK;Bcell;Mono;Gran	11	0.0148015	0.275396	1
C11orf16	1067	SKAT	both_directions	meducation;CD8T;CD4T;NK;Bcell;Mono;Gran	11	0.0148279	0.275396	1
SNX13	1067	SKAT	both_directions	meducation;CD8T;CD4T;NK;Bcell;Mono;Gran	13	0.0148323	0.275396	1
DPP6	1067	SKAT	both_directions	meducation;CD8T;CD4T;NK;Bcell;Mono;Gran	126	0.0148382	0.275396	1
ZNF467	1067	SKAT	both_directions	meducation;CD8T;CD4T;NK;Bcell;Mono;Gran	20	0.0148393	0.275396	1
SPRR4	1067	SKAT	both_directions	meducation;CD8T;CD4T;NK;Bcell;Mono;Gran	10	0.0148569	0.275396	1
AGGF1	1067	SKAT	both_directions	meducation;CD8T;CD4T;NK;Bcell;Mono;Gran	14	0.0148729	0.275396	1
SFMBT1	1067	SKAT	both_directions	meducation;CD8T;CD4T;NK;Bcell;Mono;Gran	23	0.0148923	0.275396	1
GOLGA8A	1067	SKAT	both_directions	meducation;CD8T;CD4T;NK;Bcell;Mono;Gran	8	0.0148931	0.275396	1
DGCR11	1067	SKAT	both_directions	meducation;CD8T;CD4T;NK;Bcell;Mono;Gran	6	0.0149044	0.275396	1
HIST1H4B	1067	SKAT	both_directions	meducation;CD8T;CD4T;NK;Bcell;Mono;Gran	11	0.0149067	0.275396	1
ACVR2A	1067	SKAT	both_directions	meducation;CD8T;CD4T;NK;Bcell;Mono;Gran	19	0.0149069	0.275396	1
FXN	1067	SKAT	both_directions	meducation;CD8T;CD4T;NK;Bcell;Mono;Gran	16	0.0149202	0.275396	1
HNF4A	1067	SKAT	both_directions	meducation;CD8T;CD4T;NK;Bcell;Mono;Gran	27	0.0149213	0.275396	1
FCAMR	1067	SKAT	both_directions	meducation;CD8T;CD4T;NK;Bcell;Mono;Gran	7	0.014924	0.275396	1
RIN2	1067	SKAT	both_directions	meducation;CD8T;CD4T;NK;Bcell;Mono;Gran	21	0.014924	0.275396	1
CSN3	1067	SKAT	both_directions	meducation;CD8T;CD4T;NK;Bcell;Mono;Gran	2	0.0149539	0.275396	1
LOC340094	1067	SKAT	both_directions	meducation;CD8T;CD4T;NK;Bcell;Mono;Gran	12	0.0149614	0.275396	1
TNS4	1067	SKAT	both_directions	meducation;CD8T;CD4T;NK;Bcell;Mono;Gran	14	0.0149704	0.275396	1
SNORA5A	1067	SKAT	both_directions	meducation;CD8T;CD4T;NK;Bcell;Mono;Gran	12	0.0149716	0.275396	1
STATH	1067	SKAT	both_directions	meducation;CD8T;CD4T;NK;Bcell;Mono;Gran	4	0.0149879	0.275396	1
ZNF793	1067	SKAT	both_directions	meducation;CD8T;CD4T;NK;Bcell;Mono;Gran	16	0.015034	0.275396	1
TP63	1067	SKAT	both_directions	meducation;CD8T;CD4T;NK;Bcell;Mono;Gran	24	0.0150401	0.275396	1
SOSTDC1	1067	SKAT	both_directions	meducation;CD8T;CD4T;NK;Bcell;Mono;Gran	11	0.0150405	0.275396	1
TRAM2	1067	SKAT	both_directions	meducation;CD8T;CD4T;NK;Bcell;Mono;Gran	31	0.015047	0.275396	1
LILRB5	1067	SKAT	both_directions	meducation;CD8T;CD4T;NK;Bcell;Mono;Gran	7	0.0150489	0.275396	1
ESM1	1067	SKAT	both_directions	meducation;CD8T;CD4T;NK;Bcell;Mono;Gran	11	0.015049	0.275396	1
ALS2CR8	1067	SKAT	both_directions	meducation;CD8T;CD4T;NK;Bcell;Mono;Gran	13	0.0150524	0.275396	1
CST8	1067	SKAT	both_directions	meducation;CD8T;CD4T;NK;Bcell;Mono;Gran	9	0.0150642	0.275396	1
SNORD114-1	1067	SKAT	both_directions	meducation;CD8T;CD4T;NK;Bcell;Mono;Gran	1	0.0150663	0.275396	1
SORBS1	1067	SKAT	both_directions	meducation;CD8T;CD4T;NK;Bcell;Mono;Gran	51	0.015067	0.275396	1
C17orf73	1067	SKAT	both_directions	meducation;CD8T;CD4T;NK;Bcell;Mono;Gran	9	0.0150794	0.275396	1
OR51B4	1067	SKAT	both_directions	meducation;CD8T;CD4T;NK;Bcell;Mono;Gran	2	0.0150813	0.275396	1
TDRD1	1067	SKAT	both_directions	meducation;CD8T;CD4T;NK;Bcell;Mono;Gran	16	0.0150935	0.275396	1
C11orf41	1067	SKAT	both_directions	meducation;CD8T;CD4T;NK;Bcell;Mono;Gran	26	0.0151	0.275396	1
DOC2B	1067	SKAT	both_directions	meducation;CD8T;CD4T;NK;Bcell;Mono;Gran	19	0.015108	0.275396	1
SLC7A9	1067	SKAT	both_directions	meducation;CD8T;CD4T;NK;Bcell;Mono;Gran	13	0.0151089	0.275396	1
VRK1	1067	SKAT	both_directions	meducation;CD8T;CD4T;NK;Bcell;Mono;Gran	18	0.0151098	0.275396	1
SLC22A18	1067	SKAT	both_directions	meducation;CD8T;CD4T;NK;Bcell;Mono;Gran	87	0.0151198	0.275396	1
ARHGAP22	1067	SKAT	both_directions	meducation;CD8T;CD4T;NK;Bcell;Mono;Gran	64	0.0151432	0.275396	1
DCT	1067	SKAT	both_directions	meducation;CD8T;CD4T;NK;Bcell;Mono;Gran	5	0.0151467	0.275396	1
LMF1	1067	SKAT	both_directions	meducation;CD8T;CD4T;NK;Bcell;Mono;Gran	223	0.0151535	0.275396	1
GJA8	1067	SKAT	both_directions	meducation;CD8T;CD4T;NK;Bcell;Mono;Gran	13	0.0151674	0.275396	1
LRRIQ1	1067	SKAT	both_directions	meducation;CD8T;CD4T;NK;Bcell;Mono;Gran	11	0.0151676	0.275396	1
C6orf170	1067	SKAT	both_directions	meducation;CD8T;CD4T;NK;Bcell;Mono;Gran	12	0.015176	0.275396	1
USP6NL	1067	SKAT	both_directions	meducation;CD8T;CD4T;NK;Bcell;Mono;Gran	37	0.0152019	0.275396	1
CLEC2B	1067	SKAT	both_directions	meducation;CD8T;CD4T;NK;Bcell;Mono;Gran	5	0.0152099	0.275396	1
HIST1H3H	1067	SKAT	both_directions	meducation;CD8T;CD4T;NK;Bcell;Mono;Gran	9	0.0152525	0.275396	1
CPS1	1067	SKAT	both_directions	meducation;CD8T;CD4T;NK;Bcell;Mono;Gran	23	0.015253	0.275396	1
C1orf64	1067	SKAT	both_directions	meducation;CD8T;CD4T;NK;Bcell;Mono;Gran	5	0.0152766	0.275396	1
LANCL1	1067	SKAT	both_directions	meducation;CD8T;CD4T;NK;Bcell;Mono;Gran	11	0.0153021	0.275396	1
PTP4A1	1067	SKAT	both_directions	meducation;CD8T;CD4T;NK;Bcell;Mono;Gran	21	0.0153052	0.275396	1
SCGB1D2	1067	SKAT	both_directions	meducation;CD8T;CD4T;NK;Bcell;Mono;Gran	5	0.0153086	0.275396	1
SNORD114-10	1067	SKAT	both_directions	meducation;CD8T;CD4T;NK;Bcell;Mono;Gran	4	0.0153576	0.275396	1
ASPM	1067	SKAT	both_directions	meducation;CD8T;CD4T;NK;Bcell;Mono;Gran	16	0.0153582	0.275396	1
ARHGAP28	1067	SKAT	both_directions	meducation;CD8T;CD4T;NK;Bcell;Mono;Gran	6	0.0153677	0.275396	1
MBNL1	1067	SKAT	both_directions	meducation;CD8T;CD4T;NK;Bcell;Mono;Gran	40	0.0153851	0.275396	1
DIO1	1067	SKAT	both_directions	meducation;CD8T;CD4T;NK;Bcell;Mono;Gran	11	0.0154027	0.275396	1
CHST6	1067	SKAT	both_directions	meducation;CD8T;CD4T;NK;Bcell;Mono;Gran	21	0.0154044	0.275396	1
MED13L	1067	SKAT	both_directions	meducation;CD8T;CD4T;NK;Bcell;Mono;Gran	36	0.0154129	0.275396	1
ST6GALNAC4	1067	SKAT	both_directions	meducation;CD8T;CD4T;NK;Bcell;Mono;Gran	12	0.0154176	0.275396	1
CYP4F2	1067	SKAT	both_directions	meducation;CD8T;CD4T;NK;Bcell;Mono;Gran	4	0.01542	0.275396	1
PHLPP2	1067	SKAT	both_directions	meducation;CD8T;CD4T;NK;Bcell;Mono;Gran	11	0.0154249	0.275396	1
SLC39A2	1067	SKAT	both_directions	meducation;CD8T;CD4T;NK;Bcell;Mono;Gran	7	0.0154475	0.275396	1
PSEN1	1067	SKAT	both_directions	meducation;CD8T;CD4T;NK;Bcell;Mono;Gran	13	0.0154768	0.275396	1
RIOK2	1067	SKAT	both_directions	meducation;CD8T;CD4T;NK;Bcell;Mono;Gran	11	0.015481	0.275396	1
C14orf183	1067	SKAT	both_directions	meducation;CD8T;CD4T;NK;Bcell;Mono;Gran	6	0.015487	0.275396	1
SLC23A3	1067	SKAT	both_directions	meducation;CD8T;CD4T;NK;Bcell;Mono;Gran	9	0.0155111	0.275396	1
SNORD111B	1067	SKAT	both_directions	meducation;CD8T;CD4T;NK;Bcell;Mono;Gran	2	0.0155211	0.275396	1
WBSCR27	1067	SKAT	both_directions	meducation;CD8T;CD4T;NK;Bcell;Mono;Gran	17	0.0155516	0.275396	1
DCST2	1067	SKAT	both_directions	meducation;CD8T;CD4T;NK;Bcell;Mono;Gran	14	0.0155562	0.275396	1
GNE	1067	SKAT	both_directions	meducation;CD8T;CD4T;NK;Bcell;Mono;Gran	12	0.0155716	0.275396	1
GPR133	1067	SKAT	both_directions	meducation;CD8T;CD4T;NK;Bcell;Mono;Gran	172	0.0156068	0.275396	1
FAM198B	1067	SKAT	both_directions	meducation;CD8T;CD4T;NK;Bcell;Mono;Gran	14	0.0156324	0.275396	1
SLC7A11	1067	SKAT	both_directions	meducation;CD8T;CD4T;NK;Bcell;Mono;Gran	17	0.0156439	0.275396	1
ZNF330	1067	SKAT	both_directions	meducation;CD8T;CD4T;NK;Bcell;Mono;Gran	12	0.015651	0.275396	1
FRG2B	1067	SKAT	both_directions	meducation;CD8T;CD4T;NK;Bcell;Mono;Gran	3	0.0156683	0.275396	1
KCTD3	1067	SKAT	both_directions	meducation;CD8T;CD4T;NK;Bcell;Mono;Gran	13	0.0156713	0.275396	1
ST14	1067	SKAT	both_directions	meducation;CD8T;CD4T;NK;Bcell;Mono;Gran	43	0.0156888	0.275396	1
FCN3	1067	SKAT	both_directions	meducation;CD8T;CD4T;NK;Bcell;Mono;Gran	7	0.0156945	0.275396	1
CLRN3	1067	SKAT	both_directions	meducation;CD8T;CD4T;NK;Bcell;Mono;Gran	11	0.0157243	0.275396	1
CD248	1067	SKAT	both_directions	meducation;CD8T;CD4T;NK;Bcell;Mono;Gran	17	0.0157259	0.275396	1
CLDN4	1067	SKAT	both_directions	meducation;CD8T;CD4T;NK;Bcell;Mono;Gran	11	0.0157606	0.275396	1
PRAMEF12	1067	SKAT	both_directions	meducation;CD8T;CD4T;NK;Bcell;Mono;Gran	4	0.0157611	0.275396	1
ASB15	1067	SKAT	both_directions	meducation;CD8T;CD4T;NK;Bcell;Mono;Gran	6	0.0157675	0.275396	1
FAM167B	1067	SKAT	both_directions	meducation;CD8T;CD4T;NK;Bcell;Mono;Gran	8	0.0157701	0.275396	1
MAPK14	1067	SKAT	both_directions	meducation;CD8T;CD4T;NK;Bcell;Mono;Gran	27	0.0157978	0.275396	1
LMAN2L	1067	SKAT	both_directions	meducation;CD8T;CD4T;NK;Bcell;Mono;Gran	16	0.0158037	0.275396	1
TM4SF1	1067	SKAT	both_directions	meducation;CD8T;CD4T;NK;Bcell;Mono;Gran	9	0.0158301	0.275396	1
BAG3	1067	SKAT	both_directions	meducation;CD8T;CD4T;NK;Bcell;Mono;Gran	16	0.0158396	0.275396	1
CLEC2D	1067	SKAT	both_directions	meducation;CD8T;CD4T;NK;Bcell;Mono;Gran	5	0.015841	0.275396	1
CDC42BPG	1067	SKAT	both_directions	meducation;CD8T;CD4T;NK;Bcell;Mono;Gran	23	0.0158432	0.275396	1
RNU5D	1067	SKAT	both_directions	meducation;CD8T;CD4T;NK;Bcell;Mono;Gran	54	0.0158791	0.275396	1
RNU5E	1067	SKAT	both_directions	meducation;CD8T;CD4T;NK;Bcell;Mono;Gran	54	0.0158791	0.275396	1
RGSL1	1067	SKAT	both_directions	meducation;CD8T;CD4T;NK;Bcell;Mono;Gran	5	0.0158884	0.275396	1
KHDC1L	1067	SKAT	both_directions	meducation;CD8T;CD4T;NK;Bcell;Mono;Gran	7	0.0158921	0.275396	1
CD53	1067	SKAT	both_directions	meducation;CD8T;CD4T;NK;Bcell;Mono;Gran	9	0.015903	0.275396	1
GALNT7	1067	SKAT	both_directions	meducation;CD8T;CD4T;NK;Bcell;Mono;Gran	23	0.015905	0.275396	1
SPINK5L3	1067	SKAT	both_directions	meducation;CD8T;CD4T;NK;Bcell;Mono;Gran	5	0.0159337	0.275396	1
ECT2L	1067	SKAT	both_directions	meducation;CD8T;CD4T;NK;Bcell;Mono;Gran	5	0.0159347	0.275396	1
UBE2U	1067	SKAT	both_directions	meducation;CD8T;CD4T;NK;Bcell;Mono;Gran	13	0.0159447	0.275396	1
LOC55908	1067	SKAT	both_directions	meducation;CD8T;CD4T;NK;Bcell;Mono;Gran	10	0.015951	0.275396	1
SNORD103A	1067	SKAT	both_directions	meducation;CD8T;CD4T;NK;Bcell;Mono;Gran	7	0.0159597	0.275396	1
TMEM198	1067	SKAT	both_directions	meducation;CD8T;CD4T;NK;Bcell;Mono;Gran	17	0.0159602	0.275396	1
TMEM133	1067	SKAT	both_directions	meducation;CD8T;CD4T;NK;Bcell;Mono;Gran	4	0.0159655	0.275396	1
LIMCH1	1067	SKAT	both_directions	meducation;CD8T;CD4T;NK;Bcell;Mono;Gran	51	0.0159671	0.275396	1
TM9SF3	1067	SKAT	both_directions	meducation;CD8T;CD4T;NK;Bcell;Mono;Gran	13	0.0159708	0.275396	1
CLNK	1067	SKAT	both_directions	meducation;CD8T;CD4T;NK;Bcell;Mono;Gran	18	0.0159739	0.275396	1
CKMT1B	1067	SKAT	both_directions	meducation;CD8T;CD4T;NK;Bcell;Mono;Gran	3	0.0159792	0.275396	1
CD36	1067	SKAT	both_directions	meducation;CD8T;CD4T;NK;Bcell;Mono;Gran	17	0.015987	0.275396	1
RG9MTD2	1067	SKAT	both_directions	meducation;CD8T;CD4T;NK;Bcell;Mono;Gran	16	0.0159873	0.275396	1
LTBP1	1067	SKAT	both_directions	meducation;CD8T;CD4T;NK;Bcell;Mono;Gran	50	0.0159905	0.275396	1
GRK1	1067	SKAT	both_directions	meducation;CD8T;CD4T;NK;Bcell;Mono;Gran	21	0.0159989	0.275396	1
CABP2	1067	SKAT	both_directions	meducation;CD8T;CD4T;NK;Bcell;Mono;Gran	16	0.0160108	0.275396	1
CRTAM	1067	SKAT	both_directions	meducation;CD8T;CD4T;NK;Bcell;Mono;Gran	8	0.0160479	0.275396	1
KRT31	1067	SKAT	both_directions	meducation;CD8T;CD4T;NK;Bcell;Mono;Gran	6	0.0160528	0.275396	1
ALS2CR11	1067	SKAT	both_directions	meducation;CD8T;CD4T;NK;Bcell;Mono;Gran	12	0.0160772	0.275396	1
SYNJ2	1067	SKAT	both_directions	meducation;CD8T;CD4T;NK;Bcell;Mono;Gran	69	0.0160794	0.275396	1
CEP170	1067	SKAT	both_directions	meducation;CD8T;CD4T;NK;Bcell;Mono;Gran	25	0.0161001	0.275396	1
SLC17A4	1067	SKAT	both_directions	meducation;CD8T;CD4T;NK;Bcell;Mono;Gran	11	0.0161099	0.275396	1
PTK2	1067	SKAT	both_directions	meducation;CD8T;CD4T;NK;Bcell;Mono;Gran	36	0.0161124	0.275396	1
NEB	1067	SKAT	both_directions	meducation;CD8T;CD4T;NK;Bcell;Mono;Gran	18	0.0161242	0.275396	1
CENPP	1067	SKAT	both_directions	meducation;CD8T;CD4T;NK;Bcell;Mono;Gran	25	0.0161345	0.275396	1
ZNF782	1067	SKAT	both_directions	meducation;CD8T;CD4T;NK;Bcell;Mono;Gran	8	0.0161651	0.275396	1
CHRM3	1067	SKAT	both_directions	meducation;CD8T;CD4T;NK;Bcell;Mono;Gran	22	0.0161696	0.275396	1
EMR1	1067	SKAT	both_directions	meducation;CD8T;CD4T;NK;Bcell;Mono;Gran	5	0.0161958	0.275396	1
TBC1D22A	1067	SKAT	both_directions	meducation;CD8T;CD4T;NK;Bcell;Mono;Gran	62	0.0162125	0.275396	1
LMAN1L	1067	SKAT	both_directions	meducation;CD8T;CD4T;NK;Bcell;Mono;Gran	15	0.0162159	0.275396	1
FABP9	1067	SKAT	both_directions	meducation;CD8T;CD4T;NK;Bcell;Mono;Gran	5	0.0162389	0.275396	1
MLN	1067	SKAT	both_directions	meducation;CD8T;CD4T;NK;Bcell;Mono;Gran	11	0.0162405	0.275396	1
NME3	1067	SKAT	both_directions	meducation;CD8T;CD4T;NK;Bcell;Mono;Gran	10	0.0162544	0.275396	1
ARHGAP27	1067	SKAT	both_directions	meducation;CD8T;CD4T;NK;Bcell;Mono;Gran	25	0.0162649	0.275396	1
TRPV4	1067	SKAT	both_directions	meducation;CD8T;CD4T;NK;Bcell;Mono;Gran	22	0.0162767	0.275396	1
EPPK1	1067	SKAT	both_directions	meducation;CD8T;CD4T;NK;Bcell;Mono;Gran	31	0.0162773	0.275396	1
LY6G6E	1067	SKAT	both_directions	meducation;CD8T;CD4T;NK;Bcell;Mono;Gran	11	0.0162814	0.275396	1
ASAM	1067	SKAT	both_directions	meducation;CD8T;CD4T;NK;Bcell;Mono;Gran	30	0.0163124	0.275396	1
IL17B	1067	SKAT	both_directions	meducation;CD8T;CD4T;NK;Bcell;Mono;Gran	10	0.0163138	0.275396	1
TBCD	1067	SKAT	both_directions	meducation;CD8T;CD4T;NK;Bcell;Mono;Gran	357	0.0163231	0.275396	1
MMRN1	1067	SKAT	both_directions	meducation;CD8T;CD4T;NK;Bcell;Mono;Gran	5	0.0163803	0.275396	1
PLEKHG7	1067	SKAT	both_directions	meducation;CD8T;CD4T;NK;Bcell;Mono;Gran	10	0.0163811	0.275396	1
MCART2	1067	SKAT	both_directions	meducation;CD8T;CD4T;NK;Bcell;Mono;Gran	6	0.0163898	0.275396	1
MIR155	1067	SKAT	both_directions	meducation;CD8T;CD4T;NK;Bcell;Mono;Gran	2	0.0163929	0.275396	1
SCPEP1	1067	SKAT	both_directions	meducation;CD8T;CD4T;NK;Bcell;Mono;Gran	12	0.0164399	0.275396	1
CCDC141	1067	SKAT	both_directions	meducation;CD8T;CD4T;NK;Bcell;Mono;Gran	11	0.0164431	0.275396	1
REG1P	1067	SKAT	both_directions	meducation;CD8T;CD4T;NK;Bcell;Mono;Gran	5	0.0164843	0.275396	1
CFHR4	1067	SKAT	both_directions	meducation;CD8T;CD4T;NK;Bcell;Mono;Gran	4	0.0164997	0.275396	1
PIP	1067	SKAT	both_directions	meducation;CD8T;CD4T;NK;Bcell;Mono;Gran	8	0.0164999	0.275396	1
RG9MTD3	1067	SKAT	both_directions	meducation;CD8T;CD4T;NK;Bcell;Mono;Gran	4	0.0165083	0.275396	1
OR2T8	1067	SKAT	both_directions	meducation;CD8T;CD4T;NK;Bcell;Mono;Gran	3	0.0165213	0.275396	1
LOC100132707	1067	SKAT	both_directions	meducation;CD8T;CD4T;NK;Bcell;Mono;Gran	7	0.0165221	0.275396	1
SNX16	1067	SKAT	both_directions	meducation;CD8T;CD4T;NK;Bcell;Mono;Gran	14	0.0165287	0.275396	1
METT5D1	1067	SKAT	both_directions	meducation;CD8T;CD4T;NK;Bcell;Mono;Gran	26	0.0165383	0.275396	1
DNMBP	1067	SKAT	both_directions	meducation;CD8T;CD4T;NK;Bcell;Mono;Gran	23	0.0165577	0.275396	1
FIP1L1	1067	SKAT	both_directions	meducation;CD8T;CD4T;NK;Bcell;Mono;Gran	17	0.0165745	0.275396	1
COX7A2	1067	SKAT	both_directions	meducation;CD8T;CD4T;NK;Bcell;Mono;Gran	12	0.0165783	0.275396	1
CARD14	1067	SKAT	both_directions	meducation;CD8T;CD4T;NK;Bcell;Mono;Gran	55	0.0165987	0.275396	1
SNORD20	1067	SKAT	both_directions	meducation;CD8T;CD4T;NK;Bcell;Mono;Gran	5	0.0166223	0.275396	1
MYOF	1067	SKAT	both_directions	meducation;CD8T;CD4T;NK;Bcell;Mono;Gran	35	0.0166975	0.275396	1
EIF2S1	1067	SKAT	both_directions	meducation;CD8T;CD4T;NK;Bcell;Mono;Gran	14	0.0167075	0.275396	1
GPR87	1067	SKAT	both_directions	meducation;CD8T;CD4T;NK;Bcell;Mono;Gran	7	0.0167221	0.275396	1
USP24	1067	SKAT	both_directions	meducation;CD8T;CD4T;NK;Bcell;Mono;Gran	17	0.0167228	0.275396	1
DNAJC5	1067	SKAT	both_directions	meducation;CD8T;CD4T;NK;Bcell;Mono;Gran	35	0.0167355	0.275396	1
TRIM62	1067	SKAT	both_directions	meducation;CD8T;CD4T;NK;Bcell;Mono;Gran	36	0.0167495	0.275396	1
HK3	1067	SKAT	both_directions	meducation;CD8T;CD4T;NK;Bcell;Mono;Gran	26	0.0167705	0.275396	1
MIR483	1067	SKAT	both_directions	meducation;CD8T;CD4T;NK;Bcell;Mono;Gran	7	0.0167832	0.275396	1
AGBL1	1067	SKAT	both_directions	meducation;CD8T;CD4T;NK;Bcell;Mono;Gran	24	0.0167954	0.275396	1
RUNX3	1067	SKAT	both_directions	meducation;CD8T;CD4T;NK;Bcell;Mono;Gran	92	0.0168028	0.275396	1
SNORA70B	1067	SKAT	both_directions	meducation;CD8T;CD4T;NK;Bcell;Mono;Gran	4	0.0168066	0.275396	1
SGSM2	1067	SKAT	both_directions	meducation;CD8T;CD4T;NK;Bcell;Mono;Gran	41	0.0168205	0.275396	1
ZNF532	1067	SKAT	both_directions	meducation;CD8T;CD4T;NK;Bcell;Mono;Gran	19	0.0168469	0.275396	1
CCL14-CCL15	1067	SKAT	both_directions	meducation;CD8T;CD4T;NK;Bcell;Mono;Gran	13	0.0168504	0.275396	1
SLC12A7	1067	SKAT	both_directions	meducation;CD8T;CD4T;NK;Bcell;Mono;Gran	175	0.0168516	0.275396	1
ANKRD44	1067	SKAT	both_directions	meducation;CD8T;CD4T;NK;Bcell;Mono;Gran	20	0.016863	0.275396	1
SNORD32A	1067	SKAT	both_directions	meducation;CD8T;CD4T;NK;Bcell;Mono;Gran	9	0.0168703	0.275396	1
DAO	1067	SKAT	both_directions	meducation;CD8T;CD4T;NK;Bcell;Mono;Gran	7	0.0168933	0.275396	1
ZNF222	1067	SKAT	both_directions	meducation;CD8T;CD4T;NK;Bcell;Mono;Gran	13	0.0168973	0.275396	1
OSBPL6	1067	SKAT	both_directions	meducation;CD8T;CD4T;NK;Bcell;Mono;Gran	28	0.0169011	0.275396	1
ZNF511	1067	SKAT	both_directions	meducation;CD8T;CD4T;NK;Bcell;Mono;Gran	30	0.0169085	0.275396	1
C1orf186	1067	SKAT	both_directions	meducation;CD8T;CD4T;NK;Bcell;Mono;Gran	7	0.0169182	0.275396	1
PVT1	1067	SKAT	both_directions	meducation;CD8T;CD4T;NK;Bcell;Mono;Gran	86	0.0169491	0.275396	1
OR10G2	1067	SKAT	both_directions	meducation;CD8T;CD4T;NK;Bcell;Mono;Gran	5	0.0169496	0.275396	1
ABCB5	1067	SKAT	both_directions	meducation;CD8T;CD4T;NK;Bcell;Mono;Gran	14	0.0169588	0.275396	1
LOC100124692	1067	SKAT	both_directions	meducation;CD8T;CD4T;NK;Bcell;Mono;Gran	4	0.0169724	0.275396	1
SNORA21	1067	SKAT	both_directions	meducation;CD8T;CD4T;NK;Bcell;Mono;Gran	12	0.0169767	0.275396	1
WNT11	1067	SKAT	both_directions	meducation;CD8T;CD4T;NK;Bcell;Mono;Gran	21	0.0169964	0.275396	1
LOC285359	1067	SKAT	both_directions	meducation;CD8T;CD4T;NK;Bcell;Mono;Gran	3	0.0170088	0.275396	1
TCHH	1067	SKAT	both_directions	meducation;CD8T;CD4T;NK;Bcell;Mono;Gran	21	0.0170127	0.275396	1
S100Z	1067	SKAT	both_directions	meducation;CD8T;CD4T;NK;Bcell;Mono;Gran	7	0.017016	0.275396	1
GNAT1	1067	SKAT	both_directions	meducation;CD8T;CD4T;NK;Bcell;Mono;Gran	13	0.0170265	0.275396	1
PPIL1	1067	SKAT	both_directions	meducation;CD8T;CD4T;NK;Bcell;Mono;Gran	15	0.0170428	0.275396	1
CCDC127	1067	SKAT	both_directions	meducation;CD8T;CD4T;NK;Bcell;Mono;Gran	32	0.0170757	0.275396	1
FAF1	1067	SKAT	both_directions	meducation;CD8T;CD4T;NK;Bcell;Mono;Gran	30	0.0170787	0.275396	1
SRGAP2	1067	SKAT	both_directions	meducation;CD8T;CD4T;NK;Bcell;Mono;Gran	11	0.0170823	0.275396	1
SNORD117	1067	SKAT	both_directions	meducation;CD8T;CD4T;NK;Bcell;Mono;Gran	7	0.0170983	0.275396	1
HOMER1	1067	SKAT	both_directions	meducation;CD8T;CD4T;NK;Bcell;Mono;Gran	19	0.0171011	0.275396	1
REG1B	1067	SKAT	both_directions	meducation;CD8T;CD4T;NK;Bcell;Mono;Gran	5	0.0171263	0.275396	1
SLC15A5	1067	SKAT	both_directions	meducation;CD8T;CD4T;NK;Bcell;Mono;Gran	3	0.0171561	0.275396	1
FLJ40504	1067	SKAT	both_directions	meducation;CD8T;CD4T;NK;Bcell;Mono;Gran	9	0.0171595	0.275396	1
GRM8	1067	SKAT	both_directions	meducation;CD8T;CD4T;NK;Bcell;Mono;Gran	45	0.0171797	0.275396	1
NIN	1067	SKAT	both_directions	meducation;CD8T;CD4T;NK;Bcell;Mono;Gran	29	0.0171919	0.275396	1
DUXA	1067	SKAT	both_directions	meducation;CD8T;CD4T;NK;Bcell;Mono;Gran	6	0.0171994	0.275396	1
SMAD3	1067	SKAT	both_directions	meducation;CD8T;CD4T;NK;Bcell;Mono;Gran	58	0.0172061	0.275396	1
OR2L2	1067	SKAT	both_directions	meducation;CD8T;CD4T;NK;Bcell;Mono;Gran	2	0.0172248	0.275396	1
TTN	1067	SKAT	both_directions	meducation;CD8T;CD4T;NK;Bcell;Mono;Gran	32	0.0172303	0.275396	1
PATL1	1067	SKAT	both_directions	meducation;CD8T;CD4T;NK;Bcell;Mono;Gran	13	0.0172618	0.275396	1
SPZ1	1067	SKAT	both_directions	meducation;CD8T;CD4T;NK;Bcell;Mono;Gran	2	0.0172666	0.275396	1
LCLAT1	1067	SKAT	both_directions	meducation;CD8T;CD4T;NK;Bcell;Mono;Gran	26	0.0172735	0.275396	1
UGT1A7	1067	SKAT	both_directions	meducation;CD8T;CD4T;NK;Bcell;Mono;Gran	59	0.0172861	0.275396	1
LRRTM2	1067	SKAT	both_directions	meducation;CD8T;CD4T;NK;Bcell;Mono;Gran	11	0.0172952	0.275396	1
THEM5	1067	SKAT	both_directions	meducation;CD8T;CD4T;NK;Bcell;Mono;Gran	9	0.0172957	0.275396	1
HCRT	1067	SKAT	both_directions	meducation;CD8T;CD4T;NK;Bcell;Mono;Gran	10	0.0173062	0.275396	1
RPL31P11	1067	SKAT	both_directions	meducation;CD8T;CD4T;NK;Bcell;Mono;Gran	5	0.0173168	0.275396	1
MIR1322	1067	SKAT	both_directions	meducation;CD8T;CD4T;NK;Bcell;Mono;Gran	5	0.0173524	0.275396	1
RAB14	1067	SKAT	both_directions	meducation;CD8T;CD4T;NK;Bcell;Mono;Gran	8	0.0173532	0.275396	1
BNIP3L	1067	SKAT	both_directions	meducation;CD8T;CD4T;NK;Bcell;Mono;Gran	15	0.0173577	0.275396	1
TUBB4	1067	SKAT	both_directions	meducation;CD8T;CD4T;NK;Bcell;Mono;Gran	24	0.0173705	0.275396	1
KIAA1715	1067	SKAT	both_directions	meducation;CD8T;CD4T;NK;Bcell;Mono;Gran	14	0.0173856	0.275396	1
CSPG4	1067	SKAT	both_directions	meducation;CD8T;CD4T;NK;Bcell;Mono;Gran	31	0.0174063	0.275396	1
IL7	1067	SKAT	both_directions	meducation;CD8T;CD4T;NK;Bcell;Mono;Gran	15	0.0174067	0.275396	1
AMBRA1	1067	SKAT	both_directions	meducation;CD8T;CD4T;NK;Bcell;Mono;Gran	28	0.0174293	0.275396	1
NEUROD6	1067	SKAT	both_directions	meducation;CD8T;CD4T;NK;Bcell;Mono;Gran	7	0.0174469	0.275396	1
MIR2054	1067	SKAT	both_directions	meducation;CD8T;CD4T;NK;Bcell;Mono;Gran	1	0.0174526	0.275396	1
ZC3H13	1067	SKAT	both_directions	meducation;CD8T;CD4T;NK;Bcell;Mono;Gran	30	0.0174666	0.275396	1
RFPL1S	1067	SKAT	both_directions	meducation;CD8T;CD4T;NK;Bcell;Mono;Gran	14	0.0174891	0.275396	1
LTA	1067	SKAT	both_directions	meducation;CD8T;CD4T;NK;Bcell;Mono;Gran	25	0.0174897	0.275396	1
SNORA74A	1067	SKAT	both_directions	meducation;CD8T;CD4T;NK;Bcell;Mono;Gran	4	0.0175537	0.275396	1
PCA3	1067	SKAT	both_directions	meducation;CD8T;CD4T;NK;Bcell;Mono;Gran	3	0.0175577	0.275396	1
P2RY12	1067	SKAT	both_directions	meducation;CD8T;CD4T;NK;Bcell;Mono;Gran	13	0.0175607	0.275396	1
ANKRD23	1067	SKAT	both_directions	meducation;CD8T;CD4T;NK;Bcell;Mono;Gran	12	0.0175659	0.275396	1
PRPS1L1	1067	SKAT	both_directions	meducation;CD8T;CD4T;NK;Bcell;Mono;Gran	10	0.0175706	0.275396	1
FAM71A	1067	SKAT	both_directions	meducation;CD8T;CD4T;NK;Bcell;Mono;Gran	8	0.017582	0.275396	1
SNORD93	1067	SKAT	both_directions	meducation;CD8T;CD4T;NK;Bcell;Mono;Gran	5	0.0175876	0.275396	1
SNORD114-27	1067	SKAT	both_directions	meducation;CD8T;CD4T;NK;Bcell;Mono;Gran	3	0.0175886	0.275396	1
CLTB	1067	SKAT	both_directions	meducation;CD8T;CD4T;NK;Bcell;Mono;Gran	11	0.0176093	0.275396	1
ZNF229	1067	SKAT	both_directions	meducation;CD8T;CD4T;NK;Bcell;Mono;Gran	15	0.0176255	0.275396	1
DHX32	1067	SKAT	both_directions	meducation;CD8T;CD4T;NK;Bcell;Mono;Gran	10	0.0176549	0.275396	1
LOC283761	1067	SKAT	both_directions	meducation;CD8T;CD4T;NK;Bcell;Mono;Gran	6	0.0176672	0.275396	1
BCMO1	1067	SKAT	both_directions	meducation;CD8T;CD4T;NK;Bcell;Mono;Gran	8	0.0176872	0.275396	1
C6orf35	1067	SKAT	both_directions	meducation;CD8T;CD4T;NK;Bcell;Mono;Gran	20	0.0176898	0.275396	1
MYO18B	1067	SKAT	both_directions	meducation;CD8T;CD4T;NK;Bcell;Mono;Gran	13	0.0177023	0.275396	1
MIR431	1067	SKAT	both_directions	meducation;CD8T;CD4T;NK;Bcell;Mono;Gran	8	0.017714	0.275396	1
SFRS18	1067	SKAT	both_directions	meducation;CD8T;CD4T;NK;Bcell;Mono;Gran	23	0.0177173	0.275396	1
MTTP	1067	SKAT	both_directions	meducation;CD8T;CD4T;NK;Bcell;Mono;Gran	19	0.017744	0.275396	1
SNORD36B	1067	SKAT	both_directions	meducation;CD8T;CD4T;NK;Bcell;Mono;Gran	4	0.0177508	0.275396	1
HIST1H4C	1067	SKAT	both_directions	meducation;CD8T;CD4T;NK;Bcell;Mono;Gran	9	0.0177713	0.275396	1
ACSL6	1067	SKAT	both_directions	meducation;CD8T;CD4T;NK;Bcell;Mono;Gran	22	0.0177956	0.275396	1
MRPL48	1067	SKAT	both_directions	meducation;CD8T;CD4T;NK;Bcell;Mono;Gran	12	0.0178053	0.275396	1
PCBP3	1067	SKAT	both_directions	meducation;CD8T;CD4T;NK;Bcell;Mono;Gran	42	0.0178087	0.275396	1
MEF2C	1067	SKAT	both_directions	meducation;CD8T;CD4T;NK;Bcell;Mono;Gran	28	0.0178225	0.275396	1
RUNDC2C	1067	SKAT	both_directions	meducation;CD8T;CD4T;NK;Bcell;Mono;Gran	19	0.01784	0.275396	1
LRRC69	1067	SKAT	both_directions	meducation;CD8T;CD4T;NK;Bcell;Mono;Gran	10	0.017845	0.275396	1
UROC1	1067	SKAT	both_directions	meducation;CD8T;CD4T;NK;Bcell;Mono;Gran	13	0.0178537	0.275396	1
PLA2G2A	1067	SKAT	both_directions	meducation;CD8T;CD4T;NK;Bcell;Mono;Gran	9	0.0178541	0.275396	1
ALOX5AP	1067	SKAT	both_directions	meducation;CD8T;CD4T;NK;Bcell;Mono;Gran	9	0.0178541	0.275396	1
DEFB109P1	1067	SKAT	both_directions	meducation;CD8T;CD4T;NK;Bcell;Mono;Gran	1	0.0178951	0.275396	1
OR6C65	1067	SKAT	both_directions	meducation;CD8T;CD4T;NK;Bcell;Mono;Gran	2	0.017934	0.275396	1
AGBL3	1067	SKAT	both_directions	meducation;CD8T;CD4T;NK;Bcell;Mono;Gran	17	0.017938	0.275396	1
RFPL1	1067	SKAT	both_directions	meducation;CD8T;CD4T;NK;Bcell;Mono;Gran	10	0.0179398	0.275396	1
SPACA3	1067	SKAT	both_directions	meducation;CD8T;CD4T;NK;Bcell;Mono;Gran	8	0.0179467	0.275396	1
KIAA1549	1067	SKAT	both_directions	meducation;CD8T;CD4T;NK;Bcell;Mono;Gran	48	0.0179596	0.275396	1
PROKR2	1067	SKAT	both_directions	meducation;CD8T;CD4T;NK;Bcell;Mono;Gran	12	0.0179837	0.275396	1
MGLL	1067	SKAT	both_directions	meducation;CD8T;CD4T;NK;Bcell;Mono;Gran	29	0.0180152	0.275396	1
NUP205	1067	SKAT	both_directions	meducation;CD8T;CD4T;NK;Bcell;Mono;Gran	16	0.018023	0.275396	1
IL15RA	1067	SKAT	both_directions	meducation;CD8T;CD4T;NK;Bcell;Mono;Gran	16	0.0180361	0.275396	1
TULP4	1067	SKAT	both_directions	meducation;CD8T;CD4T;NK;Bcell;Mono;Gran	41	0.0180468	0.275396	1
SLC25A41	1067	SKAT	both_directions	meducation;CD8T;CD4T;NK;Bcell;Mono;Gran	9	0.0181188	0.275396	1
RICTOR	1067	SKAT	both_directions	meducation;CD8T;CD4T;NK;Bcell;Mono;Gran	23	0.018149	0.275396	1
DNAH5	1067	SKAT	both_directions	meducation;CD8T;CD4T;NK;Bcell;Mono;Gran	23	0.0181503	0.275396	1
C21orf54	1067	SKAT	both_directions	meducation;CD8T;CD4T;NK;Bcell;Mono;Gran	5	0.018173	0.275396	1
TEX12	1067	SKAT	both_directions	meducation;CD8T;CD4T;NK;Bcell;Mono;Gran	8	0.0181862	0.275396	1
C16orf78	1067	SKAT	both_directions	meducation;CD8T;CD4T;NK;Bcell;Mono;Gran	6	0.0181959	0.275396	1
DIP2C	1067	SKAT	both_directions	meducation;CD8T;CD4T;NK;Bcell;Mono;Gran	508	0.0182023	0.275396	1
FBXL5	1067	SKAT	both_directions	meducation;CD8T;CD4T;NK;Bcell;Mono;Gran	12	0.0182178	0.275396	1
PRHOXNB	1067	SKAT	both_directions	meducation;CD8T;CD4T;NK;Bcell;Mono;Gran	23	0.0182247	0.275396	1
RGS12	1067	SKAT	both_directions	meducation;CD8T;CD4T;NK;Bcell;Mono;Gran	138	0.0182523	0.275396	1
PPBPL1	1067	SKAT	both_directions	meducation;CD8T;CD4T;NK;Bcell;Mono;Gran	3	0.0182689	0.275396	1
PMP2	1067	SKAT	both_directions	meducation;CD8T;CD4T;NK;Bcell;Mono;Gran	8	0.0182783	0.275396	1
LIPF	1067	SKAT	both_directions	meducation;CD8T;CD4T;NK;Bcell;Mono;Gran	3	0.0182946	0.275396	1
AMY2B	1067	SKAT	both_directions	meducation;CD8T;CD4T;NK;Bcell;Mono;Gran	7	0.0182975	0.275396	1
BHMT	1067	SKAT	both_directions	meducation;CD8T;CD4T;NK;Bcell;Mono;Gran	15	0.0183329	0.275396	1
MED21	1067	SKAT	both_directions	meducation;CD8T;CD4T;NK;Bcell;Mono;Gran	13	0.0183334	0.275396	1
ASB2	1067	SKAT	both_directions	meducation;CD8T;CD4T;NK;Bcell;Mono;Gran	27	0.0183384	0.275396	1
PRDM1	1067	SKAT	both_directions	meducation;CD8T;CD4T;NK;Bcell;Mono;Gran	28	0.0183563	0.275396	1
STX8	1067	SKAT	both_directions	meducation;CD8T;CD4T;NK;Bcell;Mono;Gran	33	0.0183732	0.275396	1
NDUFB6	1067	SKAT	both_directions	meducation;CD8T;CD4T;NK;Bcell;Mono;Gran	9	0.0183766	0.275396	1
RNF112	1067	SKAT	both_directions	meducation;CD8T;CD4T;NK;Bcell;Mono;Gran	11	0.018377	0.275396	1
MIR1197	1067	SKAT	both_directions	meducation;CD8T;CD4T;NK;Bcell;Mono;Gran	7	0.0183984	0.275396	1
C10orf90	1067	SKAT	both_directions	meducation;CD8T;CD4T;NK;Bcell;Mono;Gran	26	0.018405	0.275396	1
LOC731789	1067	SKAT	both_directions	meducation;CD8T;CD4T;NK;Bcell;Mono;Gran	13	0.0184118	0.275396	1
KRBA2	1067	SKAT	both_directions	meducation;CD8T;CD4T;NK;Bcell;Mono;Gran	5	0.0184407	0.275396	1
LOC100134259	1067	SKAT	both_directions	meducation;CD8T;CD4T;NK;Bcell;Mono;Gran	10	0.0184426	0.275396	1
UBE3C	1067	SKAT	both_directions	meducation;CD8T;CD4T;NK;Bcell;Mono;Gran	38	0.0185085	0.275396	1
POT1	1067	SKAT	both_directions	meducation;CD8T;CD4T;NK;Bcell;Mono;Gran	15	0.0185386	0.275396	1
CEACAM4	1067	SKAT	both_directions	meducation;CD8T;CD4T;NK;Bcell;Mono;Gran	6	0.0185513	0.275396	1
PANX3	1067	SKAT	both_directions	meducation;CD8T;CD4T;NK;Bcell;Mono;Gran	9	0.01859	0.275396	1
RPL22L1	1067	SKAT	both_directions	meducation;CD8T;CD4T;NK;Bcell;Mono;Gran	12	0.0186111	0.275396	1
VEGFC	1067	SKAT	both_directions	meducation;CD8T;CD4T;NK;Bcell;Mono;Gran	13	0.0186296	0.275396	1
ZNF578	1067	SKAT	both_directions	meducation;CD8T;CD4T;NK;Bcell;Mono;Gran	21	0.0186373	0.275396	1
NOTCH1	1067	SKAT	both_directions	meducation;CD8T;CD4T;NK;Bcell;Mono;Gran	70	0.0186678	0.275396	1
PRKCE	1067	SKAT	both_directions	meducation;CD8T;CD4T;NK;Bcell;Mono;Gran	61	0.0186982	0.275396	1
PLEKHA7	1067	SKAT	both_directions	meducation;CD8T;CD4T;NK;Bcell;Mono;Gran	47	0.0186995	0.275396	1
HBB	1067	SKAT	both_directions	meducation;CD8T;CD4T;NK;Bcell;Mono;Gran	5	0.0187011	0.275396	1
ICAM2	1067	SKAT	both_directions	meducation;CD8T;CD4T;NK;Bcell;Mono;Gran	15	0.0187092	0.275396	1
FAM90A13	1067	SKAT	both_directions	meducation;CD8T;CD4T;NK;Bcell;Mono;Gran	5	0.0187124	0.275396	1
FAM90A14	1067	SKAT	both_directions	meducation;CD8T;CD4T;NK;Bcell;Mono;Gran	5	0.0187124	0.275396	1
ANKRD6	1067	SKAT	both_directions	meducation;CD8T;CD4T;NK;Bcell;Mono;Gran	22	0.0187206	0.275396	1
C5AR1	1067	SKAT	both_directions	meducation;CD8T;CD4T;NK;Bcell;Mono;Gran	6	0.01874	0.275396	1
PDIA3	1067	SKAT	both_directions	meducation;CD8T;CD4T;NK;Bcell;Mono;Gran	14	0.0187525	0.275396	1
PTPRC	1067	SKAT	both_directions	meducation;CD8T;CD4T;NK;Bcell;Mono;Gran	14	0.0187606	0.275396	1
ENPP2	1067	SKAT	both_directions	meducation;CD8T;CD4T;NK;Bcell;Mono;Gran	14	0.0187689	0.275396	1
NWD1	1067	SKAT	both_directions	meducation;CD8T;CD4T;NK;Bcell;Mono;Gran	17	0.0187695	0.275396	1
PPHLN1	1067	SKAT	both_directions	meducation;CD8T;CD4T;NK;Bcell;Mono;Gran	22	0.0187853	0.275396	1
ARHGDIB	1067	SKAT	both_directions	meducation;CD8T;CD4T;NK;Bcell;Mono;Gran	12	0.0188021	0.275396	1
CTRC	1067	SKAT	both_directions	meducation;CD8T;CD4T;NK;Bcell;Mono;Gran	9	0.0188035	0.275396	1
CAB39	1067	SKAT	both_directions	meducation;CD8T;CD4T;NK;Bcell;Mono;Gran	24	0.0188048	0.275396	1
FCGR2B	1067	SKAT	both_directions	meducation;CD8T;CD4T;NK;Bcell;Mono;Gran	2	0.0188166	0.275396	1
NFKBIL1	1067	SKAT	both_directions	meducation;CD8T;CD4T;NK;Bcell;Mono;Gran	38	0.0188299	0.275396	1
SV2B	1067	SKAT	both_directions	meducation;CD8T;CD4T;NK;Bcell;Mono;Gran	30	0.018836	0.275396	1
CD9	1067	SKAT	both_directions	meducation;CD8T;CD4T;NK;Bcell;Mono;Gran	18	0.0188378	0.275396	1
PLSCR5	1067	SKAT	both_directions	meducation;CD8T;CD4T;NK;Bcell;Mono;Gran	2	0.0188495	0.275396	1
MPP7	1067	SKAT	both_directions	meducation;CD8T;CD4T;NK;Bcell;Mono;Gran	18	0.018855	0.275396	1
GDPD3	1067	SKAT	both_directions	meducation;CD8T;CD4T;NK;Bcell;Mono;Gran	10	0.0188568	0.275396	1
XCR1	1067	SKAT	both_directions	meducation;CD8T;CD4T;NK;Bcell;Mono;Gran	12	0.0188598	0.275396	1
SLC22A18AS	1067	SKAT	both_directions	meducation;CD8T;CD4T;NK;Bcell;Mono;Gran	75	0.0188671	0.275396	1
PRKAG2	1067	SKAT	both_directions	meducation;CD8T;CD4T;NK;Bcell;Mono;Gran	145	0.0188714	0.275396	1
CLDN17	1067	SKAT	both_directions	meducation;CD8T;CD4T;NK;Bcell;Mono;Gran	5	0.0188763	0.275396	1
OR52H1	1067	SKAT	both_directions	meducation;CD8T;CD4T;NK;Bcell;Mono;Gran	3	0.018891	0.275396	1
TAS2R31	1067	SKAT	both_directions	meducation;CD8T;CD4T;NK;Bcell;Mono;Gran	6	0.0188919	0.275396	1
PRKD3	1067	SKAT	both_directions	meducation;CD8T;CD4T;NK;Bcell;Mono;Gran	9	0.0189153	0.275396	1
TPSG1	1067	SKAT	both_directions	meducation;CD8T;CD4T;NK;Bcell;Mono;Gran	11	0.0189443	0.275396	1
MIR1323	1067	SKAT	both_directions	meducation;CD8T;CD4T;NK;Bcell;Mono;Gran	4	0.018946	0.275396	1
AQP7P2	1067	SKAT	both_directions	meducation;CD8T;CD4T;NK;Bcell;Mono;Gran	2	0.019018	0.275396	1
AGXT2	1067	SKAT	both_directions	meducation;CD8T;CD4T;NK;Bcell;Mono;Gran	10	0.0190199	0.275396	1
TREH	1067	SKAT	both_directions	meducation;CD8T;CD4T;NK;Bcell;Mono;Gran	10	0.0190266	0.275396	1
CPNE6	1067	SKAT	both_directions	meducation;CD8T;CD4T;NK;Bcell;Mono;Gran	10	0.0190298	0.275396	1
ACR	1067	SKAT	both_directions	meducation;CD8T;CD4T;NK;Bcell;Mono;Gran	6	0.0190342	0.275396	1
C3orf30	1067	SKAT	both_directions	meducation;CD8T;CD4T;NK;Bcell;Mono;Gran	17	0.0190532	0.275396	1
GRXCR1	1067	SKAT	both_directions	meducation;CD8T;CD4T;NK;Bcell;Mono;Gran	5	0.0190693	0.275396	1
CD200R1	1067	SKAT	both_directions	meducation;CD8T;CD4T;NK;Bcell;Mono;Gran	7	0.0190749	0.275396	1
SPATS2L	1067	SKAT	both_directions	meducation;CD8T;CD4T;NK;Bcell;Mono;Gran	46	0.019075	0.275396	1
CYB5B	1067	SKAT	both_directions	meducation;CD8T;CD4T;NK;Bcell;Mono;Gran	15	0.0190868	0.275396	1
SNORD108	1067	SKAT	both_directions	meducation;CD8T;CD4T;NK;Bcell;Mono;Gran	2	0.0190881	0.275396	1
SCARA5	1067	SKAT	both_directions	meducation;CD8T;CD4T;NK;Bcell;Mono;Gran	40	0.0190966	0.275396	1
SNORA51	1067	SKAT	both_directions	meducation;CD8T;CD4T;NK;Bcell;Mono;Gran	5	0.0191225	0.275396	1
EBF3	1067	SKAT	both_directions	meducation;CD8T;CD4T;NK;Bcell;Mono;Gran	166	0.0191274	0.275396	1
HYAL4	1067	SKAT	both_directions	meducation;CD8T;CD4T;NK;Bcell;Mono;Gran	8	0.0191369	0.275396	1
OR1B1	1067	SKAT	both_directions	meducation;CD8T;CD4T;NK;Bcell;Mono;Gran	4	0.0191383	0.275396	1
TRAF3	1067	SKAT	both_directions	meducation;CD8T;CD4T;NK;Bcell;Mono;Gran	38	0.0191507	0.275396	1
BMPER	1067	SKAT	both_directions	meducation;CD8T;CD4T;NK;Bcell;Mono;Gran	40	0.0191679	0.275396	1
ORC4L	1067	SKAT	both_directions	meducation;CD8T;CD4T;NK;Bcell;Mono;Gran	14	0.0191691	0.275396	1
SPIC	1067	SKAT	both_directions	meducation;CD8T;CD4T;NK;Bcell;Mono;Gran	3	0.019173	0.275396	1
JAZF1	1067	SKAT	both_directions	meducation;CD8T;CD4T;NK;Bcell;Mono;Gran	56	0.0191934	0.275396	1
C14orf105	1067	SKAT	both_directions	meducation;CD8T;CD4T;NK;Bcell;Mono;Gran	9	0.0192088	0.275396	1
RGR	1067	SKAT	both_directions	meducation;CD8T;CD4T;NK;Bcell;Mono;Gran	13	0.0192173	0.275396	1
TBC1D28	1067	SKAT	both_directions	meducation;CD8T;CD4T;NK;Bcell;Mono;Gran	11	0.0192181	0.275396	1
CLDN18	1067	SKAT	both_directions	meducation;CD8T;CD4T;NK;Bcell;Mono;Gran	23	0.019227	0.275396	1
EHMT1	1067	SKAT	both_directions	meducation;CD8T;CD4T;NK;Bcell;Mono;Gran	76	0.0192525	0.275396	1
AGFG1	1067	SKAT	both_directions	meducation;CD8T;CD4T;NK;Bcell;Mono;Gran	20	0.0192818	0.275396	1
CNDP1	1067	SKAT	both_directions	meducation;CD8T;CD4T;NK;Bcell;Mono;Gran	15	0.0192835	0.275396	1
GPR98	1067	SKAT	both_directions	meducation;CD8T;CD4T;NK;Bcell;Mono;Gran	41	0.0193511	0.275396	1
TYRO3P	1067	SKAT	both_directions	meducation;CD8T;CD4T;NK;Bcell;Mono;Gran	7	0.0193523	0.275396	1
BPTF	1067	SKAT	both_directions	meducation;CD8T;CD4T;NK;Bcell;Mono;Gran	21	0.0193565	0.275396	1
POM121L12	1067	SKAT	both_directions	meducation;CD8T;CD4T;NK;Bcell;Mono;Gran	11	0.0193724	0.275396	1
MYH16	1067	SKAT	both_directions	meducation;CD8T;CD4T;NK;Bcell;Mono;Gran	11	0.0193821	0.275396	1
UGT1A1	1067	SKAT	both_directions	meducation;CD8T;CD4T;NK;Bcell;Mono;Gran	9	0.0193909	0.275396	1
MMP14	1067	SKAT	both_directions	meducation;CD8T;CD4T;NK;Bcell;Mono;Gran	22	0.0193973	0.275396	1
OR51S1	1067	SKAT	both_directions	meducation;CD8T;CD4T;NK;Bcell;Mono;Gran	5	0.0194069	0.275396	1
SERPINB5	1067	SKAT	both_directions	meducation;CD8T;CD4T;NK;Bcell;Mono;Gran	21	0.0194245	0.275396	1
C2orf58	1067	SKAT	both_directions	meducation;CD8T;CD4T;NK;Bcell;Mono;Gran	10	0.0194459	0.275396	1
LOC285045	1067	SKAT	both_directions	meducation;CD8T;CD4T;NK;Bcell;Mono;Gran	15	0.0194482	0.275396	1
C10orf131	1067	SKAT	both_directions	meducation;CD8T;CD4T;NK;Bcell;Mono;Gran	15	0.0194744	0.275396	1
LYPLAL1	1067	SKAT	both_directions	meducation;CD8T;CD4T;NK;Bcell;Mono;Gran	13	0.0194836	0.275396	1
NDUFA12	1067	SKAT	both_directions	meducation;CD8T;CD4T;NK;Bcell;Mono;Gran	14	0.019491	0.275396	1
OR4D2	1067	SKAT	both_directions	meducation;CD8T;CD4T;NK;Bcell;Mono;Gran	5	0.0194981	0.275396	1
CTDSPL	1067	SKAT	both_directions	meducation;CD8T;CD4T;NK;Bcell;Mono;Gran	32	0.0195004	0.275396	1
HULC	1067	SKAT	both_directions	meducation;CD8T;CD4T;NK;Bcell;Mono;Gran	2	0.0195149	0.275396	1
SNORD8	1067	SKAT	both_directions	meducation;CD8T;CD4T;NK;Bcell;Mono;Gran	2	0.0195296	0.275396	1
LRRC31	1067	SKAT	both_directions	meducation;CD8T;CD4T;NK;Bcell;Mono;Gran	4	0.0195424	0.275396	1
RAD50	1067	SKAT	both_directions	meducation;CD8T;CD4T;NK;Bcell;Mono;Gran	14	0.0195487	0.275396	1
SEMA4A	1067	SKAT	both_directions	meducation;CD8T;CD4T;NK;Bcell;Mono;Gran	11	0.019552	0.275396	1
FGL2	1067	SKAT	both_directions	meducation;CD8T;CD4T;NK;Bcell;Mono;Gran	6	0.0195527	0.275396	1
HOXB1	1067	SKAT	both_directions	meducation;CD8T;CD4T;NK;Bcell;Mono;Gran	14	0.019565	0.275396	1
GJA5	1067	SKAT	both_directions	meducation;CD8T;CD4T;NK;Bcell;Mono;Gran	17	0.0195656	0.275396	1
ARHGAP26	1067	SKAT	both_directions	meducation;CD8T;CD4T;NK;Bcell;Mono;Gran	62	0.0195748	0.275396	1
WNK1	1067	SKAT	both_directions	meducation;CD8T;CD4T;NK;Bcell;Mono;Gran	20	0.0195758	0.275396	1
MYOC	1067	SKAT	both_directions	meducation;CD8T;CD4T;NK;Bcell;Mono;Gran	8	0.0196267	0.275396	1
LOC222699	1067	SKAT	both_directions	meducation;CD8T;CD4T;NK;Bcell;Mono;Gran	12	0.0196286	0.275396	1
CCDC108	1067	SKAT	both_directions	meducation;CD8T;CD4T;NK;Bcell;Mono;Gran	31	0.0196653	0.275396	1
DDX18	1067	SKAT	both_directions	meducation;CD8T;CD4T;NK;Bcell;Mono;Gran	12	0.0196734	0.275396	1
MAGEL2	1067	SKAT	both_directions	meducation;CD8T;CD4T;NK;Bcell;Mono;Gran	16	0.0196745	0.275396	1
ABCG8	1067	SKAT	both_directions	meducation;CD8T;CD4T;NK;Bcell;Mono;Gran	25	0.0196882	0.275396	1
NDUFS4	1067	SKAT	both_directions	meducation;CD8T;CD4T;NK;Bcell;Mono;Gran	17	0.019697	0.275396	1
SLC38A11	1067	SKAT	both_directions	meducation;CD8T;CD4T;NK;Bcell;Mono;Gran	8	0.0197022	0.275396	1
GRIK4	1067	SKAT	both_directions	meducation;CD8T;CD4T;NK;Bcell;Mono;Gran	25	0.0197053	0.275396	1
FAM90A7	1067	SKAT	both_directions	meducation;CD8T;CD4T;NK;Bcell;Mono;Gran	12	0.0197304	0.275396	1
GTF2H4	1067	SKAT	both_directions	meducation;CD8T;CD4T;NK;Bcell;Mono;Gran	79	0.019731	0.275396	1
MIR2053	1067	SKAT	both_directions	meducation;CD8T;CD4T;NK;Bcell;Mono;Gran	2	0.0197485	0.275396	1
DST	1067	SKAT	both_directions	meducation;CD8T;CD4T;NK;Bcell;Mono;Gran	89	0.0197747	0.275396	1
MIR657	1067	SKAT	both_directions	meducation;CD8T;CD4T;NK;Bcell;Mono;Gran	12	0.019814	0.275396	1
CES7	1067	SKAT	both_directions	meducation;CD8T;CD4T;NK;Bcell;Mono;Gran	8	0.0198166	0.275396	1
AKR1C3	1067	SKAT	both_directions	meducation;CD8T;CD4T;NK;Bcell;Mono;Gran	3	0.0198433	0.275396	1
TMEM211	1067	SKAT	both_directions	meducation;CD8T;CD4T;NK;Bcell;Mono;Gran	7	0.0198485	0.275396	1
PPARD	1067	SKAT	both_directions	meducation;CD8T;CD4T;NK;Bcell;Mono;Gran	23	0.0198522	0.275396	1
WNT7A	1067	SKAT	both_directions	meducation;CD8T;CD4T;NK;Bcell;Mono;Gran	33	0.019861	0.275396	1
OR52W1	1067	SKAT	both_directions	meducation;CD8T;CD4T;NK;Bcell;Mono;Gran	6	0.019876	0.275396	1
OR10T2	1067	SKAT	both_directions	meducation;CD8T;CD4T;NK;Bcell;Mono;Gran	2	0.0198837	0.275396	1
OR52E8	1067	SKAT	both_directions	meducation;CD8T;CD4T;NK;Bcell;Mono;Gran	4	0.0198981	0.275396	1
OCLN	1067	SKAT	both_directions	meducation;CD8T;CD4T;NK;Bcell;Mono;Gran	18	0.0199234	0.275396	1
SASH1	1067	SKAT	both_directions	meducation;CD8T;CD4T;NK;Bcell;Mono;Gran	37	0.0199372	0.275396	1
RCVRN	1067	SKAT	both_directions	meducation;CD8T;CD4T;NK;Bcell;Mono;Gran	23	0.0199416	0.275396	1
AGAP8	1067	SKAT	both_directions	meducation;CD8T;CD4T;NK;Bcell;Mono;Gran	2	0.0199477	0.275396	1
ANO7	1067	SKAT	both_directions	meducation;CD8T;CD4T;NK;Bcell;Mono;Gran	40	0.0199569	0.275396	1
MB	1067	SKAT	both_directions	meducation;CD8T;CD4T;NK;Bcell;Mono;Gran	20	0.0199807	0.275396	1
LOC284009	1067	SKAT	both_directions	meducation;CD8T;CD4T;NK;Bcell;Mono;Gran	8	0.0199925	0.275396	1
WWTR1	1067	SKAT	both_directions	meducation;CD8T;CD4T;NK;Bcell;Mono;Gran	47	0.0199927	0.275396	1
CCT5	1067	SKAT	both_directions	meducation;CD8T;CD4T;NK;Bcell;Mono;Gran	19	0.0199948	0.275396	1
SCARNA20	1067	SKAT	both_directions	meducation;CD8T;CD4T;NK;Bcell;Mono;Gran	4	0.0199955	0.275396	1
KCND2	1067	SKAT	both_directions	meducation;CD8T;CD4T;NK;Bcell;Mono;Gran	21	0.0200158	0.275396	1
MIR605	1067	SKAT	both_directions	meducation;CD8T;CD4T;NK;Bcell;Mono;Gran	1	0.0200181	0.275396	1
ZBTB10	1067	SKAT	both_directions	meducation;CD8T;CD4T;NK;Bcell;Mono;Gran	15	0.0200195	0.275396	1
SIGLEC15	1067	SKAT	both_directions	meducation;CD8T;CD4T;NK;Bcell;Mono;Gran	14	0.0200337	0.275396	1
MYOT	1067	SKAT	both_directions	meducation;CD8T;CD4T;NK;Bcell;Mono;Gran	6	0.0200339	0.275396	1
OR5M10	1067	SKAT	both_directions	meducation;CD8T;CD4T;NK;Bcell;Mono;Gran	5	0.0200511	0.275396	1
TPH1	1067	SKAT	both_directions	meducation;CD8T;CD4T;NK;Bcell;Mono;Gran	5	0.0200583	0.275396	1
MIR555	1067	SKAT	both_directions	meducation;CD8T;CD4T;NK;Bcell;Mono;Gran	5	0.0200767	0.275396	1
PACS2	1067	SKAT	both_directions	meducation;CD8T;CD4T;NK;Bcell;Mono;Gran	107	0.0200923	0.275396	1
MIR181A1	1067	SKAT	both_directions	meducation;CD8T;CD4T;NK;Bcell;Mono;Gran	3	0.020124	0.275396	1
SLC22A9	1067	SKAT	both_directions	meducation;CD8T;CD4T;NK;Bcell;Mono;Gran	8	0.0201567	0.275396	1
SERBP1	1067	SKAT	both_directions	meducation;CD8T;CD4T;NK;Bcell;Mono;Gran	15	0.020172	0.275396	1
CLIC5	1067	SKAT	both_directions	meducation;CD8T;CD4T;NK;Bcell;Mono;Gran	29	0.0201739	0.275396	1
C20orf96	1067	SKAT	both_directions	meducation;CD8T;CD4T;NK;Bcell;Mono;Gran	17	0.0201789	0.275396	1
SNORD56	1067	SKAT	both_directions	meducation;CD8T;CD4T;NK;Bcell;Mono;Gran	10	0.0201905	0.275396	1
SPATC1	1067	SKAT	both_directions	meducation;CD8T;CD4T;NK;Bcell;Mono;Gran	15	0.0201969	0.275396	1
TNNI3K	1067	SKAT	both_directions	meducation;CD8T;CD4T;NK;Bcell;Mono;Gran	24	0.0202032	0.275396	1
CD96	1067	SKAT	both_directions	meducation;CD8T;CD4T;NK;Bcell;Mono;Gran	18	0.0202116	0.275396	1
GLCCI1	1067	SKAT	both_directions	meducation;CD8T;CD4T;NK;Bcell;Mono;Gran	21	0.020215	0.275396	1
C15orf63	1067	SKAT	both_directions	meducation;CD8T;CD4T;NK;Bcell;Mono;Gran	13	0.0202191	0.275396	1
NME2P1	1067	SKAT	both_directions	meducation;CD8T;CD4T;NK;Bcell;Mono;Gran	4	0.0202272	0.275396	1
OR51T1	1067	SKAT	both_directions	meducation;CD8T;CD4T;NK;Bcell;Mono;Gran	4	0.0202318	0.275396	1
ATG4C	1067	SKAT	both_directions	meducation;CD8T;CD4T;NK;Bcell;Mono;Gran	10	0.020248	0.275396	1
SNORD109A	1067	SKAT	both_directions	meducation;CD8T;CD4T;NK;Bcell;Mono;Gran	3	0.0202497	0.275396	1
SNORD109B	1067	SKAT	both_directions	meducation;CD8T;CD4T;NK;Bcell;Mono;Gran	3	0.0202497	0.275396	1
SLC26A1	1067	SKAT	both_directions	meducation;CD8T;CD4T;NK;Bcell;Mono;Gran	41	0.0202603	0.275396	1
GHRHR	1067	SKAT	both_directions	meducation;CD8T;CD4T;NK;Bcell;Mono;Gran	10	0.0202715	0.275396	1
SLC9A10	1067	SKAT	both_directions	meducation;CD8T;CD4T;NK;Bcell;Mono;Gran	13	0.0202727	0.275396	1
SEMA3G	1067	SKAT	both_directions	meducation;CD8T;CD4T;NK;Bcell;Mono;Gran	12	0.0203008	0.275396	1
LOC100129083	1067	SKAT	both_directions	meducation;CD8T;CD4T;NK;Bcell;Mono;Gran	5	0.0203102	0.275396	1
PIGL	1067	SKAT	both_directions	meducation;CD8T;CD4T;NK;Bcell;Mono;Gran	23	0.0203189	0.275396	1
NEXN	1067	SKAT	both_directions	meducation;CD8T;CD4T;NK;Bcell;Mono;Gran	15	0.0203238	0.275396	1
ACOT12	1067	SKAT	both_directions	meducation;CD8T;CD4T;NK;Bcell;Mono;Gran	10	0.0203343	0.275396	1
SNORA53	1067	SKAT	both_directions	meducation;CD8T;CD4T;NK;Bcell;Mono;Gran	4	0.0203616	0.275396	1
HBD	1067	SKAT	both_directions	meducation;CD8T;CD4T;NK;Bcell;Mono;Gran	4	0.0203623	0.275396	1
SMN1	1067	SKAT	both_directions	meducation;CD8T;CD4T;NK;Bcell;Mono;Gran	4	0.0203723	0.275396	1
SMN2	1067	SKAT	both_directions	meducation;CD8T;CD4T;NK;Bcell;Mono;Gran	4	0.0203723	0.275396	1
CHRNA6	1067	SKAT	both_directions	meducation;CD8T;CD4T;NK;Bcell;Mono;Gran	11	0.0204061	0.275396	1
GNB5	1067	SKAT	both_directions	meducation;CD8T;CD4T;NK;Bcell;Mono;Gran	29	0.0204077	0.275396	1
MIR548K	1067	SKAT	both_directions	meducation;CD8T;CD4T;NK;Bcell;Mono;Gran	3	0.0204079	0.275396	1
PLAC1L	1067	SKAT	both_directions	meducation;CD8T;CD4T;NK;Bcell;Mono;Gran	8	0.0204091	0.275396	1
CG030	1067	SKAT	both_directions	meducation;CD8T;CD4T;NK;Bcell;Mono;Gran	1	0.0204243	0.275396	1
ING4	1067	SKAT	both_directions	meducation;CD8T;CD4T;NK;Bcell;Mono;Gran	12	0.0204388	0.275396	1
FBXL3	1067	SKAT	both_directions	meducation;CD8T;CD4T;NK;Bcell;Mono;Gran	14	0.020442	0.275396	1
LARP4	1067	SKAT	both_directions	meducation;CD8T;CD4T;NK;Bcell;Mono;Gran	20	0.0204488	0.275396	1
MIR1282	1067	SKAT	both_directions	meducation;CD8T;CD4T;NK;Bcell;Mono;Gran	7	0.0204865	0.275396	1
IL1RN	1067	SKAT	both_directions	meducation;CD8T;CD4T;NK;Bcell;Mono;Gran	13	0.020492	0.275396	1
C2orf66	1067	SKAT	both_directions	meducation;CD8T;CD4T;NK;Bcell;Mono;Gran	6	0.0204926	0.275396	1
SAMD7	1067	SKAT	both_directions	meducation;CD8T;CD4T;NK;Bcell;Mono;Gran	5	0.0205603	0.275396	1
SNORA2B	1067	SKAT	both_directions	meducation;CD8T;CD4T;NK;Bcell;Mono;Gran	3	0.0205822	0.275396	1
FAM169B	1067	SKAT	both_directions	meducation;CD8T;CD4T;NK;Bcell;Mono;Gran	11	0.020583	0.275396	1
KCNK3	1067	SKAT	both_directions	meducation;CD8T;CD4T;NK;Bcell;Mono;Gran	30	0.0205964	0.275396	1
SCGB2A1	1067	SKAT	both_directions	meducation;CD8T;CD4T;NK;Bcell;Mono;Gran	7	0.0206016	0.275396	1
CD300LF	1067	SKAT	both_directions	meducation;CD8T;CD4T;NK;Bcell;Mono;Gran	9	0.0206037	0.275396	1
MIR1296	1067	SKAT	both_directions	meducation;CD8T;CD4T;NK;Bcell;Mono;Gran	3	0.0206441	0.275396	1
CPNE2	1067	SKAT	both_directions	meducation;CD8T;CD4T;NK;Bcell;Mono;Gran	19	0.0206482	0.275396	1
C21orf62	1067	SKAT	both_directions	meducation;CD8T;CD4T;NK;Bcell;Mono;Gran	7	0.0206699	0.275396	1
PHF3	1067	SKAT	both_directions	meducation;CD8T;CD4T;NK;Bcell;Mono;Gran	6	0.0206739	0.275396	1
NUDT13	1067	SKAT	both_directions	meducation;CD8T;CD4T;NK;Bcell;Mono;Gran	6	0.0206853	0.275396	1
HIST1H2AA	1067	SKAT	both_directions	meducation;CD8T;CD4T;NK;Bcell;Mono;Gran	12	0.020704	0.275396	1
HIST1H2BA	1067	SKAT	both_directions	meducation;CD8T;CD4T;NK;Bcell;Mono;Gran	12	0.020704	0.275396	1
RXFP1	1067	SKAT	both_directions	meducation;CD8T;CD4T;NK;Bcell;Mono;Gran	5	0.0207075	0.275396	1
TFR2	1067	SKAT	both_directions	meducation;CD8T;CD4T;NK;Bcell;Mono;Gran	30	0.0207098	0.275396	1
FAM193A	1067	SKAT	both_directions	meducation;CD8T;CD4T;NK;Bcell;Mono;Gran	25	0.0207127	0.275396	1
NCRNA00032	1067	SKAT	both_directions	meducation;CD8T;CD4T;NK;Bcell;Mono;Gran	3	0.0207369	0.275396	1
MEG8	1067	SKAT	both_directions	meducation;CD8T;CD4T;NK;Bcell;Mono;Gran	20	0.0207434	0.275396	1
ELF3	1067	SKAT	both_directions	meducation;CD8T;CD4T;NK;Bcell;Mono;Gran	15	0.0207504	0.275396	1
MIR1279	1067	SKAT	both_directions	meducation;CD8T;CD4T;NK;Bcell;Mono;Gran	2	0.0207569	0.275396	1
ABCC11	1067	SKAT	both_directions	meducation;CD8T;CD4T;NK;Bcell;Mono;Gran	12	0.0207805	0.275396	1
CNOT2	1067	SKAT	both_directions	meducation;CD8T;CD4T;NK;Bcell;Mono;Gran	27	0.0207926	0.275396	1
TAGAP	1067	SKAT	both_directions	meducation;CD8T;CD4T;NK;Bcell;Mono;Gran	15	0.0208097	0.275396	1
ANGPTL3	1067	SKAT	both_directions	meducation;CD8T;CD4T;NK;Bcell;Mono;Gran	3	0.0208194	0.275396	1
SNORD83B	1067	SKAT	both_directions	meducation;CD8T;CD4T;NK;Bcell;Mono;Gran	9	0.0208357	0.275396	1
CD244	1067	SKAT	both_directions	meducation;CD8T;CD4T;NK;Bcell;Mono;Gran	5	0.0208425	0.275396	1
SCARNA6	1067	SKAT	both_directions	meducation;CD8T;CD4T;NK;Bcell;Mono;Gran	4	0.0208449	0.275396	1
BMP5	1067	SKAT	both_directions	meducation;CD8T;CD4T;NK;Bcell;Mono;Gran	6	0.0208537	0.275396	1
ACTA2	1067	SKAT	both_directions	meducation;CD8T;CD4T;NK;Bcell;Mono;Gran	35	0.0208978	0.275396	1
ZHX1	1067	SKAT	both_directions	meducation;CD8T;CD4T;NK;Bcell;Mono;Gran	17	0.020922	0.275396	1
WASL	1067	SKAT	both_directions	meducation;CD8T;CD4T;NK;Bcell;Mono;Gran	16	0.0209464	0.275396	1
ATP6V1D	1067	SKAT	both_directions	meducation;CD8T;CD4T;NK;Bcell;Mono;Gran	12	0.0209503	0.275396	1
KRTAP9-2	1067	SKAT	both_directions	meducation;CD8T;CD4T;NK;Bcell;Mono;Gran	4	0.0209624	0.275396	1
CD160	1067	SKAT	both_directions	meducation;CD8T;CD4T;NK;Bcell;Mono;Gran	13	0.0209646	0.275396	1
ORC3L	1067	SKAT	both_directions	meducation;CD8T;CD4T;NK;Bcell;Mono;Gran	17	0.0209658	0.275396	1
MYO16	1067	SKAT	both_directions	meducation;CD8T;CD4T;NK;Bcell;Mono;Gran	49	0.0209677	0.275396	1
TSNARE1	1067	SKAT	both_directions	meducation;CD8T;CD4T;NK;Bcell;Mono;Gran	172	0.0209913	0.275396	1
MIR18A	1067	SKAT	both_directions	meducation;CD8T;CD4T;NK;Bcell;Mono;Gran	6	0.0210005	0.275396	1
IGFL2	1067	SKAT	both_directions	meducation;CD8T;CD4T;NK;Bcell;Mono;Gran	9	0.0210035	0.275396	1
JMJD1C	1067	SKAT	both_directions	meducation;CD8T;CD4T;NK;Bcell;Mono;Gran	37	0.0210083	0.275396	1
OR6C76	1067	SKAT	both_directions	meducation;CD8T;CD4T;NK;Bcell;Mono;Gran	1	0.0210456	0.275396	1
POLQ	1067	SKAT	both_directions	meducation;CD8T;CD4T;NK;Bcell;Mono;Gran	19	0.0210463	0.275396	1
SDCCAG1	1067	SKAT	both_directions	meducation;CD8T;CD4T;NK;Bcell;Mono;Gran	15	0.0210686	0.275396	1
NXNL2	1067	SKAT	both_directions	meducation;CD8T;CD4T;NK;Bcell;Mono;Gran	8	0.0210757	0.275396	1
ST7OT2	1067	SKAT	both_directions	meducation;CD8T;CD4T;NK;Bcell;Mono;Gran	6	0.0210811	0.275396	1
GAS2	1067	SKAT	both_directions	meducation;CD8T;CD4T;NK;Bcell;Mono;Gran	16	0.0210868	0.275396	1
C3orf38	1067	SKAT	both_directions	meducation;CD8T;CD4T;NK;Bcell;Mono;Gran	16	0.0210894	0.275396	1
TRPC7	1067	SKAT	both_directions	meducation;CD8T;CD4T;NK;Bcell;Mono;Gran	20	0.0210898	0.275396	1
LDHAL6B	1067	SKAT	both_directions	meducation;CD8T;CD4T;NK;Bcell;Mono;Gran	10	0.0211129	0.275396	1
C1orf177	1067	SKAT	both_directions	meducation;CD8T;CD4T;NK;Bcell;Mono;Gran	12	0.0211379	0.275396	1
ERBB2IP	1067	SKAT	both_directions	meducation;CD8T;CD4T;NK;Bcell;Mono;Gran	22	0.0211493	0.275396	1
KIAA1598	1067	SKAT	both_directions	meducation;CD8T;CD4T;NK;Bcell;Mono;Gran	22	0.0211529	0.275396	1
LIPH	1067	SKAT	both_directions	meducation;CD8T;CD4T;NK;Bcell;Mono;Gran	8	0.0211615	0.275396	1
FBN3	1067	SKAT	both_directions	meducation;CD8T;CD4T;NK;Bcell;Mono;Gran	16	0.0211695	0.275396	1
C2orf14	1067	SKAT	both_directions	meducation;CD8T;CD4T;NK;Bcell;Mono;Gran	1	0.0211917	0.275396	1
NEURL1B	1067	SKAT	both_directions	meducation;CD8T;CD4T;NK;Bcell;Mono;Gran	40	0.021195	0.275396	1
MIR206	1067	SKAT	both_directions	meducation;CD8T;CD4T;NK;Bcell;Mono;Gran	8	0.021215	0.275396	1
PMS1	1067	SKAT	both_directions	meducation;CD8T;CD4T;NK;Bcell;Mono;Gran	25	0.0212155	0.275396	1
UGT1A9	1067	SKAT	both_directions	meducation;CD8T;CD4T;NK;Bcell;Mono;Gran	63	0.0212201	0.275396	1
LOC619207	1067	SKAT	both_directions	meducation;CD8T;CD4T;NK;Bcell;Mono;Gran	34	0.0212368	0.275396	1
MIR19A	1067	SKAT	both_directions	meducation;CD8T;CD4T;NK;Bcell;Mono;Gran	5	0.0212543	0.275396	1
PGM2L1	1067	SKAT	both_directions	meducation;CD8T;CD4T;NK;Bcell;Mono;Gran	16	0.0212603	0.275396	1
ZNF654	1067	SKAT	both_directions	meducation;CD8T;CD4T;NK;Bcell;Mono;Gran	5	0.0212629	0.275396	1
GCNT2	1067	SKAT	both_directions	meducation;CD8T;CD4T;NK;Bcell;Mono;Gran	31	0.0212847	0.275396	1
MIR126	1067	SKAT	both_directions	meducation;CD8T;CD4T;NK;Bcell;Mono;Gran	2	0.0212852	0.275396	1
BDH2	1067	SKAT	both_directions	meducation;CD8T;CD4T;NK;Bcell;Mono;Gran	8	0.0212887	0.275396	1
COX10	1067	SKAT	both_directions	meducation;CD8T;CD4T;NK;Bcell;Mono;Gran	25	0.0212888	0.275396	1
OR4S1	1067	SKAT	both_directions	meducation;CD8T;CD4T;NK;Bcell;Mono;Gran	3	0.0213017	0.275396	1
BATF	1067	SKAT	both_directions	meducation;CD8T;CD4T;NK;Bcell;Mono;Gran	18	0.0213034	0.275396	1
HPN	1067	SKAT	both_directions	meducation;CD8T;CD4T;NK;Bcell;Mono;Gran	19	0.021312	0.275396	1
FAM71C	1067	SKAT	both_directions	meducation;CD8T;CD4T;NK;Bcell;Mono;Gran	5	0.0213242	0.275396	1
SNORA20	1067	SKAT	both_directions	meducation;CD8T;CD4T;NK;Bcell;Mono;Gran	2	0.0213393	0.275396	1
NAALADL2	1067	SKAT	both_directions	meducation;CD8T;CD4T;NK;Bcell;Mono;Gran	24	0.0213456	0.275396	1
GPR152	1067	SKAT	both_directions	meducation;CD8T;CD4T;NK;Bcell;Mono;Gran	12	0.0213495	0.275396	1
TMPRSS7	1067	SKAT	both_directions	meducation;CD8T;CD4T;NK;Bcell;Mono;Gran	6	0.0213727	0.275396	1
MCF2L	1067	SKAT	both_directions	meducation;CD8T;CD4T;NK;Bcell;Mono;Gran	304	0.0213793	0.275396	1
COPS5	1067	SKAT	both_directions	meducation;CD8T;CD4T;NK;Bcell;Mono;Gran	14	0.0213994	0.275396	1
SYNPO2L	1067	SKAT	both_directions	meducation;CD8T;CD4T;NK;Bcell;Mono;Gran	19	0.0214213	0.275396	1
DEFB135	1067	SKAT	both_directions	meducation;CD8T;CD4T;NK;Bcell;Mono;Gran	7	0.0214404	0.275396	1
TTC23	1067	SKAT	both_directions	meducation;CD8T;CD4T;NK;Bcell;Mono;Gran	15	0.0214719	0.275396	1
BEST3	1067	SKAT	both_directions	meducation;CD8T;CD4T;NK;Bcell;Mono;Gran	13	0.0214794	0.275396	1
PKD1L1	1067	SKAT	both_directions	meducation;CD8T;CD4T;NK;Bcell;Mono;Gran	22	0.0214945	0.275396	1
OR10G8	1067	SKAT	both_directions	meducation;CD8T;CD4T;NK;Bcell;Mono;Gran	5	0.0215084	0.275396	1
SLC25A26	1067	SKAT	both_directions	meducation;CD8T;CD4T;NK;Bcell;Mono;Gran	13	0.0215712	0.275396	1
OBSCN	1067	SKAT	both_directions	meducation;CD8T;CD4T;NK;Bcell;Mono;Gran	136	0.0215931	0.275396	1
ZNF221	1067	SKAT	both_directions	meducation;CD8T;CD4T;NK;Bcell;Mono;Gran	13	0.0216195	0.275396	1
AP2B1	1067	SKAT	both_directions	meducation;CD8T;CD4T;NK;Bcell;Mono;Gran	25	0.0216504	0.275396	1
PPP1R11	1067	SKAT	both_directions	meducation;CD8T;CD4T;NK;Bcell;Mono;Gran	36	0.0216649	0.275396	1
CRYAB	1067	SKAT	both_directions	meducation;CD8T;CD4T;NK;Bcell;Mono;Gran	11	0.0216653	0.275396	1
IL3	1067	SKAT	both_directions	meducation;CD8T;CD4T;NK;Bcell;Mono;Gran	9	0.0216863	0.275396	1
PIGX	1067	SKAT	both_directions	meducation;CD8T;CD4T;NK;Bcell;Mono;Gran	12	0.0216947	0.275396	1
MIB1	1067	SKAT	both_directions	meducation;CD8T;CD4T;NK;Bcell;Mono;Gran	13	0.0217023	0.275396	1
KCNH1	1067	SKAT	both_directions	meducation;CD8T;CD4T;NK;Bcell;Mono;Gran	25	0.0217069	0.275396	1
WFDC6	1067	SKAT	both_directions	meducation;CD8T;CD4T;NK;Bcell;Mono;Gran	7	0.0217346	0.275396	1
FYN	1067	SKAT	both_directions	meducation;CD8T;CD4T;NK;Bcell;Mono;Gran	66	0.0217405	0.275396	1
TMPRSS12	1067	SKAT	both_directions	meducation;CD8T;CD4T;NK;Bcell;Mono;Gran	7	0.0217728	0.275396	1
SLC22A7	1067	SKAT	both_directions	meducation;CD8T;CD4T;NK;Bcell;Mono;Gran	6	0.0217782	0.275396	1
ZNF107	1067	SKAT	both_directions	meducation;CD8T;CD4T;NK;Bcell;Mono;Gran	16	0.0217833	0.275396	1
PIK3C3	1067	SKAT	both_directions	meducation;CD8T;CD4T;NK;Bcell;Mono;Gran	11	0.0217851	0.275396	1
RNASEL	1067	SKAT	both_directions	meducation;CD8T;CD4T;NK;Bcell;Mono;Gran	6	0.0217854	0.275396	1
MIR381	1067	SKAT	both_directions	meducation;CD8T;CD4T;NK;Bcell;Mono;Gran	3	0.0218049	0.275396	1
LRRIQ3	1067	SKAT	both_directions	meducation;CD8T;CD4T;NK;Bcell;Mono;Gran	14	0.021808	0.275396	1
PPM1B	1067	SKAT	both_directions	meducation;CD8T;CD4T;NK;Bcell;Mono;Gran	16	0.0218144	0.275396	1
OR52K2	1067	SKAT	both_directions	meducation;CD8T;CD4T;NK;Bcell;Mono;Gran	4	0.0218255	0.275396	1
MFAP1	1067	SKAT	both_directions	meducation;CD8T;CD4T;NK;Bcell;Mono;Gran	12	0.0218264	0.275396	1
SNORA29	1067	SKAT	both_directions	meducation;CD8T;CD4T;NK;Bcell;Mono;Gran	2	0.0218299	0.275396	1
RAVER2	1067	SKAT	both_directions	meducation;CD8T;CD4T;NK;Bcell;Mono;Gran	12	0.0218314	0.275396	1
MITF	1067	SKAT	both_directions	meducation;CD8T;CD4T;NK;Bcell;Mono;Gran	49	0.021854	0.275396	1
KRT20	1067	SKAT	both_directions	meducation;CD8T;CD4T;NK;Bcell;Mono;Gran	7	0.0218546	0.275396	1
CDH12	1067	SKAT	both_directions	meducation;CD8T;CD4T;NK;Bcell;Mono;Gran	17	0.0218815	0.275396	1
SBSN	1067	SKAT	both_directions	meducation;CD8T;CD4T;NK;Bcell;Mono;Gran	8	0.0218848	0.275396	1
WBSCR17	1067	SKAT	both_directions	meducation;CD8T;CD4T;NK;Bcell;Mono;Gran	48	0.0219461	0.275396	1
FAT2	1067	SKAT	both_directions	meducation;CD8T;CD4T;NK;Bcell;Mono;Gran	13	0.0219487	0.275396	1
RPL35A	1067	SKAT	both_directions	meducation;CD8T;CD4T;NK;Bcell;Mono;Gran	9	0.0219511	0.275396	1
REV3L	1067	SKAT	both_directions	meducation;CD8T;CD4T;NK;Bcell;Mono;Gran	19	0.0219561	0.275396	1
HPCAL1	1067	SKAT	both_directions	meducation;CD8T;CD4T;NK;Bcell;Mono;Gran	62	0.0219667	0.275396	1
PNLIPRP1	1067	SKAT	both_directions	meducation;CD8T;CD4T;NK;Bcell;Mono;Gran	10	0.0219671	0.275396	1
MIR125B2	1067	SKAT	both_directions	meducation;CD8T;CD4T;NK;Bcell;Mono;Gran	4	0.0219883	0.275396	1
C22orf42	1067	SKAT	both_directions	meducation;CD8T;CD4T;NK;Bcell;Mono;Gran	9	0.0219928	0.275396	1
KRT39	1067	SKAT	both_directions	meducation;CD8T;CD4T;NK;Bcell;Mono;Gran	5	0.0220289	0.275396	1
GPR37L1	1067	SKAT	both_directions	meducation;CD8T;CD4T;NK;Bcell;Mono;Gran	16	0.0220487	0.275396	1
MSTN	1067	SKAT	both_directions	meducation;CD8T;CD4T;NK;Bcell;Mono;Gran	5	0.0220539	0.275396	1
GLYATL3	1067	SKAT	both_directions	meducation;CD8T;CD4T;NK;Bcell;Mono;Gran	6	0.0220549	0.275396	1
HERV-FRD	1067	SKAT	both_directions	meducation;CD8T;CD4T;NK;Bcell;Mono;Gran	9	0.0220579	0.275396	1
SFTPC	1067	SKAT	both_directions	meducation;CD8T;CD4T;NK;Bcell;Mono;Gran	9	0.022073	0.275396	1
MIR195	1067	SKAT	both_directions	meducation;CD8T;CD4T;NK;Bcell;Mono;Gran	6	0.0220808	0.275396	1
ACSM1	1067	SKAT	both_directions	meducation;CD8T;CD4T;NK;Bcell;Mono;Gran	8	0.0220882	0.275396	1
C21orf34	1067	SKAT	both_directions	meducation;CD8T;CD4T;NK;Bcell;Mono;Gran	16	0.0220898	0.275396	1
BTRC	1067	SKAT	both_directions	meducation;CD8T;CD4T;NK;Bcell;Mono;Gran	19	0.0221201	0.275396	1
NGEF	1067	SKAT	both_directions	meducation;CD8T;CD4T;NK;Bcell;Mono;Gran	55	0.0221314	0.275396	1
MFHAS1	1067	SKAT	both_directions	meducation;CD8T;CD4T;NK;Bcell;Mono;Gran	38	0.0221691	0.275396	1
CCL13	1067	SKAT	both_directions	meducation;CD8T;CD4T;NK;Bcell;Mono;Gran	6	0.0222033	0.275396	1
ANKFN1	1067	SKAT	both_directions	meducation;CD8T;CD4T;NK;Bcell;Mono;Gran	18	0.0222397	0.275396	1
OR6X1	1067	SKAT	both_directions	meducation;CD8T;CD4T;NK;Bcell;Mono;Gran	5	0.0222582	0.275396	1
TAS2R14	1067	SKAT	both_directions	meducation;CD8T;CD4T;NK;Bcell;Mono;Gran	3	0.02226	0.275396	1
MYOZ3	1067	SKAT	both_directions	meducation;CD8T;CD4T;NK;Bcell;Mono;Gran	17	0.0222636	0.275396	1
ANP32D	1067	SKAT	both_directions	meducation;CD8T;CD4T;NK;Bcell;Mono;Gran	3	0.0222652	0.275396	1
ODZ4	1067	SKAT	both_directions	meducation;CD8T;CD4T;NK;Bcell;Mono;Gran	153	0.0222814	0.275396	1
LYG1	1067	SKAT	both_directions	meducation;CD8T;CD4T;NK;Bcell;Mono;Gran	7	0.0223005	0.275396	1
GOSR1	1067	SKAT	both_directions	meducation;CD8T;CD4T;NK;Bcell;Mono;Gran	12	0.0223043	0.275396	1
SF3B3	1067	SKAT	both_directions	meducation;CD8T;CD4T;NK;Bcell;Mono;Gran	20	0.0223195	0.275396	1
TP53AIP1	1067	SKAT	both_directions	meducation;CD8T;CD4T;NK;Bcell;Mono;Gran	22	0.0223242	0.275396	1
ZCRB1	1067	SKAT	both_directions	meducation;CD8T;CD4T;NK;Bcell;Mono;Gran	14	0.0223392	0.275396	1
PNLIPRP3	1067	SKAT	both_directions	meducation;CD8T;CD4T;NK;Bcell;Mono;Gran	4	0.0223492	0.275396	1
FOXP2	1067	SKAT	both_directions	meducation;CD8T;CD4T;NK;Bcell;Mono;Gran	16	0.0223817	0.275396	1
OR5R1	1067	SKAT	both_directions	meducation;CD8T;CD4T;NK;Bcell;Mono;Gran	2	0.0224109	0.275396	1
CYP2C8	1067	SKAT	both_directions	meducation;CD8T;CD4T;NK;Bcell;Mono;Gran	4	0.0224348	0.275396	1
LOC648740	1067	SKAT	both_directions	meducation;CD8T;CD4T;NK;Bcell;Mono;Gran	4	0.0224373	0.275396	1
EIF3H	1067	SKAT	both_directions	meducation;CD8T;CD4T;NK;Bcell;Mono;Gran	15	0.0225119	0.275396	1
CLEC18A	1067	SKAT	both_directions	meducation;CD8T;CD4T;NK;Bcell;Mono;Gran	4	0.0225363	0.275396	1
MIR29C	1067	SKAT	both_directions	meducation;CD8T;CD4T;NK;Bcell;Mono;Gran	9	0.0225531	0.275396	1
MGAM	1067	SKAT	both_directions	meducation;CD8T;CD4T;NK;Bcell;Mono;Gran	6	0.0225585	0.275396	1
SNORD4B	1067	SKAT	both_directions	meducation;CD8T;CD4T;NK;Bcell;Mono;Gran	6	0.0225809	0.275396	1
C1orf9	1067	SKAT	both_directions	meducation;CD8T;CD4T;NK;Bcell;Mono;Gran	22	0.0225812	0.275396	1
MICAL2	1067	SKAT	both_directions	meducation;CD8T;CD4T;NK;Bcell;Mono;Gran	32	0.0225814	0.275396	1
CCL14	1067	SKAT	both_directions	meducation;CD8T;CD4T;NK;Bcell;Mono;Gran	5	0.0226193	0.275396	1
FAP	1067	SKAT	both_directions	meducation;CD8T;CD4T;NK;Bcell;Mono;Gran	12	0.0226342	0.275396	1
STOML3	1067	SKAT	both_directions	meducation;CD8T;CD4T;NK;Bcell;Mono;Gran	8	0.022654	0.275396	1
FOXP1	1067	SKAT	both_directions	meducation;CD8T;CD4T;NK;Bcell;Mono;Gran	133	0.0226669	0.275396	1
TBC1D10C	1067	SKAT	both_directions	meducation;CD8T;CD4T;NK;Bcell;Mono;Gran	13	0.0226683	0.275396	1
OR5L1	1067	SKAT	both_directions	meducation;CD8T;CD4T;NK;Bcell;Mono;Gran	2	0.0226796	0.275396	1
VPS41	1067	SKAT	both_directions	meducation;CD8T;CD4T;NK;Bcell;Mono;Gran	17	0.0226906	0.275396	1
FAM138E	1067	SKAT	both_directions	meducation;CD8T;CD4T;NK;Bcell;Mono;Gran	1	0.0227172	0.275396	1
OS9	1067	SKAT	both_directions	meducation;CD8T;CD4T;NK;Bcell;Mono;Gran	15	0.0227689	0.275396	1
APBA2	1067	SKAT	both_directions	meducation;CD8T;CD4T;NK;Bcell;Mono;Gran	64	0.0227813	0.275396	1
DGKB	1067	SKAT	both_directions	meducation;CD8T;CD4T;NK;Bcell;Mono;Gran	15	0.0227814	0.275396	1
GAS7	1067	SKAT	both_directions	meducation;CD8T;CD4T;NK;Bcell;Mono;Gran	72	0.0227913	0.275396	1
GRK7	1067	SKAT	both_directions	meducation;CD8T;CD4T;NK;Bcell;Mono;Gran	26	0.0227953	0.275396	1
EZH2	1067	SKAT	both_directions	meducation;CD8T;CD4T;NK;Bcell;Mono;Gran	16	0.0228245	0.275396	1
LOC441204	1067	SKAT	both_directions	meducation;CD8T;CD4T;NK;Bcell;Mono;Gran	8	0.022827	0.275396	1
TRERF1	1067	SKAT	both_directions	meducation;CD8T;CD4T;NK;Bcell;Mono;Gran	53	0.0228344	0.275396	1
ODZ3	1067	SKAT	both_directions	meducation;CD8T;CD4T;NK;Bcell;Mono;Gran	67	0.0228546	0.275396	1
LRRC8C	1067	SKAT	both_directions	meducation;CD8T;CD4T;NK;Bcell;Mono;Gran	15	0.0228559	0.275396	1
OR4X2	1067	SKAT	both_directions	meducation;CD8T;CD4T;NK;Bcell;Mono;Gran	1	0.0228583	0.275396	1
TLR9	1067	SKAT	both_directions	meducation;CD8T;CD4T;NK;Bcell;Mono;Gran	15	0.0228586	0.275396	1
GABRD	1067	SKAT	both_directions	meducation;CD8T;CD4T;NK;Bcell;Mono;Gran	36	0.0228793	0.275396	1
SLC22A2	1067	SKAT	both_directions	meducation;CD8T;CD4T;NK;Bcell;Mono;Gran	21	0.0229025	0.275396	1
ZNF193	1067	SKAT	both_directions	meducation;CD8T;CD4T;NK;Bcell;Mono;Gran	11	0.0229038	0.275396	1
AICDA	1067	SKAT	both_directions	meducation;CD8T;CD4T;NK;Bcell;Mono;Gran	11	0.0229126	0.275396	1
PPP2R3C	1067	SKAT	both_directions	meducation;CD8T;CD4T;NK;Bcell;Mono;Gran	14	0.0229361	0.275396	1
POLR2K	1067	SKAT	both_directions	meducation;CD8T;CD4T;NK;Bcell;Mono;Gran	9	0.0229442	0.275396	1
INPP1	1067	SKAT	both_directions	meducation;CD8T;CD4T;NK;Bcell;Mono;Gran	14	0.0229444	0.275396	1
EHD1	1067	SKAT	both_directions	meducation;CD8T;CD4T;NK;Bcell;Mono;Gran	32	0.0229713	0.275396	1
CNGA4	1067	SKAT	both_directions	meducation;CD8T;CD4T;NK;Bcell;Mono;Gran	9	0.0229816	0.275396	1
MIR1182	1067	SKAT	both_directions	meducation;CD8T;CD4T;NK;Bcell;Mono;Gran	13	0.0230106	0.275396	1
OR2G6	1067	SKAT	both_directions	meducation;CD8T;CD4T;NK;Bcell;Mono;Gran	4	0.0230168	0.275396	1
NPBWR2	1067	SKAT	both_directions	meducation;CD8T;CD4T;NK;Bcell;Mono;Gran	12	0.0230257	0.275396	1
EMR4P	1067	SKAT	both_directions	meducation;CD8T;CD4T;NK;Bcell;Mono;Gran	3	0.0230367	0.275396	1
MEGF8	1067	SKAT	both_directions	meducation;CD8T;CD4T;NK;Bcell;Mono;Gran	35	0.0230606	0.275396	1
CTSL3	1067	SKAT	both_directions	meducation;CD8T;CD4T;NK;Bcell;Mono;Gran	4	0.023062	0.275396	1
WFIKKN2	1067	SKAT	both_directions	meducation;CD8T;CD4T;NK;Bcell;Mono;Gran	30	0.0230728	0.275396	1
SLC39A12	1067	SKAT	both_directions	meducation;CD8T;CD4T;NK;Bcell;Mono;Gran	9	0.023077	0.275396	1
WHSC1	1067	SKAT	both_directions	meducation;CD8T;CD4T;NK;Bcell;Mono;Gran	66	0.0230773	0.275396	1
PTPRV	1067	SKAT	both_directions	meducation;CD8T;CD4T;NK;Bcell;Mono;Gran	6	0.0231144	0.275396	1
C9orf131	1067	SKAT	both_directions	meducation;CD8T;CD4T;NK;Bcell;Mono;Gran	3	0.0231187	0.275396	1
LCN10	1067	SKAT	both_directions	meducation;CD8T;CD4T;NK;Bcell;Mono;Gran	12	0.0231475	0.275396	1
LPIN2	1067	SKAT	both_directions	meducation;CD8T;CD4T;NK;Bcell;Mono;Gran	16	0.0231572	0.275396	1
PRM2	1067	SKAT	both_directions	meducation;CD8T;CD4T;NK;Bcell;Mono;Gran	9	0.0231709	0.275396	1
ARID2	1067	SKAT	both_directions	meducation;CD8T;CD4T;NK;Bcell;Mono;Gran	18	0.0231811	0.275396	1
SELT	1067	SKAT	both_directions	meducation;CD8T;CD4T;NK;Bcell;Mono;Gran	21	0.0232142	0.275396	1
MIR148B	1067	SKAT	both_directions	meducation;CD8T;CD4T;NK;Bcell;Mono;Gran	4	0.0232369	0.275396	1
ZBTB38	1067	SKAT	both_directions	meducation;CD8T;CD4T;NK;Bcell;Mono;Gran	43	0.0232397	0.275396	1
MIR1910	1067	SKAT	both_directions	meducation;CD8T;CD4T;NK;Bcell;Mono;Gran	4	0.0232413	0.275396	1
FNTB	1067	SKAT	both_directions	meducation;CD8T;CD4T;NK;Bcell;Mono;Gran	13	0.0232594	0.275396	1
ATP6V1G2	1067	SKAT	both_directions	meducation;CD8T;CD4T;NK;Bcell;Mono;Gran	32	0.0232639	0.275396	1
SLC9A4	1067	SKAT	both_directions	meducation;CD8T;CD4T;NK;Bcell;Mono;Gran	8	0.0232657	0.275396	1
CXXC1	1067	SKAT	both_directions	meducation;CD8T;CD4T;NK;Bcell;Mono;Gran	15	0.0233365	0.275396	1
HSPB2	1067	SKAT	both_directions	meducation;CD8T;CD4T;NK;Bcell;Mono;Gran	13	0.0233422	0.275396	1
MPZL2	1067	SKAT	both_directions	meducation;CD8T;CD4T;NK;Bcell;Mono;Gran	13	0.0233609	0.275396	1
DGCR8	1067	SKAT	both_directions	meducation;CD8T;CD4T;NK;Bcell;Mono;Gran	20	0.0233705	0.275396	1
CCNJL	1067	SKAT	both_directions	meducation;CD8T;CD4T;NK;Bcell;Mono;Gran	23	0.0233815	0.275396	1
TPCN2	1067	SKAT	both_directions	meducation;CD8T;CD4T;NK;Bcell;Mono;Gran	52	0.0233816	0.275396	1
ILF2	1067	SKAT	both_directions	meducation;CD8T;CD4T;NK;Bcell;Mono;Gran	13	0.0233865	0.275396	1
USP50	1067	SKAT	both_directions	meducation;CD8T;CD4T;NK;Bcell;Mono;Gran	7	0.0233934	0.275396	1
UBE2V2	1067	SKAT	both_directions	meducation;CD8T;CD4T;NK;Bcell;Mono;Gran	13	0.0234111	0.275396	1
LY6G6D	1067	SKAT	both_directions	meducation;CD8T;CD4T;NK;Bcell;Mono;Gran	15	0.0234153	0.275396	1
GLIS2	1067	SKAT	both_directions	meducation;CD8T;CD4T;NK;Bcell;Mono;Gran	24	0.0234296	0.275396	1
ABCE1	1067	SKAT	both_directions	meducation;CD8T;CD4T;NK;Bcell;Mono;Gran	22	0.0234304	0.275396	1
AKR1B15	1067	SKAT	both_directions	meducation;CD8T;CD4T;NK;Bcell;Mono;Gran	10	0.0234394	0.275396	1
MIR127	1067	SKAT	both_directions	meducation;CD8T;CD4T;NK;Bcell;Mono;Gran	15	0.0234516	0.275396	1
STXBP5	1067	SKAT	both_directions	meducation;CD8T;CD4T;NK;Bcell;Mono;Gran	15	0.0234549	0.275396	1
OR9Q1	1067	SKAT	both_directions	meducation;CD8T;CD4T;NK;Bcell;Mono;Gran	16	0.0234904	0.275396	1
TGFB2	1067	SKAT	both_directions	meducation;CD8T;CD4T;NK;Bcell;Mono;Gran	24	0.0234909	0.275396	1
AMHR2	1067	SKAT	both_directions	meducation;CD8T;CD4T;NK;Bcell;Mono;Gran	5	0.0235307	0.275396	1
HFM1	1067	SKAT	both_directions	meducation;CD8T;CD4T;NK;Bcell;Mono;Gran	18	0.0235374	0.275396	1
RPL23	1067	SKAT	both_directions	meducation;CD8T;CD4T;NK;Bcell;Mono;Gran	19	0.0235387	0.275396	1
CACNA2D4	1067	SKAT	both_directions	meducation;CD8T;CD4T;NK;Bcell;Mono;Gran	75	0.0235666	0.275396	1
STRA8	1067	SKAT	both_directions	meducation;CD8T;CD4T;NK;Bcell;Mono;Gran	24	0.0235669	0.275396	1
GIMAP7	1067	SKAT	both_directions	meducation;CD8T;CD4T;NK;Bcell;Mono;Gran	17	0.0235713	0.275396	1
IL1RL1	1067	SKAT	both_directions	meducation;CD8T;CD4T;NK;Bcell;Mono;Gran	10	0.0235814	0.275396	1
IMPG2	1067	SKAT	both_directions	meducation;CD8T;CD4T;NK;Bcell;Mono;Gran	7	0.0235979	0.275396	1
MIR154	1067	SKAT	both_directions	meducation;CD8T;CD4T;NK;Bcell;Mono;Gran	9	0.0235992	0.275396	1
PPP2R2C	1067	SKAT	both_directions	meducation;CD8T;CD4T;NK;Bcell;Mono;Gran	61	0.023622	0.275396	1
SPDYA	1067	SKAT	both_directions	meducation;CD8T;CD4T;NK;Bcell;Mono;Gran	10	0.0236301	0.275396	1
CFB	1067	SKAT	both_directions	meducation;CD8T;CD4T;NK;Bcell;Mono;Gran	27	0.0236347	0.275396	1
CHN2	1067	SKAT	both_directions	meducation;CD8T;CD4T;NK;Bcell;Mono;Gran	43	0.0237003	0.275396	1
TRAT1	1067	SKAT	both_directions	meducation;CD8T;CD4T;NK;Bcell;Mono;Gran	3	0.0237024	0.275396	1
CMAH	1067	SKAT	both_directions	meducation;CD8T;CD4T;NK;Bcell;Mono;Gran	11	0.0237244	0.275396	1
TPCN1	1067	SKAT	both_directions	meducation;CD8T;CD4T;NK;Bcell;Mono;Gran	31	0.0237581	0.275396	1
CLEC10A	1067	SKAT	both_directions	meducation;CD8T;CD4T;NK;Bcell;Mono;Gran	8	0.0237655	0.275396	1
LRRN3	1067	SKAT	both_directions	meducation;CD8T;CD4T;NK;Bcell;Mono;Gran	8	0.0237938	0.275396	1
CCIN	1067	SKAT	both_directions	meducation;CD8T;CD4T;NK;Bcell;Mono;Gran	3	0.0238279	0.275396	1
GCK	1067	SKAT	both_directions	meducation;CD8T;CD4T;NK;Bcell;Mono;Gran	25	0.0238329	0.275396	1
KCNV2	1067	SKAT	both_directions	meducation;CD8T;CD4T;NK;Bcell;Mono;Gran	10	0.0238644	0.275396	1
TMEM209	1067	SKAT	both_directions	meducation;CD8T;CD4T;NK;Bcell;Mono;Gran	17	0.023873	0.275396	1
CPN2	1067	SKAT	both_directions	meducation;CD8T;CD4T;NK;Bcell;Mono;Gran	11	0.0238939	0.275396	1
PLEKHF2	1067	SKAT	both_directions	meducation;CD8T;CD4T;NK;Bcell;Mono;Gran	12	0.0238968	0.275396	1
PPEF2	1067	SKAT	both_directions	meducation;CD8T;CD4T;NK;Bcell;Mono;Gran	10	0.0239295	0.275396	1
GABRR2	1067	SKAT	both_directions	meducation;CD8T;CD4T;NK;Bcell;Mono;Gran	18	0.0239378	0.275396	1
GIMAP2	1067	SKAT	both_directions	meducation;CD8T;CD4T;NK;Bcell;Mono;Gran	5	0.0239411	0.275396	1
UGT1A10	1067	SKAT	both_directions	meducation;CD8T;CD4T;NK;Bcell;Mono;Gran	68	0.0239528	0.275396	1
KRT75	1067	SKAT	both_directions	meducation;CD8T;CD4T;NK;Bcell;Mono;Gran	10	0.023955	0.275396	1
CTNNA3	1067	SKAT	both_directions	meducation;CD8T;CD4T;NK;Bcell;Mono;Gran	36	0.023958	0.275396	1
MIR133A1	1067	SKAT	both_directions	meducation;CD8T;CD4T;NK;Bcell;Mono;Gran	3	0.0239685	0.275396	1
ELMO1	1067	SKAT	both_directions	meducation;CD8T;CD4T;NK;Bcell;Mono;Gran	60	0.0239781	0.275396	1
CHCHD7	1067	SKAT	both_directions	meducation;CD8T;CD4T;NK;Bcell;Mono;Gran	11	0.0239977	0.275396	1
OR10G4	1067	SKAT	both_directions	meducation;CD8T;CD4T;NK;Bcell;Mono;Gran	4	0.0240099	0.275396	1
SLC44A5	1067	SKAT	both_directions	meducation;CD8T;CD4T;NK;Bcell;Mono;Gran	8	0.0240222	0.275396	1
SNORD114-26	1067	SKAT	both_directions	meducation;CD8T;CD4T;NK;Bcell;Mono;Gran	5	0.0240412	0.275396	1
IGF2R	1067	SKAT	both_directions	meducation;CD8T;CD4T;NK;Bcell;Mono;Gran	73	0.0240574	0.275396	1
CLDN15	1067	SKAT	both_directions	meducation;CD8T;CD4T;NK;Bcell;Mono;Gran	12	0.0240845	0.275396	1
IL20RB	1067	SKAT	both_directions	meducation;CD8T;CD4T;NK;Bcell;Mono;Gran	8	0.0240874	0.275396	1
SC5DL	1067	SKAT	both_directions	meducation;CD8T;CD4T;NK;Bcell;Mono;Gran	17	0.0240899	0.275396	1
NBN	1067	SKAT	both_directions	meducation;CD8T;CD4T;NK;Bcell;Mono;Gran	10	0.0241175	0.275396	1
LARS2	1067	SKAT	both_directions	meducation;CD8T;CD4T;NK;Bcell;Mono;Gran	24	0.0241202	0.275396	1
EPS8L3	1067	SKAT	both_directions	meducation;CD8T;CD4T;NK;Bcell;Mono;Gran	10	0.0241369	0.275396	1
FAM66E	1067	SKAT	both_directions	meducation;CD8T;CD4T;NK;Bcell;Mono;Gran	4	0.0241488	0.275396	1
C8orf44	1067	SKAT	both_directions	meducation;CD8T;CD4T;NK;Bcell;Mono;Gran	7	0.0241615	0.275396	1
C1orf161	1067	SKAT	both_directions	meducation;CD8T;CD4T;NK;Bcell;Mono;Gran	8	0.0241804	0.275396	1
NOTCH4	1067	SKAT	both_directions	meducation;CD8T;CD4T;NK;Bcell;Mono;Gran	213	0.0241806	0.275396	1
ACBD6	1067	SKAT	both_directions	meducation;CD8T;CD4T;NK;Bcell;Mono;Gran	18	0.0241834	0.275396	1
PRODH2	1067	SKAT	both_directions	meducation;CD8T;CD4T;NK;Bcell;Mono;Gran	5	0.0241916	0.275396	1
LOC399753	1067	SKAT	both_directions	meducation;CD8T;CD4T;NK;Bcell;Mono;Gran	1	0.0242039	0.275396	1
VPS24	1067	SKAT	both_directions	meducation;CD8T;CD4T;NK;Bcell;Mono;Gran	19	0.0242132	0.275396	1
EPHA3	1067	SKAT	both_directions	meducation;CD8T;CD4T;NK;Bcell;Mono;Gran	24	0.0242199	0.275396	1
SNRNP27	1067	SKAT	both_directions	meducation;CD8T;CD4T;NK;Bcell;Mono;Gran	15	0.0242284	0.275396	1
PAPPA	1067	SKAT	both_directions	meducation;CD8T;CD4T;NK;Bcell;Mono;Gran	18	0.0242444	0.275396	1
TXNDC3	1067	SKAT	both_directions	meducation;CD8T;CD4T;NK;Bcell;Mono;Gran	10	0.0242523	0.275396	1
FSCB	1067	SKAT	both_directions	meducation;CD8T;CD4T;NK;Bcell;Mono;Gran	2	0.0242532	0.275396	1
LBR	1067	SKAT	both_directions	meducation;CD8T;CD4T;NK;Bcell;Mono;Gran	17	0.0242551	0.275396	1
FAM184A	1067	SKAT	both_directions	meducation;CD8T;CD4T;NK;Bcell;Mono;Gran	32	0.024264	0.275396	1
TRIM14	1067	SKAT	both_directions	meducation;CD8T;CD4T;NK;Bcell;Mono;Gran	13	0.024275	0.275396	1
CELP	1067	SKAT	both_directions	meducation;CD8T;CD4T;NK;Bcell;Mono;Gran	1	0.0242772	0.275396	1
TOPORS	1067	SKAT	both_directions	meducation;CD8T;CD4T;NK;Bcell;Mono;Gran	8	0.024279	0.275396	1
RBBP6	1067	SKAT	both_directions	meducation;CD8T;CD4T;NK;Bcell;Mono;Gran	14	0.0242902	0.275396	1
ACVRL1	1067	SKAT	both_directions	meducation;CD8T;CD4T;NK;Bcell;Mono;Gran	20	0.0243045	0.275396	1
WHAMML1	1067	SKAT	both_directions	meducation;CD8T;CD4T;NK;Bcell;Mono;Gran	5	0.0243112	0.275396	1
C8orf79	1067	SKAT	both_directions	meducation;CD8T;CD4T;NK;Bcell;Mono;Gran	20	0.0243136	0.275396	1
IAPP	1067	SKAT	both_directions	meducation;CD8T;CD4T;NK;Bcell;Mono;Gran	4	0.0243159	0.275396	1
TC2N	1067	SKAT	both_directions	meducation;CD8T;CD4T;NK;Bcell;Mono;Gran	19	0.0243248	0.275396	1
TFF1	1067	SKAT	both_directions	meducation;CD8T;CD4T;NK;Bcell;Mono;Gran	9	0.0243328	0.275396	1
MDM2	1067	SKAT	both_directions	meducation;CD8T;CD4T;NK;Bcell;Mono;Gran	15	0.024357	0.275396	1
OR2J2	1067	SKAT	both_directions	meducation;CD8T;CD4T;NK;Bcell;Mono;Gran	7	0.0243615	0.275396	1
SEC16B	1067	SKAT	both_directions	meducation;CD8T;CD4T;NK;Bcell;Mono;Gran	10	0.024391	0.275396	1
C1orf144	1067	SKAT	both_directions	meducation;CD8T;CD4T;NK;Bcell;Mono;Gran	19	0.0243936	0.275396	1
C10orf108	1067	SKAT	both_directions	meducation;CD8T;CD4T;NK;Bcell;Mono;Gran	26	0.0243945	0.275396	1
SEMA3D	1067	SKAT	both_directions	meducation;CD8T;CD4T;NK;Bcell;Mono;Gran	6	0.0244008	0.275396	1
TIMM23	1067	SKAT	both_directions	meducation;CD8T;CD4T;NK;Bcell;Mono;Gran	4	0.0244139	0.275396	1
SYCP2	1067	SKAT	both_directions	meducation;CD8T;CD4T;NK;Bcell;Mono;Gran	8	0.0244323	0.275396	1
BTN3A1	1067	SKAT	both_directions	meducation;CD8T;CD4T;NK;Bcell;Mono;Gran	7	0.0244423	0.275396	1
MIR548F5	1067	SKAT	both_directions	meducation;CD8T;CD4T;NK;Bcell;Mono;Gran	58	0.0244729	0.275396	1
SNORD57	1067	SKAT	both_directions	meducation;CD8T;CD4T;NK;Bcell;Mono;Gran	15	0.0244894	0.275396	1
C14orf19	1067	SKAT	both_directions	meducation;CD8T;CD4T;NK;Bcell;Mono;Gran	4	0.024491	0.275396	1
KIAA1107	1067	SKAT	both_directions	meducation;CD8T;CD4T;NK;Bcell;Mono;Gran	1	0.0244921	0.275396	1
TRIM43B	1067	SKAT	both_directions	meducation;CD8T;CD4T;NK;Bcell;Mono;Gran	4	0.0244922	0.275396	1
TAC3	1067	SKAT	both_directions	meducation;CD8T;CD4T;NK;Bcell;Mono;Gran	9	0.024495	0.275396	1
SAMD3	1067	SKAT	both_directions	meducation;CD8T;CD4T;NK;Bcell;Mono;Gran	10	0.0245316	0.275396	1
GABRR1	1067	SKAT	both_directions	meducation;CD8T;CD4T;NK;Bcell;Mono;Gran	10	0.0245449	0.275396	1
NOL8	1067	SKAT	both_directions	meducation;CD8T;CD4T;NK;Bcell;Mono;Gran	10	0.0245526	0.275396	1
C20orf107	1067	SKAT	both_directions	meducation;CD8T;CD4T;NK;Bcell;Mono;Gran	9	0.0245639	0.275396	1
PLB1	1067	SKAT	both_directions	meducation;CD8T;CD4T;NK;Bcell;Mono;Gran	22	0.0245754	0.275396	1
CLDN20	1067	SKAT	both_directions	meducation;CD8T;CD4T;NK;Bcell;Mono;Gran	8	0.0245782	0.275396	1
MS4A8B	1067	SKAT	both_directions	meducation;CD8T;CD4T;NK;Bcell;Mono;Gran	6	0.0245795	0.275396	1
SNORD111	1067	SKAT	both_directions	meducation;CD8T;CD4T;NK;Bcell;Mono;Gran	3	0.0245937	0.275396	1
SLC2A3	1067	SKAT	both_directions	meducation;CD8T;CD4T;NK;Bcell;Mono;Gran	8	0.0245998	0.275396	1
OSTCL	1067	SKAT	both_directions	meducation;CD8T;CD4T;NK;Bcell;Mono;Gran	9	0.0246603	0.275396	1
MMP28	1067	SKAT	both_directions	meducation;CD8T;CD4T;NK;Bcell;Mono;Gran	28	0.0246671	0.275396	1
PPP1R12A	1067	SKAT	both_directions	meducation;CD8T;CD4T;NK;Bcell;Mono;Gran	18	0.0246675	0.275396	1
OR51I2	1067	SKAT	both_directions	meducation;CD8T;CD4T;NK;Bcell;Mono;Gran	5	0.0246908	0.275396	1
CRISP2	1067	SKAT	both_directions	meducation;CD8T;CD4T;NK;Bcell;Mono;Gran	10	0.024709	0.275396	1
RNF183	1067	SKAT	both_directions	meducation;CD8T;CD4T;NK;Bcell;Mono;Gran	5	0.0247552	0.275396	1
TGM6	1067	SKAT	both_directions	meducation;CD8T;CD4T;NK;Bcell;Mono;Gran	17	0.0247836	0.275396	1
RNF38	1067	SKAT	both_directions	meducation;CD8T;CD4T;NK;Bcell;Mono;Gran	11	0.0247929	0.275396	1
SNORD80	1067	SKAT	both_directions	meducation;CD8T;CD4T;NK;Bcell;Mono;Gran	5	0.0247975	0.275396	1
SRPK1	1067	SKAT	both_directions	meducation;CD8T;CD4T;NK;Bcell;Mono;Gran	20	0.0248079	0.275396	1
MIR1236	1067	SKAT	both_directions	meducation;CD8T;CD4T;NK;Bcell;Mono;Gran	8	0.02483	0.275396	1
LTK	1067	SKAT	both_directions	meducation;CD8T;CD4T;NK;Bcell;Mono;Gran	20	0.0248345	0.275396	1
SERPIND1	1067	SKAT	both_directions	meducation;CD8T;CD4T;NK;Bcell;Mono;Gran	8	0.0248537	0.275396	1
SNX21	1067	SKAT	both_directions	meducation;CD8T;CD4T;NK;Bcell;Mono;Gran	18	0.024869	0.275396	1
ITGB7	1067	SKAT	both_directions	meducation;CD8T;CD4T;NK;Bcell;Mono;Gran	14	0.0248757	0.275396	1
KIAA1026	1067	SKAT	both_directions	meducation;CD8T;CD4T;NK;Bcell;Mono;Gran	133	0.0249157	0.275396	1
G6PC2	1067	SKAT	both_directions	meducation;CD8T;CD4T;NK;Bcell;Mono;Gran	6	0.0249195	0.275396	1
SSFA2	1067	SKAT	both_directions	meducation;CD8T;CD4T;NK;Bcell;Mono;Gran	11	0.0249264	0.275396	1
SCGB2A2	1067	SKAT	both_directions	meducation;CD8T;CD4T;NK;Bcell;Mono;Gran	6	0.0249453	0.275396	1
LYZ	1067	SKAT	both_directions	meducation;CD8T;CD4T;NK;Bcell;Mono;Gran	2	0.0249604	0.275396	1
UGT1A8	1067	SKAT	both_directions	meducation;CD8T;CD4T;NK;Bcell;Mono;Gran	72	0.0249631	0.275396	1
OR51A7	1067	SKAT	both_directions	meducation;CD8T;CD4T;NK;Bcell;Mono;Gran	4	0.0249863	0.275396	1
ITM2C	1067	SKAT	both_directions	meducation;CD8T;CD4T;NK;Bcell;Mono;Gran	26	0.0249867	0.275396	1
OCM	1067	SKAT	both_directions	meducation;CD8T;CD4T;NK;Bcell;Mono;Gran	5	0.0249902	0.275396	1
TMEM71	1067	SKAT	both_directions	meducation;CD8T;CD4T;NK;Bcell;Mono;Gran	13	0.0250783	0.275396	1
PRAMEF11	1067	SKAT	both_directions	meducation;CD8T;CD4T;NK;Bcell;Mono;Gran	6	0.0250785	0.275396	1
KRTAP10-5	1067	SKAT	both_directions	meducation;CD8T;CD4T;NK;Bcell;Mono;Gran	3	0.0250927	0.275396	1
TMCC1	1067	SKAT	both_directions	meducation;CD8T;CD4T;NK;Bcell;Mono;Gran	27	0.0250943	0.275396	1
KRR1	1067	SKAT	both_directions	meducation;CD8T;CD4T;NK;Bcell;Mono;Gran	16	0.0250973	0.275396	1
POLR3A	1067	SKAT	both_directions	meducation;CD8T;CD4T;NK;Bcell;Mono;Gran	13	0.0251176	0.275396	1
HKDC1	1067	SKAT	both_directions	meducation;CD8T;CD4T;NK;Bcell;Mono;Gran	13	0.0251813	0.275396	1
ADAM21P1	1067	SKAT	both_directions	meducation;CD8T;CD4T;NK;Bcell;Mono;Gran	3	0.0251992	0.275396	1
COL12A1	1067	SKAT	both_directions	meducation;CD8T;CD4T;NK;Bcell;Mono;Gran	45	0.0252062	0.275396	1
SUV420H1	1067	SKAT	both_directions	meducation;CD8T;CD4T;NK;Bcell;Mono;Gran	28	0.0252099	0.275396	1
CUL9	1067	SKAT	both_directions	meducation;CD8T;CD4T;NK;Bcell;Mono;Gran	8	0.0252276	0.275396	1
SLCO1B1	1067	SKAT	both_directions	meducation;CD8T;CD4T;NK;Bcell;Mono;Gran	3	0.0252473	0.275396	1
CACNA1H	1067	SKAT	both_directions	meducation;CD8T;CD4T;NK;Bcell;Mono;Gran	164	0.0252665	0.275396	1
KRT6B	1067	SKAT	both_directions	meducation;CD8T;CD4T;NK;Bcell;Mono;Gran	7	0.0252771	0.275396	1
ANKRD46	1067	SKAT	both_directions	meducation;CD8T;CD4T;NK;Bcell;Mono;Gran	16	0.0252855	0.275396	1
EVI2B	1067	SKAT	both_directions	meducation;CD8T;CD4T;NK;Bcell;Mono;Gran	2	0.0252909	0.275396	1
USP8	1067	SKAT	both_directions	meducation;CD8T;CD4T;NK;Bcell;Mono;Gran	12	0.0252922	0.275396	1
BANK1	1067	SKAT	both_directions	meducation;CD8T;CD4T;NK;Bcell;Mono;Gran	14	0.0252924	0.275396	1
FAM24A	1067	SKAT	both_directions	meducation;CD8T;CD4T;NK;Bcell;Mono;Gran	6	0.0253435	0.275396	1
KRT73	1067	SKAT	both_directions	meducation;CD8T;CD4T;NK;Bcell;Mono;Gran	6	0.0253543	0.275396	1
REN	1067	SKAT	both_directions	meducation;CD8T;CD4T;NK;Bcell;Mono;Gran	5	0.0253579	0.275396	1
GC	1067	SKAT	both_directions	meducation;CD8T;CD4T;NK;Bcell;Mono;Gran	8	0.0253644	0.275396	1
OR2T6	1067	SKAT	both_directions	meducation;CD8T;CD4T;NK;Bcell;Mono;Gran	4	0.025365	0.275396	1
N4BP2L2	1067	SKAT	both_directions	meducation;CD8T;CD4T;NK;Bcell;Mono;Gran	16	0.0253918	0.275396	1
C20orf185	1067	SKAT	both_directions	meducation;CD8T;CD4T;NK;Bcell;Mono;Gran	7	0.0254118	0.275396	1
SLC22A12	1067	SKAT	both_directions	meducation;CD8T;CD4T;NK;Bcell;Mono;Gran	16	0.0254208	0.275396	1
NXN	1067	SKAT	both_directions	meducation;CD8T;CD4T;NK;Bcell;Mono;Gran	196	0.025449	0.275396	1
SYT1	1067	SKAT	both_directions	meducation;CD8T;CD4T;NK;Bcell;Mono;Gran	38	0.0254554	0.275396	1
CRP	1067	SKAT	both_directions	meducation;CD8T;CD4T;NK;Bcell;Mono;Gran	11	0.0254769	0.275396	1
ZNF493	1067	SKAT	both_directions	meducation;CD8T;CD4T;NK;Bcell;Mono;Gran	12	0.025483	0.275396	1
LRRTM3	1067	SKAT	both_directions	meducation;CD8T;CD4T;NK;Bcell;Mono;Gran	12	0.0254868	0.275396	1
CCDC7	1067	SKAT	both_directions	meducation;CD8T;CD4T;NK;Bcell;Mono;Gran	17	0.0254945	0.275396	1
NHSL1	1067	SKAT	both_directions	meducation;CD8T;CD4T;NK;Bcell;Mono;Gran	44	0.0255021	0.275396	1
PLXDC2	1067	SKAT	both_directions	meducation;CD8T;CD4T;NK;Bcell;Mono;Gran	34	0.0255047	0.275396	1
LOC388965	1067	SKAT	both_directions	meducation;CD8T;CD4T;NK;Bcell;Mono;Gran	10	0.0255365	0.275396	1
SEC22B	1067	SKAT	both_directions	meducation;CD8T;CD4T;NK;Bcell;Mono;Gran	20	0.0255403	0.275396	1
OR10H2	1067	SKAT	both_directions	meducation;CD8T;CD4T;NK;Bcell;Mono;Gran	7	0.025554	0.275396	1
NACA2	1067	SKAT	both_directions	meducation;CD8T;CD4T;NK;Bcell;Mono;Gran	11	0.0255626	0.275396	1
FAM74A3	1067	SKAT	both_directions	meducation;CD8T;CD4T;NK;Bcell;Mono;Gran	1	0.0255647	0.275396	1
CP	1067	SKAT	both_directions	meducation;CD8T;CD4T;NK;Bcell;Mono;Gran	8	0.0255724	0.275396	1
CCDC8	1067	SKAT	both_directions	meducation;CD8T;CD4T;NK;Bcell;Mono;Gran	12	0.0255788	0.275396	1
MURC	1067	SKAT	both_directions	meducation;CD8T;CD4T;NK;Bcell;Mono;Gran	2	0.0255843	0.275396	1
SMUG1	1067	SKAT	both_directions	meducation;CD8T;CD4T;NK;Bcell;Mono;Gran	19	0.0255863	0.275396	1
LGR4	1067	SKAT	both_directions	meducation;CD8T;CD4T;NK;Bcell;Mono;Gran	26	0.025626	0.275396	1
PXDN	1067	SKAT	both_directions	meducation;CD8T;CD4T;NK;Bcell;Mono;Gran	91	0.0256266	0.275396	1
DLC1	1067	SKAT	both_directions	meducation;CD8T;CD4T;NK;Bcell;Mono;Gran	83	0.0256655	0.275396	1
KDM6B	1067	SKAT	both_directions	meducation;CD8T;CD4T;NK;Bcell;Mono;Gran	43	0.0256786	0.275396	1
SNORD114-25	1067	SKAT	both_directions	meducation;CD8T;CD4T;NK;Bcell;Mono;Gran	4	0.0256793	0.275396	1
RAD51L1	1067	SKAT	both_directions	meducation;CD8T;CD4T;NK;Bcell;Mono;Gran	78	0.0256804	0.275396	1
ABHD2	1067	SKAT	both_directions	meducation;CD8T;CD4T;NK;Bcell;Mono;Gran	26	0.0256985	0.275396	1
FAM73A	1067	SKAT	both_directions	meducation;CD8T;CD4T;NK;Bcell;Mono;Gran	17	0.025704	0.275396	1
LOC148696	1067	SKAT	both_directions	meducation;CD8T;CD4T;NK;Bcell;Mono;Gran	15	0.0257049	0.275396	1
SPATA9	1067	SKAT	both_directions	meducation;CD8T;CD4T;NK;Bcell;Mono;Gran	7	0.0257166	0.275396	1
TMEM144	1067	SKAT	both_directions	meducation;CD8T;CD4T;NK;Bcell;Mono;Gran	14	0.0257333	0.275396	1
KRTAP11-1	1067	SKAT	both_directions	meducation;CD8T;CD4T;NK;Bcell;Mono;Gran	7	0.0257501	0.275396	1
CYFIP1	1067	SKAT	both_directions	meducation;CD8T;CD4T;NK;Bcell;Mono;Gran	99	0.0257534	0.275396	1
GABBR1	1067	SKAT	both_directions	meducation;CD8T;CD4T;NK;Bcell;Mono;Gran	185	0.0257613	0.275396	1
LOC100188949	1067	SKAT	both_directions	meducation;CD8T;CD4T;NK;Bcell;Mono;Gran	9	0.0257623	0.275396	1
C15orf33	1067	SKAT	both_directions	meducation;CD8T;CD4T;NK;Bcell;Mono;Gran	26	0.0257727	0.275396	1
ANKS1A	1067	SKAT	both_directions	meducation;CD8T;CD4T;NK;Bcell;Mono;Gran	49	0.0257759	0.275396	1
KCNAB1	1067	SKAT	both_directions	meducation;CD8T;CD4T;NK;Bcell;Mono;Gran	37	0.0258119	0.275396	1
FLJ41562	1067	SKAT	both_directions	meducation;CD8T;CD4T;NK;Bcell;Mono;Gran	3	0.0258253	0.275396	1
C2orf74	1067	SKAT	both_directions	meducation;CD8T;CD4T;NK;Bcell;Mono;Gran	16	0.0258326	0.275396	1
C11orf94	1067	SKAT	both_directions	meducation;CD8T;CD4T;NK;Bcell;Mono;Gran	11	0.0258612	0.275396	1
CLEC4D	1067	SKAT	both_directions	meducation;CD8T;CD4T;NK;Bcell;Mono;Gran	8	0.0258665	0.275396	1
LOC90246	1067	SKAT	both_directions	meducation;CD8T;CD4T;NK;Bcell;Mono;Gran	7	0.0258728	0.275396	1
KIAA0408	1067	SKAT	both_directions	meducation;CD8T;CD4T;NK;Bcell;Mono;Gran	5	0.0258752	0.275396	1
MIR301A	1067	SKAT	both_directions	meducation;CD8T;CD4T;NK;Bcell;Mono;Gran	4	0.0258774	0.275396	1
FGG	1067	SKAT	both_directions	meducation;CD8T;CD4T;NK;Bcell;Mono;Gran	5	0.0259101	0.275396	1
CST5	1067	SKAT	both_directions	meducation;CD8T;CD4T;NK;Bcell;Mono;Gran	4	0.0259147	0.275396	1
CDKN2A	1067	SKAT	both_directions	meducation;CD8T;CD4T;NK;Bcell;Mono;Gran	8	0.0259211	0.275396	1
RAP1GAP2	1067	SKAT	both_directions	meducation;CD8T;CD4T;NK;Bcell;Mono;Gran	69	0.0259248	0.275396	1
GRM6	1067	SKAT	both_directions	meducation;CD8T;CD4T;NK;Bcell;Mono;Gran	33	0.0259252	0.275396	1
FAM98B	1067	SKAT	both_directions	meducation;CD8T;CD4T;NK;Bcell;Mono;Gran	15	0.0259631	0.275396	1
PTTG1	1067	SKAT	both_directions	meducation;CD8T;CD4T;NK;Bcell;Mono;Gran	10	0.0259742	0.275396	1
IQCE	1067	SKAT	both_directions	meducation;CD8T;CD4T;NK;Bcell;Mono;Gran	126	0.0260071	0.275396	1
RFPL4B	1067	SKAT	both_directions	meducation;CD8T;CD4T;NK;Bcell;Mono;Gran	11	0.0260087	0.275396	1
NDST3	1067	SKAT	both_directions	meducation;CD8T;CD4T;NK;Bcell;Mono;Gran	10	0.0260204	0.275396	1
C4orf51	1067	SKAT	both_directions	meducation;CD8T;CD4T;NK;Bcell;Mono;Gran	10	0.026033	0.275396	1
MIR1295	1067	SKAT	both_directions	meducation;CD8T;CD4T;NK;Bcell;Mono;Gran	2	0.0260712	0.275396	1
SIPA1L3	1067	SKAT	both_directions	meducation;CD8T;CD4T;NK;Bcell;Mono;Gran	36	0.0260781	0.275396	1
CLRN1	1067	SKAT	both_directions	meducation;CD8T;CD4T;NK;Bcell;Mono;Gran	15	0.0260925	0.275396	1
PDGFRB	1067	SKAT	both_directions	meducation;CD8T;CD4T;NK;Bcell;Mono;Gran	20	0.0261073	0.275396	1
OR4D11	1067	SKAT	both_directions	meducation;CD8T;CD4T;NK;Bcell;Mono;Gran	4	0.0261075	0.275396	1
NRAS	1067	SKAT	both_directions	meducation;CD8T;CD4T;NK;Bcell;Mono;Gran	8	0.026141	0.275396	1
SNORD53	1067	SKAT	both_directions	meducation;CD8T;CD4T;NK;Bcell;Mono;Gran	4	0.0261538	0.275396	1
FNBP1L	1067	SKAT	both_directions	meducation;CD8T;CD4T;NK;Bcell;Mono;Gran	17	0.026156	0.275396	1
HIST1H4E	1067	SKAT	both_directions	meducation;CD8T;CD4T;NK;Bcell;Mono;Gran	13	0.026177	0.275396	1
VGLL4	1067	SKAT	both_directions	meducation;CD8T;CD4T;NK;Bcell;Mono;Gran	107	0.026178	0.275396	1
TMEM195	1067	SKAT	both_directions	meducation;CD8T;CD4T;NK;Bcell;Mono;Gran	7	0.0261861	0.275396	1
CASZ1	1067	SKAT	both_directions	meducation;CD8T;CD4T;NK;Bcell;Mono;Gran	176	0.0262326	0.275396	1
UGT1A6	1067	SKAT	both_directions	meducation;CD8T;CD4T;NK;Bcell;Mono;Gran	55	0.0262375	0.275396	1
ZNF638	1067	SKAT	both_directions	meducation;CD8T;CD4T;NK;Bcell;Mono;Gran	19	0.0262386	0.275396	1
S100A7	1067	SKAT	both_directions	meducation;CD8T;CD4T;NK;Bcell;Mono;Gran	3	0.0262579	0.275396	1
MYL3	1067	SKAT	both_directions	meducation;CD8T;CD4T;NK;Bcell;Mono;Gran	5	0.0262682	0.275396	1
PSMD1	1067	SKAT	both_directions	meducation;CD8T;CD4T;NK;Bcell;Mono;Gran	22	0.0262915	0.275396	1
SIRPD	1067	SKAT	both_directions	meducation;CD8T;CD4T;NK;Bcell;Mono;Gran	7	0.0263004	0.275396	1
SESN1	1067	SKAT	both_directions	meducation;CD8T;CD4T;NK;Bcell;Mono;Gran	24	0.0263154	0.275396	1
RAD51AP1	1067	SKAT	both_directions	meducation;CD8T;CD4T;NK;Bcell;Mono;Gran	16	0.0263501	0.275396	1
LCE1C	1067	SKAT	both_directions	meducation;CD8T;CD4T;NK;Bcell;Mono;Gran	5	0.0263556	0.275396	1
SLC6A6	1067	SKAT	both_directions	meducation;CD8T;CD4T;NK;Bcell;Mono;Gran	29	0.0263627	0.275396	1
GPBP1	1067	SKAT	both_directions	meducation;CD8T;CD4T;NK;Bcell;Mono;Gran	18	0.0263806	0.275396	1
TJP3	1067	SKAT	both_directions	meducation;CD8T;CD4T;NK;Bcell;Mono;Gran	15	0.026385	0.275396	1
ROBO1	1067	SKAT	both_directions	meducation;CD8T;CD4T;NK;Bcell;Mono;Gran	59	0.0264128	0.275396	1
LPAR6	1067	SKAT	both_directions	meducation;CD8T;CD4T;NK;Bcell;Mono;Gran	12	0.0264137	0.275396	1
TMC1	1067	SKAT	both_directions	meducation;CD8T;CD4T;NK;Bcell;Mono;Gran	11	0.026433	0.275396	1
HSPBP1	1067	SKAT	both_directions	meducation;CD8T;CD4T;NK;Bcell;Mono;Gran	16	0.0264358	0.275396	1
PTPRN2	1067	SKAT	both_directions	meducation;CD8T;CD4T;NK;Bcell;Mono;Gran	1299	0.0264594	0.275396	1
FAM189A2	1067	SKAT	both_directions	meducation;CD8T;CD4T;NK;Bcell;Mono;Gran	7	0.0264713	0.275396	1
TNFSF4	1067	SKAT	both_directions	meducation;CD8T;CD4T;NK;Bcell;Mono;Gran	7	0.0264988	0.275396	1
LOC285735	1067	SKAT	both_directions	meducation;CD8T;CD4T;NK;Bcell;Mono;Gran	2	0.0265001	0.275396	1
TAS2R7	1067	SKAT	both_directions	meducation;CD8T;CD4T;NK;Bcell;Mono;Gran	2	0.0265054	0.275396	1
MIR1266	1067	SKAT	both_directions	meducation;CD8T;CD4T;NK;Bcell;Mono;Gran	5	0.0265247	0.275396	1
LOC100127888	1067	SKAT	both_directions	meducation;CD8T;CD4T;NK;Bcell;Mono;Gran	9	0.0265261	0.275396	1
TRPM3	1067	SKAT	both_directions	meducation;CD8T;CD4T;NK;Bcell;Mono;Gran	11	0.0265634	0.275396	1
ANGPTL7	1067	SKAT	both_directions	meducation;CD8T;CD4T;NK;Bcell;Mono;Gran	8	0.0265637	0.275396	1
NEUROD1	1067	SKAT	both_directions	meducation;CD8T;CD4T;NK;Bcell;Mono;Gran	19	0.0265661	0.275396	1
MAK	1067	SKAT	both_directions	meducation;CD8T;CD4T;NK;Bcell;Mono;Gran	6	0.0265777	0.275396	1
PCLO	1067	SKAT	both_directions	meducation;CD8T;CD4T;NK;Bcell;Mono;Gran	27	0.0265819	0.275396	1
MIR1286	1067	SKAT	both_directions	meducation;CD8T;CD4T;NK;Bcell;Mono;Gran	7	0.0266022	0.275396	1
B3GNTL1	1067	SKAT	both_directions	meducation;CD8T;CD4T;NK;Bcell;Mono;Gran	160	0.0266073	0.275396	1
PARK2	1067	SKAT	both_directions	meducation;CD8T;CD4T;NK;Bcell;Mono;Gran	79	0.0266086	0.275396	1
OR8B12	1067	SKAT	both_directions	meducation;CD8T;CD4T;NK;Bcell;Mono;Gran	4	0.0266087	0.275396	1
PPFIBP2	1067	SKAT	both_directions	meducation;CD8T;CD4T;NK;Bcell;Mono;Gran	31	0.0266105	0.275396	1
SLC22A11	1067	SKAT	both_directions	meducation;CD8T;CD4T;NK;Bcell;Mono;Gran	26	0.0266142	0.275396	1
KCNMB2	1067	SKAT	both_directions	meducation;CD8T;CD4T;NK;Bcell;Mono;Gran	16	0.0266244	0.275396	1
RPP30	1067	SKAT	both_directions	meducation;CD8T;CD4T;NK;Bcell;Mono;Gran	19	0.0266622	0.275396	1
PHACTR3	1067	SKAT	both_directions	meducation;CD8T;CD4T;NK;Bcell;Mono;Gran	23	0.0266716	0.275396	1
ALMS1P	1067	SKAT	both_directions	meducation;CD8T;CD4T;NK;Bcell;Mono;Gran	9	0.0266778	0.275396	1
IQCF5	1067	SKAT	both_directions	meducation;CD8T;CD4T;NK;Bcell;Mono;Gran	6	0.0266874	0.275396	1
NACC2	1067	SKAT	both_directions	meducation;CD8T;CD4T;NK;Bcell;Mono;Gran	33	0.0267372	0.275396	1
OPN3	1067	SKAT	both_directions	meducation;CD8T;CD4T;NK;Bcell;Mono;Gran	22	0.0267421	0.275396	1
NCOA7	1067	SKAT	both_directions	meducation;CD8T;CD4T;NK;Bcell;Mono;Gran	12	0.026747	0.275396	1
SSBP2	1067	SKAT	both_directions	meducation;CD8T;CD4T;NK;Bcell;Mono;Gran	20	0.0267662	0.275396	1
LOC285550	1067	SKAT	both_directions	meducation;CD8T;CD4T;NK;Bcell;Mono;Gran	12	0.0267711	0.275396	1
NPFF	1067	SKAT	both_directions	meducation;CD8T;CD4T;NK;Bcell;Mono;Gran	6	0.0267749	0.275396	1
PKHD1L1	1067	SKAT	both_directions	meducation;CD8T;CD4T;NK;Bcell;Mono;Gran	14	0.02679	0.275396	1
CXCR6	1067	SKAT	both_directions	meducation;CD8T;CD4T;NK;Bcell;Mono;Gran	7	0.0267973	0.275396	1
FAM81A	1067	SKAT	both_directions	meducation;CD8T;CD4T;NK;Bcell;Mono;Gran	13	0.026829	0.275396	1
EXOC4	1067	SKAT	both_directions	meducation;CD8T;CD4T;NK;Bcell;Mono;Gran	63	0.0268707	0.275396	1
WIPF1	1067	SKAT	both_directions	meducation;CD8T;CD4T;NK;Bcell;Mono;Gran	40	0.0268815	0.275396	1
GPD1	1067	SKAT	both_directions	meducation;CD8T;CD4T;NK;Bcell;Mono;Gran	10	0.0268936	0.275396	1
SLC6A12	1067	SKAT	both_directions	meducation;CD8T;CD4T;NK;Bcell;Mono;Gran	28	0.0268987	0.275396	1
C1orf97	1067	SKAT	both_directions	meducation;CD8T;CD4T;NK;Bcell;Mono;Gran	20	0.0269169	0.275396	1
C20orf117	1067	SKAT	both_directions	meducation;CD8T;CD4T;NK;Bcell;Mono;Gran	44	0.0269309	0.275396	1
KLRC2	1067	SKAT	both_directions	meducation;CD8T;CD4T;NK;Bcell;Mono;Gran	3	0.026938	0.275396	1
POL3S	1067	SKAT	both_directions	meducation;CD8T;CD4T;NK;Bcell;Mono;Gran	5	0.0269535	0.275396	1
ZKSCAN3	1067	SKAT	both_directions	meducation;CD8T;CD4T;NK;Bcell;Mono;Gran	23	0.0269565	0.275396	1
CLRN2	1067	SKAT	both_directions	meducation;CD8T;CD4T;NK;Bcell;Mono;Gran	12	0.0269657	0.275396	1
EIF2AK4	1067	SKAT	both_directions	meducation;CD8T;CD4T;NK;Bcell;Mono;Gran	24	0.02699	0.275396	1
GNA14	1067	SKAT	both_directions	meducation;CD8T;CD4T;NK;Bcell;Mono;Gran	11	0.0269906	0.275396	1
LRRC70	1067	SKAT	both_directions	meducation;CD8T;CD4T;NK;Bcell;Mono;Gran	2	0.0270443	0.275396	1
OSGIN2	1067	SKAT	both_directions	meducation;CD8T;CD4T;NK;Bcell;Mono;Gran	15	0.027063	0.275396	1
UGT1A4	1067	SKAT	both_directions	meducation;CD8T;CD4T;NK;Bcell;Mono;Gran	38	0.0270634	0.275396	1
GPR35	1067	SKAT	both_directions	meducation;CD8T;CD4T;NK;Bcell;Mono;Gran	12	0.0270636	0.275396	1
MTRF1L	1067	SKAT	both_directions	meducation;CD8T;CD4T;NK;Bcell;Mono;Gran	17	0.0271119	0.275396	1
NCOA2	1067	SKAT	both_directions	meducation;CD8T;CD4T;NK;Bcell;Mono;Gran	47	0.0271339	0.275396	1
SEMA5A	1067	SKAT	both_directions	meducation;CD8T;CD4T;NK;Bcell;Mono;Gran	52	0.0271355	0.275396	1
PGK2	1067	SKAT	both_directions	meducation;CD8T;CD4T;NK;Bcell;Mono;Gran	7	0.027137	0.275396	1
C14orf115	1067	SKAT	both_directions	meducation;CD8T;CD4T;NK;Bcell;Mono;Gran	19	0.027182	0.275396	1
ARHGAP10	1067	SKAT	both_directions	meducation;CD8T;CD4T;NK;Bcell;Mono;Gran	42	0.0271932	0.275396	1
LOC728264	1067	SKAT	both_directions	meducation;CD8T;CD4T;NK;Bcell;Mono;Gran	27	0.027203	0.275396	1
FLJ20184	1067	SKAT	both_directions	meducation;CD8T;CD4T;NK;Bcell;Mono;Gran	7	0.027215	0.275396	1
PI15	1067	SKAT	both_directions	meducation;CD8T;CD4T;NK;Bcell;Mono;Gran	7	0.0272264	0.275396	1
HSN2	1067	SKAT	both_directions	meducation;CD8T;CD4T;NK;Bcell;Mono;Gran	5	0.027249	0.275396	1
ANKRD1	1067	SKAT	both_directions	meducation;CD8T;CD4T;NK;Bcell;Mono;Gran	6	0.0272628	0.275396	1
IMPA1	1067	SKAT	both_directions	meducation;CD8T;CD4T;NK;Bcell;Mono;Gran	11	0.0272697	0.275396	1
IQSEC1	1067	SKAT	both_directions	meducation;CD8T;CD4T;NK;Bcell;Mono;Gran	105	0.0273764	0.275396	1
GCLC	1067	SKAT	both_directions	meducation;CD8T;CD4T;NK;Bcell;Mono;Gran	22	0.0273805	0.275396	1
IL29	1067	SKAT	both_directions	meducation;CD8T;CD4T;NK;Bcell;Mono;Gran	6	0.0274063	0.275396	1
LOC360030	1067	SKAT	both_directions	meducation;CD8T;CD4T;NK;Bcell;Mono;Gran	6	0.0274068	0.275396	1
RAB3GAP2	1067	SKAT	both_directions	meducation;CD8T;CD4T;NK;Bcell;Mono;Gran	22	0.0274304	0.275396	1
CLDN12	1067	SKAT	both_directions	meducation;CD8T;CD4T;NK;Bcell;Mono;Gran	15	0.0274373	0.275396	1
LRP4	1067	SKAT	both_directions	meducation;CD8T;CD4T;NK;Bcell;Mono;Gran	15	0.0274461	0.275396	1
ZNF223	1067	SKAT	both_directions	meducation;CD8T;CD4T;NK;Bcell;Mono;Gran	7	0.027448	0.275396	1
LCE3D	1067	SKAT	both_directions	meducation;CD8T;CD4T;NK;Bcell;Mono;Gran	4	0.0274513	0.275396	1
SIGLEC5	1067	SKAT	both_directions	meducation;CD8T;CD4T;NK;Bcell;Mono;Gran	6	0.0274737	0.275396	1
TLK2	1067	SKAT	both_directions	meducation;CD8T;CD4T;NK;Bcell;Mono;Gran	11	0.0274856	0.275396	1
HAPLN3	1067	SKAT	both_directions	meducation;CD8T;CD4T;NK;Bcell;Mono;Gran	24	0.0274918	0.275396	1
TMPRSS11B	1067	SKAT	both_directions	meducation;CD8T;CD4T;NK;Bcell;Mono;Gran	4	0.0275024	0.275396	1
PRSS38	1067	SKAT	both_directions	meducation;CD8T;CD4T;NK;Bcell;Mono;Gran	8	0.027539	0.275396	1
CCNY	1067	SKAT	both_directions	meducation;CD8T;CD4T;NK;Bcell;Mono;Gran	54	0.0275634	0.275396	1
OR5V1	1067	SKAT	both_directions	meducation;CD8T;CD4T;NK;Bcell;Mono;Gran	9	0.0275718	0.275396	1
SNX25	1067	SKAT	both_directions	meducation;CD8T;CD4T;NK;Bcell;Mono;Gran	22	0.0275898	0.275396	1
SMARCAL1	1067	SKAT	both_directions	meducation;CD8T;CD4T;NK;Bcell;Mono;Gran	21	0.0275899	0.275396	1
SIRPG	1067	SKAT	both_directions	meducation;CD8T;CD4T;NK;Bcell;Mono;Gran	6	0.0275968	0.275396	1
MLH3	1067	SKAT	both_directions	meducation;CD8T;CD4T;NK;Bcell;Mono;Gran	11	0.0275991	0.275396	1
PABPC1P2	1067	SKAT	both_directions	meducation;CD8T;CD4T;NK;Bcell;Mono;Gran	8	0.0276226	0.275396	1
RSBN1	1067	SKAT	both_directions	meducation;CD8T;CD4T;NK;Bcell;Mono;Gran	20	0.0276382	0.275396	1
TRIM69	1067	SKAT	both_directions	meducation;CD8T;CD4T;NK;Bcell;Mono;Gran	7	0.0276588	0.275396	1
ITGBL1	1067	SKAT	both_directions	meducation;CD8T;CD4T;NK;Bcell;Mono;Gran	24	0.0276626	0.275396	1
NSMCE2	1067	SKAT	both_directions	meducation;CD8T;CD4T;NK;Bcell;Mono;Gran	32	0.0276661	0.275396	1
BTN3A3	1067	SKAT	both_directions	meducation;CD8T;CD4T;NK;Bcell;Mono;Gran	6	0.0276762	0.275396	1
GJA4	1067	SKAT	both_directions	meducation;CD8T;CD4T;NK;Bcell;Mono;Gran	14	0.0276923	0.275396	1
LOC440905	1067	SKAT	both_directions	meducation;CD8T;CD4T;NK;Bcell;Mono;Gran	10	0.0276976	0.275396	1
[truncated: 18,200 more rows]
