# Supplementary material for: Maternal smoking impacts key biological pathways in newborns through epigenetic modification in Utero
Source: BMC Genomics. 2016 Nov 25;17:976. doi: 10.1186/s12864-016-3310-1 (PMC5124223; doi:10.1186/s12864-016-3310-1)
Supplement: Additional file 2: — Lancaster_Pat. (XLSX 4 MB) [file 12864_2016_3310_MOESM2_ESM.xlsx]

## Sheet: Additional_File_2_Lancaster_Pat
Pathway.Name	Overlapping.Genes	Num.Genes.Pathway	pval.list	Num.Genes.Overlap	test.statistic	deg.freedom	p.value	LANC.bonf
AMUNDSON_GENOTOXIC_SIGNATURE	ABCF3|C16orf7|C20orf108|CCL4L1|CCNH|CD48|CDKN2C|CDR2|CENPA|CHST1|CHUK|CLN5|DARC|DCT|DDB2|DISC1|DUSP5|E2F5|EGR1|ELF3|AKAP13|AMACR|AMD1|FGF18|FOS|FSTL3|GAB1|GABRA6|GEM|GFI1|GFPT1|GLS2|GRIN2A|GTPBP1|HK2|HMGCR|IER2|IRF2|ITGA4|KDM3B|KISS1|KPNA2|LCP2|ARHGEF2|ARPC4|MEF2C|MFGE8|MGP|MT1X|MYC|NEK6|AURKA|NFE2L3|NR2F1|NR4A3|PAQR4|PCNA|PDLIM7|PHLDA1|PHLDA3|PKMYT1|AXL|BAZ1A|PPP1R8|PPP2R4|PPP3CC|PPP4R2|PRR3|RAR…	105	0.775786488261485|0.708943221835381|0.223649288312973|0.139944559425308|0.0661050195289818|0.116189431742558|0.294521815364532|0.596847391587882|0.248773909414774|0.365449337810173|0.191072954787803|0.200415092396081|0.0112499978331779|0.0151467355520841|0.956002253004821|0.199132736026659|0.171870414376447|0.190326880397183|0.101456562523833|0.0207503526768279|0.0758310368286065|0.65717381093724…	96	74.5205	1.17848	9.72e-18	5.67e-14
CASORELLI_ACUTE_PROMYELOCYTIC_LEUKEMIA_UP	AAK1|ABCA1|ABHD3|C7orf23|C7orf54|CBLB|CCNA1|CD33|CD3D|CD44|CD8A|CD96|CEBPD|CECR1|CFD|CHST11|CITED2|CSGALNACT2|CTSW|DENND5A|DMXL2|DRG1|DUSP1|EMR2|EVI2A|FAIM3|AGTPBP1|ALCAM|FLT3|FNDC3B|FOSB|FOS|GFI1|GLIPR1|GLRX|GNLY|GPR183|HAL|HBEGF|HELZ|HGF|HIC2|HIST1H2BK|HIST2H2BE|HNRNPH1|ID2|ANKS1A|IDUA|IGFBP7|IRS2|ITM2B|JAG1|JUN|KIAA0754|KLF10|KLF2|KLF6|KRT18|LONP2|ARHGAP25|ARL4A|LY75|MAP1LC3B|MED13L|MGST3|MOSC…	177	0.197411393020248|0.585972319217141|0.544001685739212|0.184539536547323|0.127097458348296|0.230214498747481|0.17102633865096|0.420470512802767|0.0806605419523927|0.257921268261729|0.645126656668296|0.0202116253562614|0.875325235432723|0.0779049124341987|0.747136254747959|0.148801765466811|0.535513964533472|0.17728590980449|0.847970560797322|0.038610927686203|0.0898385693576095|0.114127690225524|0…	157	69.7939	1.16482	1.02e-16	5.97e-13
GSE3982_CENT_MEMORY_CD4_TCELL_VS_TH1_DN	ACOT7|ACSL3|C19orf10|C19orf53|C20orf24|CCL4|CCNB2|CCNH|CD200|CD59|CDK4|CDK7|CDKN1A|CEBPG|CENPF|CHEK2|CKS1B|CKS2|CNP|COQ2|COX8A|CYB5R4|DBN1|DCTN5|DDX41|DLGAP5|DPY19L1|EIF4G1|ELOVL6|ERCC2|ERGIC2|ESPL1|EXOSC9|FAH|FAM189B|AKR1B1|FANCG|FES|FLOT1|FOSL1|FOXM1|FTH1|GFI1|GGH|GMNN|GNLY|GOLT1B|GRPEL1|GSTT1|GSTZ1|GTF2H5|HBEGF|HIST1H2AB|HK3|HPGD|HTRA2|ANXA3|ANXA4|AP4S1|APOBEC3G|IDI1|IFI35|IL10|IL22|IL2RA|IPPK…	200	0.286843788618981|0.0301977780825963|0.479723653926757|0.183621646526262|0.846909113308551|0.705258867878924|0.387776444108357|0.0661050195289818|0.385652904041651|0.184322116530555|0.179829616014416|0.118223470469819|0.195630094467856|0.372908149600213|0.077356633454005|0.199547201600675|0.0574806458982683|0.107324971789796|0.416051903244123|0.148264615817456|0.62485317088071|0.0602510111797989|…	191	65.0205	1.07388	9.04e-16	5.28e-12
GSE15215_CD2_POS_VS_NEG_PDC_DN	ACN9|C1orf27|C21orf91|C2CD2|C2orf3|C6orf120|CA2|CAPZB|CCDC19|CDC123|CDYL|CEP135|CHPF2|CLMN|CLTC|ACYP1|AFTPH|COBLL1|COQ6|COQ9|CREB3|CSTF3|CYP2R1|DBI|DCAF11|DCP1A|DDX50|DHX8|DLG1|DNAJB4|ELAVL1|ELMO2|ENO1|ENSA|ERAP2|ERGIC3|ETV3|EXOSC9|FAM48A|AKAP9|FAM98A|FBP1|FBXW4|FECH|GABPA|GADD45B|GFI1|GIMAP6|GOLGA4|GORASP1|GOT1|GSN|GTF2H1|HAUS6|HCG9|HERPUD1|HIRA|ID1|AP1G1|IDI1|IL10RB|IRF7|ITM2C|JTB|KANK1|KCTD5|K…	200	0.0562431497282397|0.242665436709958|0.259587281386054|0.609510479422386|0.0859761204478104|0.405065646578773|0.165480642840225|0.356180522306449|0.061273039861923|0.388599492916595|0.0282280358693837|0.0360136266177549|0.320791600840478|0.0402789864588319|0.0830524280513377|0.0426250173266198|0.122021251680097|0.0667943567759696|0.0905798473045702|0.907289202570591|0.353559460167751|0.1487422716…	188	63.7923	1.07065	1.67e-15	9.75e-12
INTERPHASE	ABL1|CDC23|CDC25C|CDC6|CDC7|CDCA5|CDK10|CDK2AP1|CDK2|CDK4|CDK6|CDKN1A|CDKN1B|CDKN1C|CDKN2A|CDKN2B|CDKN2C|CDKN2D|CDKN3|CENPF|CHMP1A|ACVR1B|ACVR1|CUL1|CUL2|CUL3|CUL4A|CUL5|DBF4|DDX11|E2F1|ANAPC10|ANAPC4|ANAPC5|FOXN3|GFI1B|GFI1|GSPT1|APBB1|APBB2|INHBA|KATNA1|KHDRBS1|KPNA2|KRT7|LATS1|LATS2|MAP3K11|MYO16|POLD1|POLE|BCAT1|PPP6C|PRUNE2|PTPRC|RB1|RCC1|BIRC5|SKP2|SPDYA|TBRG4|TIMELESS|TIPIN|TPD52L1|USH1C	68	0.267390400854376|0.281358315892891|0.643372223285943|0.0643790345225761|0.0711927783652426|0.147826194452625|0.357749125283414|0.816001602843393|0.167124383806233|0.179829616014416|0.0773894221783022|0.195630094467856|0.170643539927762|0.728917708833958|0.0259211266268828|0.689043364857501|0.294521815364532|0.448192716254292|0.22681996479385|0.077356633454005|0.275850764931362|0.19757632104337|0…	65	61.8102	0.998159	3.76e-15	2.2e-11
GSE17974_0H_VS_4H_IN_VITRO_ACT_CD4_TCELL_DN	AARS|ABAT|C17orf79|C17orf81|C17orf96|ZNF584|ZNF607|ZNF71|C2orf42|C3orf26|C3orf52|C6orf108|CBR1|CCDC86|CCL20|CD200|CDK4|CHAC2|CHCHD8|CHMP2A|CISH|CLDN1|CLEC2D|AEBP1|CNOT1|COPB2|CSTF3|CTSL1|DCTPP1|DDX10|DHRS7B|DNAJB6|DPAGT1|DSE|DUSP18|EGR2|EGR3|EIF2B2|EIF2B4|EIF2S2|EOMES|FADD|AIMP2|AK2|ALG1|ALG3|ALKBH2|FASLG|FBLN7|FKBP2|FTSJ3|GADD45GIP1|GAR1|GEMIN6|GEM|GFI1|GFOD1|GLB1|GLMN|GRB10|GRWD1|HAX1|HCP5|ID3|…	200	0.0790872712565023|0.358570060126717|0.335532091342695|0.686802458161713|0.369756826625423|0.845243411709461|0.502500192241056|0.345834380324909|0.0595846120979742|0.0732554028735832|0.217113796290032|0.560926701401382|0.388481350453479|0.765754084274012|0.118901638947109|0.385652904041651|0.179829616014416|0.0454906603952725|0.0609986445009548|0.396285959873524|0.182476770507542|0.23118833719567…	186	60.8476	0.997366	6.12e-15	3.57e-11
INTERPHASE_OF_MITOTIC_CELL_CYCLE	ABL1|CDC23|CDC25C|CDC6|CDC7|CDCA5|CDK10|CDK2AP1|CDK2|CDK4|CDK6|CDKN1A|CDKN1B|CDKN1C|CDKN2A|CDKN2B|CDKN2C|CDKN2D|CDKN3|CENPF|CHMP1A|ACVR1B|ACVR1|CUL1|CUL2|CUL3|CUL4A|CUL5|DBF4|DDX11|E2F1|ANAPC10|ANAPC4|ANAPC5|FOXN3|GFI1B|GFI1|GSPT1|APBB1|APBB2|INHBA|KATNA1|KHDRBS1|KPNA2|LATS1|LATS2|MAP3K11|MYO16|POLD1|POLE|BCAT1|PPP6C|RCC1|BIRC5|SKP2|SPDYA|TBRG4|TPD52L1|USH1C	62	0.267390400854376|0.281358315892891|0.643372223285943|0.0643790345225761|0.0711927783652426|0.147826194452625|0.357749125283414|0.816001602843393|0.167124383806233|0.179829616014416|0.0773894221783022|0.195630094467856|0.170643539927762|0.728917708833958|0.0259211266268828|0.689043364857501|0.294521815364532|0.448192716254292|0.22681996479385|0.077356633454005|0.275850764931362|0.19757632104337|0…	59	60.628	0.976675	6.47e-15	3.78e-11
GSE3982_DC_VS_TH1_DN	ABCA2|ABCC2|C1orf106|C3orf52|CCDC94|CCL4|CCNB2|CD244|CD2|CDCA4|CENPA|CENPF|CFLAR|CHAF1B|CHEK1|CHL1|CHN1|CHST11|CLDN1|ADAM19|AGK|COX10|CPA3|CPSF7|CREM|CSF2|CTCF|CYLD|DLGAP2|DLGAP5|DNAH6|DNAJC9|DOLPP1|EAF2|EIF4G1|ENY2|EXOSC9|FAM117A|FAM184A|FASN|FGFR1OP|FKBP14|FUBP1|GABPB1|GAD2|GCH1|GFI1|GINS4|GLO1|GRRP1|HARS|HAS2|HBEGF|HIRIP3|HIST1H2BJ|HMMR|HNRNPAB|HOPX|HOXB9|HSPA2|HSPA4L|HYI|ICOS|ANXA3|APOBEC3G|I…	200	0.171072007460622|0.0483645947105237|0.157003815565858|0.217113796290032|0.170502781879179|0.705258867878924|0.387776444108357|0.0208424562645824|0.0651171070209313|0.424467814448713|0.248773909414774|0.077356633454005|0.193628754967392|0.268664976112224|0.144242055224157|0.0036002983520087|0.0719483464888558|0.148801765466811|0.231188337195671|0.00841779083664185|0.0328696424252248|0.02128882392…	182	59.5519	0.957318	1.06e-14	6.19e-11
GSE3982_EOSINOPHIL_VS_TH1_DN	AAGAB|ABCB6|ACOT7|ZNF706|C1orf123|C21orf33|C5orf30|CABYR|CALML4|CAND1|CBFB|CBR1|CCL4|CCNE2|CCT2|CCT4|CD1C|CD28|CEP72|CEP76|CHMP6|ADK|AGPAT5|CNPY2|COPS6|CTNNA2|CTSH|DAP3|DDRGK1|DDX50|DHX30|DHX57|DNAJA3|DNAJC10|DNMT1|DPAGT1|DPH2|DPP6|DYNLT1|DYRK4|EED|EEF1E1|EIF3I|ELOVL6|ENO1|EPB41L2|ERCC2|ERGIC2|ERI2|FN3KRP|FOLR2|FOXM1|FXR1|GFI1|GINS2|GNB2L1|GOLGA8A|GRSF1|GSTP1|GSTT1|HBEGF|HCG9|HSPA8|ANO10|APBB2|AP…	200	0.22188093598262|0.79960985960598|0.286843788618981|0.152638705025383|0.176054264802655|0.31125563575517|0.413478126358849|0.336723667583481|0.533599003026853|0.096001631475318|0.230735658281568|0.388481350453479|0.705258867878924|0.477213687988905|0.237071331296526|0.523698262871193|0.136011280063223|0.0994395969114712|0.0981760848270355|0.210384573767276|0.542007378047793|0.0493405893396957|0.1…	194	58.5232	0.980891	1.91e-14	1.11e-10
GSE17974_CTRL_VS_ACT_IL4_AND_ANTI_IL12_2H_CD4_TCELL_DN	AARS|ZNF709|ZNF780A|C1orf216|C4orf32|C5orf43|CARS|CCNH|CCT3|CCT4|CCT5|CD200|CDC42EP3|CDK4|CENPBD1|CHAC2|CHMP2A|ADIPOR2|COPB2|COPS5|COPS8|CRNKL1|CSNK2B|CTNNAL1|CTSL1|CYCS|CYTIP|DHRS7B|DLAT|DLC1|DNAJA3|DNAJC17|DSE|DUSP14|EED|EGR1|EIF2B2|EIF2B4|EIF3J|EMG1|EMP1|EOMES|EPC2|ERLIN1|EZH2|FADD|FAM102B|ALG2|AMMECR1L|FAM98A|FASLG|FBXO22|FBXO30|FBXW11|FLT1|GAR1|GBP2|GFI1|GFOD1|GLB1|GNG5|GNL2|GNPDA1|GNPNAT1|G…	200	0.0790872712565023|0.285539108980141|0.0775334110912271|0.0456627029982556|0.170827220238093|0.0303100045758889|0.888388947289249|0.0661050195289818|0.465280726850294|0.523698262871193|0.019994764087195|0.385652904041651|0.354935604792546|0.179829616014416|0.481039216596639|0.0454906603952725|0.396285959873524|0.189036090832735|0.259119493598103|0.0213993812352368|0.315837340034184|0.353838175509…	186	58.4835	0.978837	1.94e-14	1.13e-10
GSE1460_DP_VS_CD4_THYMOCYTE_UP	AATF|ACSBG1|C18orf1|ZNF767|C6orf162|CD1B|CD1C|CD1D|CD1E|CD38|CD72|CD8B|CDK2AP2|CDKN2C|CEMP1|CGGBP1|CHCHD7|CHRNA3|CLIC1|ACYP1|AEBP1|AGK|COASY|CORO2A|COX17|CPVL|CSNK2B|CTNNBL1|CXCR4|DAPK1|DCTN3|DGKE|DHTKD1|DHX8|DNMBP|DPF2|EAF2|EFNB2|ENY2|EXTL1|FA2H|FAF1|FAIM|ALDH2|FBXL12|FBXO7|FECH|FOXI1|FRZB|FSTL1|FXYD6|GAB2|GABRB3|GCDH|GFI1|GLT8D1|GNA15|GNPAT|GPR19|GRPEL1|GUCY1B3|HEMK1|HERC2|HIST1H2AE|HIST1H3H|HM…	200	0.40911214939364|0.19863659036988|0.216735163089912|0.490677505236621|0.0470163470742477|0.112400277795046|0.136011280063223|0.094789860730405|0.171945319015935|0.434442524796228|0.152972759595607|0.0122396771863482|0.251148560152195|0.294521815364532|0.85779012983597|0.292463200777549|0.0239976941144595|0.0650853896641312|0.35767716652153|0.0426250173266198|0.421522076962299|0.0328696424252248|0…	185	57.8432	0.961659	2.56e-14	1.49e-10
GSE22886_NAIVE_CD4_TCELL_VS_48H_ACT_TH2_DN	AASDHPPT|ACAA2|ACOT13|ACTG1|C20orf29|CALM2|CAMK1|CANX|CASP3|CCDC51|CCDC56|CCDC86|CCNB2|CCNF|CCR1|CDC123|CDC20|CDC7|CENPQ|CEP76|CKLF|CLTC|ACTR2|COPB1|COPB2|COPG|COX17|CPOX|CRIPT|DARS|DCPS|DDB2|DHDDS|DIABLO|DNAJB4|DSN1|DYNC1I2|DYNLL1|EED|EIF2C2|EIF4G1|ELAVL1|ENO1|ESPL1|ETNK1|FADS1|FADS2|ALAS1|ALG5|FANCI|FRMD4B|GABPB1|GALNT3|GAPDH|GDE1|GFI1|GK3P|GLO1|GPR19|H2AFX|HEXB|HINT1|HIST1H2BD|HIST1H2BG|HJURP|…	200	0.152652336915097|0.329004783153408|0.473457589443508|0.330626275236966|0.876948136457334|0.108910048942367|0.220142335324652|0.462896089115715|0.0501056564554361|0.480124603653236|0.0781110497963283|0.765754084274012|0.387776444108357|0.0969432774880454|0.0501954656235238|0.388599492916595|0.516566624638281|0.0711927783652426|0.14111640779947|0.210384573767276|0.0337777030370083|0.08305242805133…	195	56.7963	0.954778	4.28e-14	2.5e-10
G1_S_TRANSITION_OF_MITOTIC_CELL_CYCLE	CDC7|CDCA5|CDK4|CDKN1A|CDKN1B|CDKN2A|CDKN2C|CDKN2D|CDKN3|ACVR1B|ACVR1|CUL1|CUL2|CUL3|CUL4A|CUL5|DBF4|GFI1|GSPT1|INHBA|LATS2|POLE|BCAT1|PPP6C|RCC1|SKP2|SPDYA	27	0.0711927783652426|0.147826194452625|0.179829616014416|0.195630094467856|0.170643539927762|0.0259211266268828|0.294521815364532|0.448192716254292|0.22681996479385|0.19757632104337|0.0355899436287146|0.0763495744793834|0.11608328442226|0.114097199717807|0.145558987319087|0.188829147964477|0.688880366320878|1.05396775414164e-17|0.281147000585126|0.0438166919165957|0.048312376863324|0.21289895291994…	27	56.2414	0.872203	4.51e-14	2.63e-10
GSE3982_NEUTROPHIL_VS_TH1_DN	ABCF2|C16orf88|C17orf75|C1orf109|C3orf14|C4orf43|C6orf106|CBFB|CD151|CD200|CD81|CECR5|CKAP2|CKS1B|CKS2|ADRM1|COPS7B|CPT1A|CTNNBL1|CUL2|DAG1|DDOST|DDX18|DDX52|DERA|DGCR8|DIO1|DPAGT1|DPM3|DTWD1|EED|EEF1B2|EEF1E1|EIF3F|ELOVL6|ERCC2|ESD|ESYT1|FADD|FAM136A|FAM175B|FAM189B|AHI1|AIMP2|AKAP1|FANCE|FKBP11|FOXM1|FTSJ2|GFI1|GLS|GNL2|GPN1|GRSF1|GTF2A2|GTF3A|HAX1|HDAC2|HELLS|HEXA|HMGCS1|HSPE1|ANKRD55|IL10|ILK…	200	0.188673377156422|0.169878281228331|0.211226910024089|0.503581974999399|0.086436503506271|0.216232703222836|0.0440001925152724|0.230735658281568|0.524981682240666|0.385652904041651|0.0720047891839457|0.0287737382855853|0.0727416413727182|0.0574806458982683|0.107324971789796|0.198595773458963|0.569082222490475|0.0428062444517869|0.293535161759941|0.11608328442226|0.466107039108705|0.10753498289658…	188	56.0285	0.940022	6.07e-14	3.54e-10
GSE1460_DP_THYMOCYTE_VS_NAIVE_CD4_TCELL_ADULT_BLOOD_UP	ACOT7|ACOX3|C18orf1|C1orf112|C2orf43|C3orf52|C5orf30|CAPRIN1|CBX5|CD200|CD38|CD3G|CD93|CDC20|CDK19|CDK2AP2|CENPE|CEP97|CHCHD3|CHRNA3|CLGN|ACTR1A|AGBL3|COL6A3|COPB2|CSNK2A1|DBI|DCP2|DNMBP|DPPA4|DSCC1|DSG2|E2F5|E2F8|ECHDC1|EFNB2|EGR1|EGR3|EIF4A3|ENY2|EP300|ERI2|EXOG|EZR|FABP5|FADD|FAIM|FAM64A|FANCI|FARP1|FAT1|FBXL12|FDPS|FECH|FEZ2|FOXM1|FSTL1|FXYD2|GAB2|GBE1|GFI1|GGH|GMEB1|GMNN|GORASP1|GSK3B|GUCY1B…	200	0.286843788618981|0.030437427192308|0.216735163089912|0.112531468965671|0.152038689319278|0.217113796290032|0.413478126358849|0.216990182183583|0.037738663223114|0.385652904041651|0.434442524796228|0.496894379522576|0.186630070448134|0.516566624638281|0.308054345427161|0.251148560152195|0.189211766938135|0.0573366884898266|0.0366948625689373|0.0650853896641312|0.558008797180209|0.285897083693076|…	180	54.6767	0.911847	1.12e-13	6.53e-10
GSE24634_NAIVE_CD4_TCELL_VS_DAY7_IL4_CONV_TREG_DN	ACADVL|ACAT2|ACOT8|ACP2|C1orf112|CAPG|CASP9|CBX5|CCNB2|CCR3|CCR5|CCT5|CD2|CD58|CDC20|CDC7|CENPE|CFLAR|CISD1|CKS1B|ADAM19|CNP|COASY|CRELD2|CTSH|CYB561D2|DCTN2|DDB2|DERL1|DHFR|DHTKD1|DLEU2|DNM1L|DPAGT1|DPP3|EBI3|EIF2B2|ENTPD1|EPAS1|ESPL1|EXO1|EXOSC4|EZH2|FAH|AHI1|AKR1A1|AKR7A2|ALDOA|FANCL|FECH|FEN1|FHL2|FIBP|FUT8|GABPB1|GFI1|GINS1|GK3P|GLRX2|GMPPB|GNG5|GOLGB1|GSTO1|GSTZ1|HIST1H4C|HLA-DRB1|HMGCL|HN1…	200	0.351359962854911|0.537572762371772|0.134098397706825|0.222697646587411|0.112531468965671|0.141414120144334|0.0419983461211098|0.037738663223114|0.387776444108357|0.0838477860950699|0.0919955052299092|0.019994764087195|0.0651171070209313|0.126627013296414|0.516566624638281|0.0711927783652426|0.189211766938135|0.193628754967392|0.137228302209487|0.0574806458982683|0.00841779083664185|0.41605190324…	194	54.3736	0.890357	1.23e-13	7.18e-10
MIKKELSEN_IPS_WITH_HCP_H3K27ME3	ACCN1|ACHE|ACTL6B|CA10|CACNA1E|CACNA1G|CACNG2|CALB1|CDH11|CRLF1|DBX1|DUOX2|DUOXA2|ELOVL3|EREG|EVX2|FAM155A|ALOX15|FGF12|FOXL1|GFI1|GRM8|HBQ1|HBZ|HOXA11|HOXA2|HOXA3|HOXB1|HOXB2|HOXB3|HOXB5|HOXB6|HOXB7|HOXB8|HOXC10|HOXC6|HOXC8|HOXC9|HOXD10|HOXD4|HPSE2|IGF2|IL10RA|INSRR|KCNIP1|KCNK9|KCNS1|LBX1|LHX9|LPHN3|LRRK2|MPPED1|MYCBP2|NFIX|NPAS4|NPY5R|NR2E1|NR2F2|NRN1|NTM|OSR1|OTOP3|OTP|PAPPA|PCDHA11|PCDHA13|P…	102	0.0468752236080935|0.556048115223023|0.246988140189565|0.107822989158629|0.141869482538052|0.114944996565998|0.847442453730579|0.0392558300428576|0.0418717181063011|0.4902599358264|0.340883238407943|0.0841806794580232|0.122544939844615|0.126568625909275|0.118278056664943|0.0532245340982791|0.0673493315928767|0.260437758586937|0.154667812126281|0.705889100979697|1.05396775414164e-17|0.017179746836…	98	51.9592	0.847549	3.74e-13	2.18e-09
GSE24634_NAIVE_CD4_TCELL_VS_DAY10_IL4_CONV_TREG_DN	ABHD5|ABTB2|ACAT1|ACOX1|ACP5|ACSL5|C9orf40|CALHM2|CASP3|CASP9|CCDC47|CCL18|CCL22|CCNB2|CD226|CD2|CD38|CD58|CD79B|CDC20|CETN3|CFLAR|CHMP4A|CHST15|CKS1B|AGPAT5|CNP|COL6A3|COX17|CREB3L2|CTNNA1|CTSB|DAPK1|DCTN2|DCUN1D1|DDB2|DHRS1|DHRS7B|DOHH|EIF4G3|ELOVL1|ETFDH|ETNK1|AHI1|AKR1A1|ALDH9A1|FANCE|GCLM|GFI1|GLB1|GLRX2|GM2A|GNG5|GORASP2|GPR137B|GTF2H1|HDC|HELLS|HIST1H2BK|HLA-A|HMGCL|HPGDS|ANXA2|ANXA5|IDH1|…	200	0.455379989899497|0.0756458145743854|0.345683245335182|0.5869499522805|0.623484124444705|0.010863256767949|0.391393099180539|0.374571846402254|0.0501056564554361|0.0419983461211098|0.74649862495585|0.0101700574622232|0.0574230638414994|0.387776444108357|0.104886600763993|0.0651171070209313|0.434442524796228|0.126627013296414|0.367004614221936|0.516566624638281|0.076204760503483|0.193628754967392|…	192	51.5177	0.797066	4.05e-13	2.36e-09
GSE17974_0H_VS_6H_IN_VITRO_ACT_CD4_TCELL_UP	ABHD3|ACAP1|C16orf54|C16orf7|C17orf108|C17orf65|ZNF592|ZNF831|C20orf112|C3orf71|C7orf29|C9orf72|CCDC109B|CCDC69|CD4|CHD9|CITED2|CLIC6|ADM|AGPAT4|AGPHD1|CORO1B|CPEB2|DCTN3|DDIT4|DHRS7|DNAJC4|DOK2|DPEP2|DUSP1|ENC1|ENPP2|EPHA4|EPHX2|ERP27|FAM111A|FAM134B|FAM24B|AGTPBP1|AK5|AKTIP|FAM8A1|FBXO33|FHIT|FNIP1|FOSL2|G0S2|GABBR1|GADD45A|GJB6|GKAP1|GPATCH2|GSTM1|GTF2IRD2|H1FX|HEBP2|HKDC1|HSD17B11|IL10RA|IL11…	200	0.544001685739212|0.252950027709045|0.818327440815076|0.708943221835381|0.189428389275577|0.439191100996584|0.0714744812239438|0.268819398164922|0.172874622222592|0.73668159783808|0.0798744682289625|0.0964483039399326|0.09059573488197|0.751465666989432|0.00156414300248731|0.0514782215817174|0.535513964533472|0.722036160334379|0.420761251879496|0.412106558042663|0.091574917459426|0.290917607086955…	175	45.1826	0.74436	8.89e-12	5.19e-08
GSE17974_0H_VS_12H_IN_VITRO_ACT_CD4_TCELL_UP	C16orf74|C17orf108|ZNF592|C3orf35|C3orf71|C4BPA|C5orf44|C9orf72|C9orf95|CAPN2|CD3G|CFL2|CKAP2|CLEC7A|ADCY5|AGPHD1|CNST|COQ10B|CRAMP1L|CRIP1|CSGALNACT1|CTSK|DENND5A|DNAJB9|DPEP2|DRAM2|DUSP1|EPHA4|F11R|FAIM3|FAM111A|FAM63B|AGTPBP1|AHNAK|AK5|FAM8A1|FBXO33|FHIT|FNIP1|FOSL2|FOS|GABARAPL1|GABBR1|GKAP1|GOLGA7B|GPR183|GPR65|GTF2IRD2|H2AFJ|HCST|HEBP2|HEG1|HELZ|HKDC1|ANKRA2|IER2|IL11RA|IRF2BP2|IRS2|ISCA1|I…	200	0.110652372935559|0.189428389275577|0.0714744812239438|0.334758358567493|0.73668159783808|0.04922116765513|0.173973509197777|0.0964483039399326|0.783019052985007|0.0466545342340365|0.496894379522576|0.337488448963593|0.0727416413727182|0.0317089194591378|0.105628991843635|0.091574917459426|0.162035588302934|0.200091895112933|0.117122577644737|0.728168448148297|0.0871829590902231|0.061186758424564…	179	43.9149	0.768684	1.83e-11	1.07e-07
WILLIAMS_ESR1_TARGETS_DN	CYP1A1|EFNB2|ERBB2|S1PR3|TP53INP1|ZFP36L2	6	1.21027564041102e-09|0.0520226161949433|0.158881391998436|0.13014258146043|0.265141227141552|0.454040656554141	6	37.7078	1.16304	1.21e-09	7.07e-06
HEDENFALK_BREAST_CANCER_BRACX_UP	CHPF|ADNP|COL6A2|CYP1A1|APOBEC3B|JUNB|ATP5B|PNOC|RPL15|RPL19|RPL31|RPP30|RPS13|RPS5|SPRY1|TANK|UBA52	20	0.40101934510582|0.130477478004459|0.115667406256563|1.21027564041102e-09|0.29923046249356|0.893188477601574|0.107118674635768|0.0833611331313483|0.105420868826677|0.370498095482233|0.0493622336093658|0.0266622129979848|0.198427152748758|0.370116288274663|0.0326922662820958|0.0325057927601271|0.323568486110854	17	36.6945	1.19754	2.2e-09	1.28e-05
ENGELMANN_CANCER_PROGENITORS_UP	ABCG2|C9orf150|CCRN4L|CD55|CDC14B|CTSZ|CYP1A1|DLX2|ELOVL5|FAT1|FHL2|FTO|GALNT6|GDPD5|GEM|GSTM3|ANXA9|IGFBP3|IRX3|KCNN4|LACTB|LMCD1|ARID4B|MAP3K8|MAST4|MORF4|MYO5A|NFE2L2|PDCD4|PDPK1|PMP22|B4GALNT1|BAMBI|BASP1|BCL2|RASD1|RRS1|SFXN1|SGCG|BYSL|BZW2|SLC2A6|SLC7A5|SULT1A1|TFPI|THBD|WIPF1	48	0.19062812197977|0.437454081566563|0.382781222701847|0.0367333360259192|0.161492962294952|0.452666469325323|1.21027564041102e-09|0.302305238346726|0.0973558262233831|0.110270217609812|0.0619098993156062|0.0448148719824105|0.391024286139805|0.518626491298549|0.0770239406797513|0.251388660245454|0.333651185122288|0.15298727045668|0.900772891402469|0.0127778001481356|0.781059494093357|0.067321246243…	47	34.8451	1.25331	6.39e-09	3.73e-05
TIEN_INTESTINE_PROBIOTICS_2HR_UP	CA12|CYP1A1|EEF1A1|EIF5A|EPHB4|FAM120A|GAPDH|HSPA8|ANP32A|KDELR1|KLF5|LRP5|LRRFIP1|MMP24|NAP1L1|B2M|PTK2|PTP4A2|RPL23|RPS11|RPS3A|RPS6|SEL1L3|ST6GALNAC4|TPT1|UBC	27	0.0754656645407654|1.21027564041102e-09|0.207824430757477|0.155194296340099|0.21031170651809|0.108967675040539|0.905773846300405|0.350611570180328|0.444035168867277|0.271983424974033|0.23677439488501|0.0392568907570803|0.0881741149221008|0.28608021355629|0.303969622925384|0.389637574102628|0.016112412244678|0.100723907357208|0.0235386558359756|0.389797900853518|0.389124129771397|0.116266756535373…	26	33.8947	1.13593	8e-09	4.67e-05
ABE_VEGFA_TARGETS_2HR	CARS|CD1B|CD3EAP|CDKN1A|CUX1|CYP1A1|DAPK3|EIF1|ELAVL4|HBEGF|HERPUD1|LAD1|LDLR|APOE|MCM2|AURKC|NR4A1|PDCD1|PPAP2B|PPL|PPY|PRKCD|PTGS2|RAPGEF1|RCAN1|RDBP|SERPINB2|BPI|UPP1|XPO7|ZCCHC14	34	0.888388947289249|0.112400277795046|0.847854097968854|0.195630094467856|0.0412830016535997|1.21027564041102e-09|0.164000443349804|0.435714625491216|0.0584943030635418|0.577148715738719|0.616896788010304|0.653995309129403|0.170802381434635|0.22419561036899|0.179013551064648|0.946980630186342|0.18633365147975|0.00243902522308881|0.118377038718453|0.249651834622214|0.00333723324713886|0.540835947665…	31	30.8044	0.920279	2.35e-08	0.000137216
FALVELLA_SMOKERS_WITH_LUNG_CANCER	ZNF649|C1S|CAMKK2|CCL20|ACTR2|ADAMTS1|CRTC1|CTNNA1|CYP1A1|CYTH1|DUSP1|EIF1|ENG|EPAS1|EZR|AHRR|FER|FGG|FKBP5|FOLH1|FUS|GABPB2|GPR110|HAS1|HOXC8|HSP90AB1|HSPD1|ANK2|IL6ST|IQGAP1|ITGB6|ITLN1|APOL6|AQP4|MAPKAPK2|MAT2A|MATR3|MCL1|MET|MICALL2|MVD|MYH11|NAMPT|NEAT1|ATP6V0D2|NFASC|NR4A3|OTUD4|PGS1|AZGP1|B3GNT5|PRKG1|RAB12|RASEF|RCAN1|RHOB|RNF125|RNF144B|SEC61A1|SERPINB2|SERPINE1|BTG2|SOD2|SRPR|STC1|SUPT1…	80	0.00825420812077327|0.242522662956784|0.045426564479086|0.118901638947109|0.279813511229919|0.0499049425226661|0.0505563769083344|0.0596750919749042|1.21027564041102e-09|0.0861439474806969|0.339316049813341|0.435714625491216|0.0846839221202109|0.0473644201306967|0.108351983995471|6.29321365730462e-05|0.0729158307792842|0.0259101159564696|0.206655251798824|0.158248323704296|0.502837795084163|0.111…	73	28.5001	0.819837	6.01e-08	0.000350635
FRASOR_RESPONSE_TO_ESTRADIOL_UP	CA12|CALCR|CDC6|ADCY1|ADCY9|CXCL12|CYP1A1|CYP1B1|EGR3|EPB41L3|FOS|GLRB|GREB1|HOXC4|IGFBP4|AREG|MAPT|MPPED2|MYBL1|NRIP1|OLFML2A|PDZK1|PEG10|PRSS23|PTGER3|RAB31|RASGRP1|RET|RFC4|SDC2|SIAH2|SLC22A5|SLC39A6|TFF1|TOP2A|WISP2|WWC1	37	0.0754656645407654|0.0833445153171313|0.0643790345225761|0.0562024640007064|0.0575560902703056|0.0860871061563238|1.21027564041102e-09|0.512672568828419|0.396173919826339|0.250812378227836|0.517491455607786|0.142347746996159|0.484664481111856|0.138425620516697|0.0384385384823832|0.528518117734761|0.354607812466617|0.572625917737529|0.0994223092482382|0.211086597460632|0.0801575010115317|0.0006756…	37	28.9228	0.91501	6.14e-08	0.000358347
POSITIVE_REGULATION_OF_TRANSCRIPTION_FROM_RNA_POLYMERASE_II_PROMOTER	CCNH|CDK7|CLOCK|CRTC1|ELF1|ELL3|EPAS1|EPC1|ERCC2|ERCC3|FOXD3|FOXH1|FOXO1|FOXO3|GLI1|GLI2|GLIS1|GLIS3|GTF2H1|HIF1A|HNF4A|IL4|INHBA|ARNTL|MAML1|MAML2|MAML3|MED13|MED17|MED1|MED21|MED6|MKL2|MNAT1|MYO6|NCOA6|ATF4|ATF6|NPAS2|NRIP1|NUFIP1|PLAGL1|PPARGC1B|PRPF6|RBM14|RUNX1|RXRA|BMP6|SMAD2|SMAD3|SP1|SQSTM1|SUPT4H1|SUPT5H|TFAP2B|THRAP3|TNFRSF1A|TP53|UTF1|ZBTB38|ZMIZ2	65	0.0661050195289818|0.118223470469819|0.0718523269763027|0.0505563769083344|0.0124672629563007|0.267627611059783|0.0473644201306967|0.231683359049448|0.252045041769481|0.240015784611412|0.554108292079696|0.587689472876425|0.309779504562435|0.0750824863731526|0.29597979856062|0.00608071147252376|0.000155856577995328|0.256260731334291|0.413732804721563|0.298664429601223|0.0149213376945968|0.19507190…	61	28.9026	1.24828	1.32e-07	0.000769647
GSE17974_CTRL_VS_ACT_IL4_AND_ANTI_IL12_2H_CD4_TCELL_UP	ABCC5|ACAP1|C17orf108|C17orf48|C20orf152|C2orf89|C3orf35|C5orf56|C9orf95|CCDC85B|CD4|CD52|CDCA7|CITED2|ADARB1|CNPY4|CORO1B|CREB3L2|CRIPAK|DDIT4|DENND5A|DHRS7|DNAJC4|DTD1|DUSP1|EBPL|EIF4G3|EMR1|ENC1|EPHX2|EPS8L2|ERP27|EVL|FAM111A|FAM168A|FAM189B|FAM24B|FAM54B|ALKBH7|FAM78A|FANCC|FBXL16|FHIT|FLOT2|FOS|G0S2|GABBR1|GADD45A|GAL3ST4|GALNS|GMPS|GPD1L|GPR153|H1FX|HAR1A|HEMK1|HHATL|ANKRD10|ANKRD39|ANKS6|A…	200	0.114091968920881|0.252950027709045|0.189428389275577|0.263285001503247|0.771291353691268|0.0799071119705522|0.334758358567493|0.0686510847402348|0.783019052985007|0.161801243734444|0.00156414300248731|0.215266409037464|0.0628990170342725|0.535513964533472|0.0964980573841114|0.644241005252704|0.290917607086955|0.0629528723337565|0.0954806787957359|0.388400941639739|0.038610927686203|0.10023281092…	176	24.3268	0.387708	1.38e-07	0.000806546
TONKS_TARGETS_OF_RUNX1_RUNX1T1_FUSION_SUSTAINED_IN_MONOCYTE_UP	CH25H|CRHBP|CSF1|CYP1A1|DUSP6|EPS8|ALDH1A2|GDF15|HOMER3|HPGDS|HSPB1|ARG2|ARHGEF12|NEFH|PHLDA1|PPFIBP1|QPRT|SOX4|TFPI|TM4SF1|UCHL1	21	0.455510304984463|0.190021788023426|0.043837154733657|1.21027564041102e-09|0.400564865428932|0.0661107468750131|0.19814343109274|0.756464022526862|0.706988888891084|0.0424864127958091|0.538045070573372|0.619514452344718|0.329094485288545|0.647245794754679|0.808374809016032|0.144365349249486|0.366825067757357|0.0521456885245891|0.0115538172056996|0.0158301051534782|0.158265162270121	21	26.6353	0.861627	1.76e-07	0.00102833
GSE10856_CTRL_VS_TNFRSF6B_IN_MACROPHAGE_DN	AARSD1|ACADM|ACER3|ACSS3|C15orf23|C17orf42|C18orf55|C1orf109|C1orf54|C2orf74|C7orf68|CADM2|CALN1|CD52|CDC26|CDC27|CDH11|CDK7|CENPV|CIB1|CMAS|ACTN1|ACTR6|ADAL|ADARB1|CNO|COPZ1|COX6B2|COX7A2|CRIPT|CRLS1|CTNNAL1|CYB561D1|CYLC2|CYP1A1|DCUN1D5|DEFB132|DERL1|DERL2|DGUOK|DHX29|DNAJC24|DUS2L|E2F6|EBNA1BP2|ECH1|ENTHD1|FAM129A|FAM131A|FAM13B|AGXT2|AIMP2|ALKBH6|FAM78B|FAM82A1|FBXO15|FH|FLNB|FUT3|FYN|GALNT12…	200	0.594532092202844|0.173422869966921|0.208295917349942|0.217743330816212|0.230623952738433|0.21066151743312|0.0962997156427212|0.503581974999399|0.0486697005675636|0.0258325513849844|0.0664578175452233|0.330706862946742|0.268716955574862|0.215266409037464|0.439644351326096|0.188218370719348|0.0418717181063011|0.118223470469819|0.42658697134414|0.460678128964105|0.0621920193496239|0.144276852117087…	176	27.0406	1.10069	2.5e-07	0.00145957
MYELOID_LEUKOCYTE_DIFFERENTIATION	ACIN1|ZNF675|CALCA|CARTPT|CDC42|CSF1|IFI16|IL31RA|IL4|INHA|INHBA|MMP9|MYH9|RUNX1|TM7SF4	15	0.22887914800651|0.0486209713827734|0.728566445168382|0.125727952774833|0.0599653451818403|0.043837154733657|0.0561763419262764|0.03227125518312|0.195071905632992|0.137319537199774|0.0438166919165957|0.510300536734918|0.319809732435259|3.46383379312698e-07|0.0766694585005723	15	26.1724	1.26835	5.57e-07	0.00325167
POSITIVE_REGULATION_OF_TRANSCRIPTIONDNA_DEPENDENT	CCNH|CDK7|CITED2|CLOCK|AFAP1L2|CREB5|CRTC1|CTCF|DYRK1B|EHF|ELF1|ELL3|EPAS1|EPC1|ERCC2|ERCC3|ESRRG|FOXD3|FOXE1|FOXF1|FOXF2|FOXH1|FOXO1|FOXO3|GATA4|GLI1|GLI2|GLIS1|GLIS3|GTF2H1|HIF1A|HMGA1|HNF1A|HNF1B|HNF4A|HNRNPAB|IL4|ILF2|ILF3|INHBA|ARHGEF10L|ARHGEF11|ARID1A|ARNTL|MAML1|MAML2|MAML3|MAP2K3|MDFIC|MED13|MED17|MED1|MED21|MED6|MKL2|MMS19|MNAT1|MRPL12|MYO6|NAA15|NAA16|NCOA6|ATF4|ATF6|ATF7IP|NOTCH4|NPAS…	118	0.0661050195289818|0.118223470469819|0.535513964533472|0.0718523269763027|0.0651547040497803|0.0540651828908429|0.0505563769083344|0.0429034086724968|0.209601459333335|0.689876248511423|0.0124672629563007|0.267627611059783|0.0473644201306967|0.231683359049448|0.252045041769481|0.240015784611412|0.201604548074623|0.554108292079696|0.937068994512056|0.595921257205465|0.132316149237897|0.58768947287…	113	25.0257	1.21184	8.95e-07	0.00522194
MCCABE_HOXC6_TARGETS_CANCER_UP	CBFA2T2|CCDC151|CD6|AGPAT3|CRYBB3|FGFR2|GLG1|GLRA3|HOXC6|HSPB2|IGLL1|MEG3|MSRA|NKX2-1|PDE4DIP|PDGFRA|PICK1|POM121|BCO2|PTHLH|RUNX1|SEPT7|SH3D19|SLC36A1|UPB1|VPS11	31	0.11281468304779|0.390967332306455|0.385139291627035|0.13000330036174|0.007036915557043|0.0597934923078274|0.193365182978827|0.129972489046611|0.144385411821343|0.0233422029641857|0.659060785182081|0.014519757526644|0.0955809274261814|0.33017868859842|0.0889520238318807|0.445435593146076|0.0436320188582771|0.400826682832668|0.0396913071252167|0.53809169167914|3.46383379312698e-07|0.18866172692004…	26	24.7786	1.21188	1.02e-06	0.00593059
ELVIDGE_HIF1A_TARGETS_DN	C7orf68|CA9|CAV1|CITED2|ADM|CSRP2|CXCR4|CYP1A1|DPYSL4|DSC2|EFNA3|EGFR|EGLN1|EGLN3|ENO2|ERO1L|FAM13A|FAM162A|AHNAK2|ALDOC|FOS|FYN|GBE1|GJA1|GLRX|GYS1|HCFC1R1|HK2|HLA-DRB1|ANGPTL4|ANG|ANKZF1|IGFBP3|IGFBP5|ILVBL|INSIG2|ISG20|KDM4B|KRT15|LOXL1|LOXL2|LOX|MAFF|MXI1|NDRG1|ATXN1|NOL3|NR3C1|OBSL1|OLFML2A|P4HA1|P4HA2|PAM|PDGFB|PDK1|PFKFB3|PGAP1|PGM1|PLIN2|PPFIA4|B3GNT4|PTRF|QRSL1|QSOX1|RASA4|RBPJ|RNASE4|RR…	91	0.0664578175452233|0.0307504701593997|0.205120049972418|0.535513964533472|0.420761251879496|0.100623420202087|0.22905585811055|1.21027564041102e-09|0.12091288154528|0.232186647607004|0.477579290243164|0.0139533313172189|0.0758022767837461|0.491250465406373|0.715489959007322|0.0646844223742749|0.0501804458213897|0.0504522107616369|0.388378037441695|0.262019226006983|0.517491455607786|0.02174049948…	88	23.2192	0.901498	1.15e-06	0.00671858
POSITIVE_REGULATION_OF_RNA_METABOLIC_PROCESS	CCNH|CDK7|CITED2|CLOCK|AFAP1L2|CREB5|CRTC1|CTCF|DYRK1B|EHF|ELF1|ELL3|EPAS1|EPC1|ERCC2|ERCC3|ERCC6|ESRRG|FOXD3|FOXE1|FOXF1|FOXF2|FOXH1|FOXO1|FOXO3|GATA4|GLI1|GLI2|GLIS1|GLIS3|GTF2H1|HIF1A|HMGA1|HNF1A|HNF1B|HNF4A|HNRNPAB|IL4|ILF2|ILF3|INHBA|ARHGEF10L|ARHGEF11|ARID1A|ARNTL|MAML1|MAML2|MAML3|MAP2K3|MDFIC|MED13|MED17|MED1|MED21|MED6|MKL2|MMS19|MNAT1|MRPL12|MYO6|NAA15|NAA16|NCBP1|NCOA6|ATF4|ATF6|ATF7IP…	120	0.0661050195289818|0.118223470469819|0.535513964533472|0.0718523269763027|0.0651547040497803|0.0540651828908429|0.0505563769083344|0.0429034086724968|0.209601459333335|0.689876248511423|0.0124672629563007|0.267627611059783|0.0473644201306967|0.231683359049448|0.252045041769481|0.240015784611412|0.410126494222026|0.201604548074623|0.554108292079696|0.937068994512056|0.595921257205465|0.13231614923…	115	24.3662	1.18578	1.19e-06	0.00695022
PID_DELTANP63PATHWAY	CCNB2|CDKN2A|CEBPD|ADA|ADRM1|COL5A1|DLX5|DLX6|FASN|FBXW7|FOSL2|GNB2L1|GPX2|GSK3B|HBP1|HELLS|HES1|IGFBP3|IL1A|ITCH|ITGA3|KRT14|KRT5|MDM2|MRE11A|ATM|NOTCH1|NRG1|PERP|POU2F2|AXL|BDKRB2|PPP2R5A|RAB38|RRAD|RUNX1|SEC14L2|SFN|BRCA2|STXBP4|TCF7L1|TOP2A|TP63|T|VDR|WWP1|YAP1	47	0.387776444108357|0.0259211266268828|0.875325235432723|0.739779831912713|0.198595773458963|0.00491443357556531|0.209367847333005|0.851219019040122|0.785034130578996|0.0846748730055011|0.0627046709902692|0.255110380830664|0.0966100928293061|0.0648797428036381|0.0589524567492388|0.140216999447469|0.408582431991335|0.15298727045668|0.00663942223869962|0.302762177998493|0.869043524201267|0.1826915770…	47	23.4053	1.07306	1.54e-06	0.00899743
GSE3982_MAC_VS_TH2_DN	ABI3BP|C17orf75|C18orf1|ZNF692|C1orf35|C1orf9|CAPN10|CAPN1|CBFB|CC2D1A|CCDC59|CCNA2|CD247|CD27|CD79B|CDC123|CDC25C|CDR2|CFI|CKS1B|CLASP1|CLDN5|ACTR1B|ADA|CNN2|COQ3|CYFIP2|CYP1A1|DAAM1|DAP3|DCHS2|DCTPP1|DDX43|DDX51|DDX52|DEF6|DEM1|DENND1C|DGKA|DHX34|DHX9|DIDO1|DLG1|DPH5|DPP4|DPY19L2P2|EIF2B3|EIF3I|ELN|ENO3|EPB41L4A|ERCC2|EXOSC5|EZR|FAF2|AHSA1|ALDOB|FGF4|FLOT1|GABRD|GALNT3|GINS4|GJB5|GOLGA8A|GPR125…	200	0.113711484716615|0.211226910024089|0.216735163089912|0.372853663090493|0.560885092708287|0.0225812028401458|0.215533193247878|0.281422660696569|0.230735658281568|0.74164469808861|0.172320828290316|0.255756010597382|0.0908833783264043|0.60845742131796|0.367004614221936|0.388599492916595|0.643372223285943|0.596847391587882|0.0587925716667183|0.0574806458982683|0.0439849630030779|0.74148961453284|0…	189	21.7637	0.850866	2.18e-06	0.0127396
POSITIVE_REGULATION_OF_CELL_DIFFERENTIATION	ACIN1|CALCA|ACVR1B|ACVR2A|ADIG|ETS1|FOXO3|IGFBP3|IL20|IL7|INHBA|NME2|PPARG|RUNX1|SART1|SCIN|BMP4|BMPR1B|BOC|BTG1|SOCS5|TBX5|TGFB2|VWC2|ZAP70	25	0.22887914800651|0.728566445168382|0.19757632104337|0.0149068686547265|0.124171933004005|0.123128453228913|0.0750824863731526|0.15298727045668|0.135199580694121|0.0174067422722952|0.0438166919165957|0.138533668933787|0.708855959307986|3.46383379312698e-07|0.591137612062655|0.299390360978427|0.00874636758530545|0.0620003705941574|0.270837790981485|0.587632563666139|0.204821517238484|0.479727472623…	25	22.034	1.05526	3.02e-06	0.0176422
POSITIVE_REGULATION_OF_TRANSCRIPTION	CAMKK2|CCNH|CDK7|CITED2|CLOCK|ACVR1|ACVRL1|AFAP1L2|CREB5|CREBBP|CRTC1|CTCF|DYRK1B|EGR1|EHF|ELF1|ELL3|EPAS1|EPC1|ERCC2|ERCC3|ESRRG|FOXD3|FOXE1|FOXF1|FOXF2|FOXH1|FOXO1|FOXO3|GATA4|GLI1|GLI2|GLIS1|GLIS2|GLIS3|GTF2H1|HIF1A|HIVEP3|HMGA1|HNF1A|HNF1B|HNF4A|HNRNPAB|IL29|IL4|ILF2|ILF3|INHBA|IRF4|KDM5A|ARHGEF10L|ARHGEF11|ARID1A|ARNT2|ARNTL|MAML1|MAML2|MAML3|MAP2K3|MDFIC|MED13|MED17|MED1|MED21|MED6|MKL2|MMS…	144	0.045426564479086|0.0661050195289818|0.118223470469819|0.535513964533472|0.0718523269763027|0.0355899436287146|0.0243045189809385|0.0651547040497803|0.0540651828908429|0.0333857885141318|0.0505563769083344|0.0429034086724968|0.209601459333335|0.101456562523833|0.689876248511423|0.0124672629563007|0.267627611059783|0.0473644201306967|0.231683359049448|0.252045041769481|0.240015784611412|0.20160454…	135	22.2908	1.1245	3.06e-06	0.0178852
FERRANDO_TAL1_NEIGHBORS	CD2|CD3E|CD6|CDA|CRIP1|CSF1R|CXCR1|DTYMK|FCGR3B|FOLR1|IL23A|ITGB2|LCK|LGALS3|MYBL2|BCL2A1|RUNX1|TCF7|TNFRSF1B	21	0.0651171070209313|0.245607429356821|0.385139291627035|0.101868335865327|0.728168448148297|0.00862038706329638|0.0107106142123592|0.145116023054448|0.279321495824377|0.0475873135764846|0.138827885240909|0.408076154085215|0.650991425190288|0.347156938019513|0.342148299669721|0.123265076680634|3.46383379312698e-07|0.346067161283432|0.269305166814552	19	21.8802	1.02941	3.1e-06	0.0180691
REGULATION_OF_MYELOID_CELL_DIFFERENTIATION	ACIN1|ZNF675|CALCA|CARTPT|CDK6|ACVR1B|ACVR2A|ETS1|FOXO3|IL4|INHA|INHBA|LDB1|MAFB|PF4|RUNX1|SCIN|SPI1|ZBTB16	19	0.22887914800651|0.0486209713827734|0.728566445168382|0.125727952774833|0.0773894221783022|0.19757632104337|0.0149068686547265|0.123128453228913|0.0750824863731526|0.195071905632992|0.137319537199774|0.0438166919165957|0.798382623911841|0.454136088559489|0.552915891515753|3.46383379312698e-07|0.299390360978427|0.323595880063523|0.229850947537458	19	22.2509	1.13559	3.2e-06	0.0186854
REGULATION_OF_CELL_DIFFERENTIATION	ACIN1|ZNF675|CALCA|CARTPT|CDK6|ACVR1B|ACVR2A|ADIG|CNTN4|DTX1|EREG|ETS1|FOXO3|GPR98|IGFBP3|IL20|IL27|IL4|IL7|INHA|INHBA|IQCB1|LDB1|MAFB|MAP4K1|NANOG|NF1|NLGN1|NME2|NOTCH1|NOTCH2|NOTCH4|NPHP3|PF4|PPARG|RUNX1|SART1|SCIN|SHH|BMP4|BMPR1B|BOC|BTG1|SIK1|SOCS5|SPI1|SPINK5|TAF8|TBX3|TBX5|TCFL5|TGFB2|TWIST2|USH2A|VWC2|YWHAG|YWHAH|ZAP70|ZBTB16	60	0.22887914800651|0.0486209713827734|0.728566445168382|0.125727952774833|0.0773894221783022|0.19757632104337|0.0149068686547265|0.124171933004005|0.16880714523489|0.383146965901021|0.118278056664943|0.123128453228913|0.0750824863731526|0.019351075339354|0.15298727045668|0.135199580694121|0.0521847544301552|0.195071905632992|0.0174067422722952|0.137319537199774|0.0438166919165957|0.330451024861406|…	59	22.7522	1.32407	3.6e-06	0.0210157
POSITIVE_REGULATION_OF_NUCLEOBASENUCLEOSIDENUCLEOTIDE_AND_NUCLEIC_ACID_METABOLIC_PROCESS	ABCA1|CAMKK2|CCNH|CDK7|CEBPG|CITED2|CLOCK|ACVR1|ACVRL1|AFAP1L2|CREB5|CREBBP|CRTC1|CTCF|DYRK1B|EGR1|EHF|ELF1|ELL3|EPAS1|EPC1|ERCC2|ERCC3|ERCC6|EREG|ESRRG|FOXD3|FOXE1|FOXF1|FOXF2|FOXH1|FOXO1|FOXO3|GATA4|GLI1|GLI2|GLIS1|GLIS2|GLIS3|GTF2H1|HIF1A|HIVEP3|HMGA1|HNF1A|HNF1B|HNF4A|HNRNPAB|IL29|IL4|ILF2|ILF3|INHBA|IRF4|KDM5A|ARHGEF10L|ARHGEF11|ARID1A|ARNT2|ARNTL|MAML1|MAML2|MAML3|MAP2K3|MDFIC|MED13|MED17|M…	154	0.585972319217141|0.045426564479086|0.0661050195289818|0.118223470469819|0.372908149600213|0.535513964533472|0.0718523269763027|0.0355899436287146|0.0243045189809385|0.0651547040497803|0.0540651828908429|0.0333857885141318|0.0505563769083344|0.0429034086724968|0.209601459333335|0.101456562523833|0.689876248511423|0.0124672629563007|0.267627611059783|0.0473644201306967|0.231683359049448|0.25204504…	145	21.622	1.11254	4.23e-06	0.0246756
MYELOID_CELL_DIFFERENTIATION	ACIN1|ZNF675|CALCA|CARTPT|CDC42|CDK6|CEBPG|ACVR1B|ACVR2A|CSF1|DYRK3|ETS1|FOXO3|HCLS1|IFI16|IL31RA|IL4|INHA|INHBA|LDB1|LYN|MAFB|MMP9|MYH9|NCOA6|PF4|RASGRP4|RPS19|RUNX1|SCIN|SNRK|SPI1|TM7SF4|ZBTB16	37	0.22887914800651|0.0486209713827734|0.728566445168382|0.125727952774833|0.0599653451818403|0.0773894221783022|0.372908149600213|0.19757632104337|0.0149068686547265|0.043837154733657|0.0912719833629019|0.123128453228913|0.0750824863731526|0.0595375905125533|0.0561763419262764|0.03227125518312|0.195071905632992|0.137319537199774|0.0438166919165957|0.798382623911841|0.045256627941219|0.4541360885594…	34	21.9052	1.22586	4.6e-06	0.026835
KIM_MYCL1_AMPLIFICATION_TARGETS_DN	C1orf61|CDC42EP1|CMTM6|AHNAK|ALG14|FKBP9|GRHL2|GSTM4|ANLN|KIF3B|LOC202181|MT1X|NRAS|OAT|PBX4|PHTF1|RHPN2|RUNX1|UACA|VANGL1	20	0.425954017394328|0.579886123835761|0.206951467117098|0.121371564231248|0.0679479220064652|0.74539622875262|0.134019164756336|0.464311867727729|0.129885098725635|0.334525820949455|0.960703632320673|0.82504936156109|0.0261409680851032|0.150805529058529|0.348440873248611|0.133352179882816|0.219822001492289|3.46383379312698e-07|0.0647037230524979|0.00685394491789304	20	20.9841	1.02995	4.94e-06	0.0288524
HOFMANN_MYELODYSPLASTIC_SYNDROM_LOW_RISK_UP	CCL18|CDKN1A|COIL|DLEC1|DLK1|DNM2|GNA15|IL1RAP|LEFTY1|LTK|MEOX1|MSX1|ATF3|PRKCB|PTPN7|PTPRS|RUNX1|TBR1|TOB2|TRAF6|ZNF136	22	0.0101700574622232|0.195630094467856|0.305675585098983|0.296623861184231|0.0492350506156709|0.211243038965902|0.196633266220784|0.0361540905712341|0.0393263731650236|0.0248344765760332|0.0874251133613161|0.138276941754638|0.347181983297497|0.0745400283115459|0.211976699382172|0.0749141272612679|3.46383379312698e-07|0.170168572064|0.53831456927382|0.0814704995550828|0.244019779300296	21	20.5549	1.00596	5.87e-06	0.0342601
KEGG_ACUTE_MYELOID_LEUKEMIA	CCNA1|CCND1|CEBPA|CHUK|EIF4EBP1|AKT1|AKT2|AKT3|FLT3|GRB2|HRAS|IKBKB|JUP|KIT|KRAS|LEF1|MAP2K1|MAP2K2|MAPK1|MAPK3|MTOR|MYC|NFKB1|NRAS|PIK3CA|PIK3CB|PIK3CD|PIK3CG|PIK3R1|PIK3R2|PIK3R3|PIK3R5|PIM1|PML|PPARD|BAD|RAF1|RARA|RELA|RPS6KB1|RPS6KB2|RUNX1T1|RUNX1|BRAF|SOS1|SOS2|SPI1|STAT3|STAT5A|STAT5B|TCF7L1|TCF7L2|TCF7|ZBTB16	60	0.17102633865096|0.173072764788908|0.908558685797925|0.191072954787803|0.349040615247648|0.50847248860073|0.152663781378285|0.00883779529661588|0.238027252363552|0.115761886828329|0.735990837985138|0.106832950777744|0.0552144473052819|0.963341260004028|0.125547858163603|0.0920130519879632|0.551836284652389|0.93193628371772|0.40625242666199|0.227093652963587|0.144088513180069|0.362214299695539|0.1…	54	20.7735	1.0602	5.89e-06	0.034356
HINATA_NFKB_TARGETS_KERATINOCYTE_DN	C19orf21|CALB1|CEACAM6|CLEC16A|DAPK1|DSG3|DUSP4|ESYT1|GPRC5A|HOPX|HYAL1|KLK6|KLK7|PPL|PTHLH|RGS2|RIMS2|RUNX1|SCEL|SULT2B1|THBS1|UPK1B	23	0.450941133377137|0.0392558300428576|0.63160057480254|0.0976008118826174|0.0543450211554294|0.0136890353158163|0.238139226917486|0.337757233786971|0.696848110544338|0.435694541025512|0.0382253845865245|0.13548538762939|0.582703564120298|0.249651834622214|0.53809169167914|0.181436677085456|0.0584512887271036|3.46383379312698e-07|0.0435959304855675|0.0465774317744406|0.238658582588083|0.11273325519…	22	20.5302	1.04356	6.45e-06	0.0376395
POSITIVE_REGULATION_OF_CELLULAR_METABOLIC_PROCESS	ABCA1|CAMKK2|CARD14|CCND1|CCND2|CCND3|CCNH|CD276|CD28|CD80|CD81|CDC42EP2|CDC42EP5|CDK7|CEBPG|CITED2|CLCF1|CLN6|CLOCK|ACVR1|ACVRL1|AFAP1L2|CREB5|CREBBP|CRTC1|CTCF|DAZL|DYRK1B|DYRK2|EBI3|EGFR|EGF|EGR1|EHF|EIF2B5|EIF5A|ELANE|ELF1|ELL3|EPAS1|EPC1|ERCC2|ERCC3|ERCC6|EREG|ESRRG|AKTIP|FOXD3|FOXE1|FOXF1|FOXF2|FOXH1|FOXO1|FOXO3|GAPDHS|GATA4|GCK|GLI1|GLI2|GLIS1|GLIS2|GLIS3|GLMN|GTF2H1|HCLS1|HIF1A|HIVEP3|HMG…	229	0.585972319217141|0.045426564479086|0.0165987081368375|0.173072764788908|0.67219659055864|0.228764106262171|0.0661050195289818|0.0365452671483978|0.0994395969114712|0.447291970579944|0.0720047891839457|0.378736304729269|0.0745529362025215|0.118223470469819|0.372908149600213|0.535513964533472|0.304737364436298|0.718459048498475|0.0718523269763027|0.0355899436287146|0.0243045189809385|0.06515470404…	215	20.8477	1.14228	6.72e-06	0.0392119
VALK_AML_CLUSTER_15	CD52|CEACAM8|CTNNA1|DRAM1|ECHDC2|EPB41L2|FADS1|GNA12|GRAMD1B|HOXA10|HOXA9|HOXB2|HOXB5|HSPB1|IGF2BP2|KLF9|ARHGEF3|MEIS1|NDFIP1|ATN1|BASP1|RUNX1|SEL1L3|SFXN3|SH3TC1|SLC16A1|SUCLG2|TNS3|TUBB6	31	0.215266409037464|0.525723098607728|0.0596750919749042|0.568062481429008|0.233528490035438|0.0636679521747405|0.407674135146024|0.0141007172226952|0.117069119428979|0.533465588030425|0.662933009034919|0.0486138047495769|0.417651808740141|0.538045070573372|0.101150401436246|0.0730608595775712|0.072575952948001|0.0653681990697897|0.468692938576973|0.0648983474069503|0.0961873992716079|3.46383379312…	29	20.2692	1.03553	7.26e-06	0.0423967
ROPERO_HDAC2_TARGETS	ACHE|C2orf3|CCDC85B|CCDC88C|CDC42BPA|CEP57|CHIC2|CKMT2|ADCY10|ADD3|COMP|CORO1C|CORO2B|CYP2D6|DGCR6L|DLEC1|DOPEY1|EEF1D|EIF4EBP1|EMP3|EPHA2|FANCE|FCAR|FGF14|FIBP|FUT5|GIP|GNLY|GP2|GSS|GZMB|HAPLN1|HSPA13|APLP1|APOA2|IGFBP7|INS|KCNJ6|KCNK3|KIAA0415|KLK13|LOC93432|APOL2|AQP4|ASAP1|MACF1|MAG|MDM2|METTL10|MMP16|MOG|MORN1|NADK|NCOA4|NEK3|NPY2R|OR1F2P|PART1|PBX2|PCDHGA9|PCNXL2|PDE4D|PDX1|PLA2G5|PPOX|B4GA…	114	0.556048115223023|0.0859761204478104|0.161801243734444|0.274022545205148|0.0100217893772874|0.249756838186568|0.150503467752332|0.234576523419129|0.0317829280276647|0.0835930573057624|0.215136197808168|0.0382455263022158|0.119296929884909|0.0131803948620136|0.481138460041455|0.296623861184231|0.110078113002491|0.136971543033033|0.349040615247648|0.508385253179118|0.0820217496298781|0.380815068023…	104	19.6215	0.969024	8.82e-06	0.0514831
FAELT_B_CLL_WITH_VH_REARRANGEMENTS_UP	CACNA1A|CAPZA2|CBFA2T3|CDKN2D|CLIC4|ADORA2A|CPT1B|CTDSP2|DENND4B|DGKG|DUSP7|EFR3A|EGR3|EMP3|FGL2|GABBR1|HLA-F|HNRNPA3|ID3|ING1|JAK2|ARFRP1|MNT|MTSS1|MXI1|N4BP2L1|NCF4|NHP2L1|NPC2|NPTN|PIP5K1B|PLAGL1|BCL6|RAB31|RAB6A|RHOC|RUNX1|SAP18|SCRN1|BMI1|SPEN|TLR1|TUBA1A|YIF1A	48	0.0624161681247067|0.172878287429288|0.109812301536914|0.448192716254292|0.0784405622733191|0.00463482574958385|0.0620834127137009|0.164745132393276|0.608090645909322|0.150303013345839|0.340105676261374|0.0294214075942711|0.396173919826339|0.508385253179118|0.0195526619355914|0.0257613399147869|0.397535686161943|0.0352623616400822|0.176411618240067|0.408457238091791|0.586354443189107|0.5162734665…	44	19.9968	1.09076	9.41e-06	0.0548947
BCAT.100_UP.V1_UP	ABCB1|CD9|CDX2|CHODL|CRYM|DBNDD1|DEFA5|DKK1|DNAJC3|DUSP4|DUSP6|EEF1A2|EFEMP1|ENC1|ENO2|ENPP2|ETV5|FGF20|FLVCR2|FUT1|GAD1|GADD45G|GCNT1|HBA2|HOXA1|HYAL3|IHH|IRS1|ITGA9|LBP|LMO2|ARHGEF5|LY6G6D|PLEKHF1|PPP1R1A|BIK|PTRF|QPCT|RBP1|RUNX1|SERPINI1|BMP4|SLC7A8|SORBS2|TBX3|WNT11	49	0.115250131867612|0.0188378036940002|0.68396300139295|0.203380960499581|0.119304032442537|0.149444007191215|0.116043359719901|0.13162492419393|0.160296119898135|0.238139226917486|0.400564865428932|0.0106774432649173|0.0829296997315055|0.407112216903029|0.715489959007322|0.0187688611857462|0.117935139151642|0.31214150491442|0.237845059216412|0.201942102301358|0.206495133584824|0.744043758580547|0.…	46	19.7677	1.0719	1.02e-05	0.059476
GSE37416_12H_VS_24H_F_TULARENSIS_LVS_NEUTROPHIL_UP	ABCC5|ACAA1|C16orf57|C17orf76|C19orf22|C19orf59|C1orf162|C7orf42|CAB39|CD44|CD53|CD93|CDC37|CHUK|CLIC1|CLTB|ADAM19|ADAM8|ADNP2|CNOT10|CNOT6L|COL17A1|COQ2|CRISPLD2|CST3|CTSH|CTSS|CUX1|CXCL16|DBN1|DBNL|DDAH2|DDX27|DDX58|DGAT2|DHCR7|DNAJA1|DSE|DUSP1|DYSF|ECE1|EFHD2|EIF2AK2|ELF2|EMR2|ETV6|FADD|AMPD2|FCHO2|FGR|FHOD1|FLT1|FRYL|GATAD2A|GMFB|GNAI3|GNMT|GPR35|GPR97|H3F3B|HAUS4|HIGD1A|HPSE|HSH2D|ICAM3|ANPE…	200	0.114091968920881|0.412204335332925|0.250933935078824|0.0423777334114369|0.392757078721319|0.0864836980235374|0.00406763251216868|0.461583410100261|0.0188048348635574|0.257921268261729|0.0159030161583839|0.186630070448134|0.9190877875337|0.191072954787803|0.35767716652153|0.0176092663362752|0.00841779083664185|0.0649383278878293|0.0446964098577427|0.195124408690335|0.00196980793451096|0.009614204…	184	19.3202	0.976402	1.05e-05	0.0612773
BIOCARTA_MONOCYTE_PATHWAY	CD44|ICAM1|ITGA4|ITGAL|ITGAM|ITGB1|ITGB2|PECAM1|SELE|SELL|SELP	11	0.257921268261729|0.279356765247875|0.175332581709961|0.000525817953558327|0.000491150962926179|0.0668531771450724|0.408076154085215|0.242666857660207|0.0289994434169925|0.130411193039388|0.34049685592276	11	20.404	1.4542	1.53e-05	0.0891755
PENG_RAPAMYCIN_RESPONSE_UP	ACADVL|ACIN1|C6orf108|CADM1|CALCOCO1|CAMK1|CBLB|CBX5|CCDC28A|CCDC47|CCNG1|CD22|CD27|CD300C|CD37|CD40|CD48|CD53|CDT1|CENPF|CFLAR|CHMP2A|CIRBP|CLDN9|CLOCK|ADA|AES|CRAT|CRHR2|CRIP1|CSNK1G2|CTDSP2|CTTN|CUL7|CUX1|CYTH1|DAAM1|DDX46|DMBT1|DNMT1|DOK2|DRAP1|ENPP2|EPB49|EPS15|ERCC1|ETHE1|FAIM2|AKR7A3|ALDH2|FANCG|FEV|FKBP8|FUCA1|GMDS|GMPR|GNB3|GNG10|GNG7|GPX7|H1FX|H2AFX|HAGH|HDAC5|HIST1H2BI|HIST1H2BK|HIST1H…	203	0.351359962854911|0.22887914800651|0.560926701401382|0.0607277642369308|0.103740524634733|0.220142335324652|0.230214498747481|0.037738663223114|0.114514525294303|0.74649862495585|0.704614514943276|0.341064491145196|0.60845742131796|0.122212987472894|0.0513841691371125|0.737198008539498|0.116189431742558|0.0159030161583839|0.736116553064954|0.077356633454005|0.193628754967392|0.396285959873524|0.2…	191	19.0362	1.23418	2.06e-05	0.120318
KEGG_CHRONIC_MYELOID_LEUKEMIA	ABL1|CBLB|CBLC|CBL|CCND1|CDK4|CDK6|CDKN1A|CDKN1B|CDKN2A|CHUK|CRKL|CRK|CTBP1|CTBP2|E2F1|E2F2|E2F3|AKT1|AKT2|AKT3|GAB2|GRB2|HDAC1|HDAC2|HRAS|IKBKB|KRAS|MAP2K1|MAP2K2|MAPK1|MAPK3|MDM2|MECOM|MYC|NFKB1|NFKBIA|NRAS|PIK3CA|PIK3CB|PIK3CD|PIK3CG|PIK3R1|PIK3R2|PIK3R3|PIK3R5|BAD|BCL2L1|BCR|PTPN11|RAF1|RB1|RELA|RUNX1|SHC1|SHC2|SHC3|SHC4|BRAF|SMAD3|SMAD4|SOS1|SOS2|STAT5A|STAT5B|TGFB1|TGFB2|TGFB3|TGFBR1|TGFBR2…	73	0.267390400854376|0.230214498747481|0.00939983770638586|0.214959753981336|0.173072764788908|0.179829616014416|0.0773894221783022|0.195630094467856|0.170643539927762|0.0259211266268828|0.191072954787803|0.771685205451204|0.167067731907352|0.255823913465532|0.0775357277236915|0.833043888200495|0.489405470974476|0.178938544048066|0.50847248860073|0.152663781378285|0.00883779529661588|0.0399613391512…	71	17.9563	0.979896	2.17e-05	0.126359
TRAYNOR_RETT_SYNDROM_DN	C9orf167|CDH13|CHCHD10|COMP|CRIP1|ENPP1|AMIGO2|GREM2|IGFBP5|ITGA6|KLF5|MAB21L1|P4HA2|PTPRF|RUNX1|SEL1L3|SLC26A2	19	0.676647277419884|0.196805382997808|0.872728050836413|0.215136197808168|0.728168448148297|0.895259948714189|0.114198225665403|0.278824447173553|0.550473167617495|0.426749317142695|0.23677439488501|0.0495270909830845|0.236987867843801|0.0667969702262047|3.46383379312698e-07|0.105035195118438|0.848825219475533	17	17.4932	0.938296	2.52e-05	0.147321
RAMASWAMY_METASTASIS_DN	ABLIM1|ACADSB|ACTG2|ZNF646|CA12|CACNA1E|CHRNA5|AGRN|CNN1|CPM|CPN1|F10|FCAR|FXN|GP1BA|GREM1|HLA-DPB1|HNRNPF|INPP5E|JMJD1C|KCNAB1|LIMCH1|MAP1B|MAPRE3|MOS|MT3|MYH11|MYL2|MYLK|NCAPH|ASPA|NOS2|NR2F2|NR4A1|P2RX1|PBX2|PDE6A|PRKG2|PTN|RAB30|RANBP3|RBM5|REL|RNASE1|RNASE4|ROR1|RORB|RUNX1|SPA17|STAC|TAL1|VAPB|ZNF148|ZNF212	61	0.0302419441362936|0.380744346104196|0.0127507699141485|0.30875924926627|0.0754656645407654|0.141869482538052|0.440605214758575|0.366061406375478|0.280468179011414|0.0453956928896956|0.0594811238787555|0.0752681600136346|0.733468292668786|0.0149202417649195|0.0378466347269424|0.27872804933096|0.205480769116209|0.133922702664996|0.193875960517235|0.0210083076713112|0.0258118577284355|0.01596715039…	54	16.7884	0.921082	3.53e-05	0.205851
SOTIRIOU_BREAST_CANCER_GRADE_1_VS_3_DN	AASS|C7orf63|CASP9|CIRBP|CRTC3|CRY2|CTDSP1|CX3CR1|CYBRD1|DEAF1|DIXDC1|DYNC2H1|ECHDC2|AKAP11|FOS|FRY|IFT88|KIF13B|LAMB2|ARHGEF12|LTBP3|MARCH8|MPHOSPH8|NBR1|NF1|NME5|NYNRIN|PIGV|BBS1|RNASE4|RUNX1|SESN1|SIRT3|SLC24A1|SMARCA2|SNX1|STARD13|STAT5B|SYNC|TBC1D17|C11orf63|C14orf45|TPT1|TUBGCP4|WDR19|ZFP2|ZNF395	52	0.141163366997759|0.0834529757620748|0.0419983461211098|0.219028199947368|0.236694682513794|0.65746209474924|0.516611398519401|0.056112090382994|0.784419043153388|0.487115738007767|0.181876104184748|0.179874227713055|0.233528490035438|0.287389898338515|0.517491455607786|0.121754280197594|0.182414634743362|0.137157992675291|0.520460881962842|0.329094485288545|0.256252071249354|0.0384043757205834|0…	47	17.2021	1.03939	3.65e-05	0.212905
VETTER_TARGETS_OF_PRKCA_AND_ETS1_UP	C1orf144|DIAPH1|FN1|HS2ST1|INSIG1|ARL4C|PEG10|PML|BCL11A|RHOBTB3|RUNX1|SCAMP1|SEC23IP|TGFB2|TRPC1|UBAP2L	16	0.0243936381796244|0.136894773219062|0.0894755889384047|0.107499996051974|0.257484867330355|0.245978850897404|0.0413070998884186|0.358724845016378|0.0526969273447641|0.178090286321657|3.46383379312698e-07|0.138232630465344|0.36703398189691|0.0234908777127244|0.104267950241296|0.556999389223574	16	16.0337	0.779427	3.8e-05	0.221949
GSE18791_CTRL_VS_NEWCASTLE_VIRUS_DC_18H_UP	ABCD3|ABHD15|ACOT7|ACSS2|ACTL6A|C18orf55|ZNF559|ZNF641|C5orf43|C9orf5|CAMK1|CCT3|CCT4|CCT6A|CDC40|CMTM4|CNO|COPS4|CORO1A|CRH|CYP4V2|DAAM1|DCAF13|DCAF4|DHFR|DHX30|DIS3L|DNAJC11|DNMT1|DOK2|DPP3|DUS2L|EDC3|EFTUD2|EIF4EBP2|ELOVL1|ENDOG|ERI1|ETV5|FA2H|FAM126A|FAM173B|FAM54A|AHCY|AKTIP|ALDH16A1|FAM78A|FAM82B|FAM98B|FBXO21|FBXO45|FBXW11|FLAD1|FLVCR2|G2E3|GBA2|GEMIN6|GNPDA2|GPATCH1|GTF3C2|GTF3C3|HCFC2|HE…	200	0.74878779052988|0.8233415682498|0.286843788618981|0.151324879479973|0.190790103968375|0.0962997156427212|0.672069359437558|0.18098614558122|0.0303100045758889|0.0806023377989361|0.220142335324652|0.465280726850294|0.523698262871193|0.191481024121512|0.135210595063741|0.126366256406997|0.0583137860875844|0.173849951200043|0.0414491370234398|0.473487870705962|0.308291430110884|0.24969903197807|0.1…	188	17.6588	1.18551	3.84e-05	0.224207
GENTILE_UV_RESPONSE_CLUSTER_D2	CENPA|CHD1|DUSP5|EIF4E|GAS1|GTF2B|GTF2E1|HAS2|ID1|ID2|KIF2A|MAP1B|MAT2A|MTMR3|N4BP1|AUTS2|NFE2L2|NRIP1|NTF3|NUP153|PCGF3|PDE4B|PHF3|PNN|BACH1|BDNF|RAPGEF2|RUNX1|RYBP|SATB2|SECISBP2L|C10orf137|SMAD7|SNX4|THBS1|TIPRL|TNFAIP3|VEGFA|ZBED4|ZC3H4|ZNF217	41	0.248773909414774|0.0727732802585516|0.171870414376447|0.475876329250894|0.780776428120475|0.0953209026879953|0.0587814657251455|0.168517244354363|0.220954408655734|0.0809057069669236|0.177767346511911|0.138982793297747|0.403958184095951|0.364788986392919|0.43485858307816|0.0791389125457498|0.0708906861927012|0.211086597460632|0.0512642042872322|0.201695953581879|0.0426951842432196|0.166091364020…	41	16.7381	0.961212	3.95e-05	0.230657
GSE18791_CTRL_VS_NEWCASTLE_VIRUS_DC_8H_UP	ABR|ACTL6A|C16orf54|C16orf80|C17orf80|C18orf55|ZNF559|ZNF561|ZNF565|ZNF57|ZNF641|ZNF813|C6orf203|C6orf204|C9orf40|C9orf80|CARD9|CCDC51|CCNE1|CHCHD8|CIAPIN1|CIRH1A|ADSL|CNO|COL15A1|COMMD3|CSRP2BP|CTPS|DCAF4|DCP1B|DCTPP1|DDX23|DEM1|DNAJC11|DNAL1|EDC3|EEF1E1|ESRRA|FAHD1|FAM126A|FAM173B|FAM54A|AKTIP|FBXL4|FBXO21|FBXO33|FBXO45|FKBP14|FLI1|FLJ90757|FLVCR2|FOS|FRAT2|FRMD4A|FTSJ2|GAR1|GBA2|GEMIN7|GLCE|GR…	200	0.166235946250392|0.190790103968375|0.818327440815076|0.211358507294993|0.28355501601879|0.0962997156427212|0.672069359437558|0.116505560392865|0.0705163487830898|0.444959837257996|0.18098614558122|0.362209691138598|0.655492620506982|0.144517409661797|0.391393099180539|0.449751050209622|0.143324465312905|0.480124603653236|0.57972175087949|0.0609986445009548|0.764113739134033|0.753209991841312|0.1…	183	17.8044	1.26817	4.16e-05	0.24296
GSE18791_UNSTIM_VS_NEWCATSLE_VIRUS_DC_18H_UP	ACAD8|ACTL6A|ZNF823|C2CD2L|C3orf35|C7orf29|CAB39|CAMK1|CAMK2G|CASD1|CD84|CDCA7L|CDCA7|CHST14|CIITA|CLTC|ADHFE1|CNPY3|COQ9|CRH|CSRP1|DAAM1|DACH1|DDX56|DFFA|DMAP1|DNAJC11|DPH5|DPP3|DRG1|EBNA1BP2|EIF2B2|ELMOD2|ENTPD7|ERCC3|ERH|EXOSC7|FAH|ALG14|AMFR|FAM98A|FBXO45|G2E3|GBAS|GCOM1|GPAM|GPN1|GPSM2|HDAC2|HECTD1|HECTD3|HIP1|HMOX2|HOTAIR|HRSP12|HS3ST1|HSBP1|ANKRD54|IGF1R|IL16|IL21R|INPP5K|INTS1|INTS7|ITGB1…	200	0.120335548258391|0.190790103968375|0.432734762870226|0.922550069241755|0.334758358567493|0.0798744682289625|0.0188048348635574|0.220142335324652|0.341926062982377|0.643532403338515|0.00203106330451552|0.195940252044402|0.0628990170342725|0.408720452269547|0.0019800193063646|0.0830524280513377|0.311132080877252|0.574392798508053|0.907289202570591|0.473487870705962|0.246991714568591|0.249699031978…	179	16.9288	1.0702	4.48e-05	0.261715
PHOTOTRANSDUCTION	ABCA4|GRK1|NR2E3|OPN1SW|OPN4|PDC|PDE6B|PITPNM1|RHO|RP1|SAG|TRPC3|UNC119	13	0.0570877604377148|0.0159988731500451|0.0441306505894914|0.032345276741076|0.0408984320803208|0.0038815451444103|0.19652387456354|0.00747506744993376|0.000869844637208184|0.171532602007971|0.00400120817272853|0.105004768157692|0.237299338147562	13	16.5295	0.984485	4.64e-05	0.270574
GSE18791_UNSTIM_VS_NEWCATSLE_VIRUS_DC_6H_UP	C15orf61|ZNF566|ZNF570|ZNF609|ZNF624|ZNF627|C1orf55|C5orf24|C6orf204|C9orf80|CCDC126|CCDC12|CCDC96|CCNT1|CEP192|CETN3|CLP1|ADNP2|CSRP2BP|CTTNBP2NL|DCAF16|DCAF4|DCUN1D5|DDIT3|DDIT4|DDX20|DDX24|DDX6|DEDD2|DGCR14|DNAJC11|DOPEY1|DRG1|DSTYK|DUS2L|DYX1C1|EIF2B2|EIF3K|EIF4ENIF1|ENC1|FAM54B|ALB|FBXO45|FRAT2|GADD45G|GLUL|GMPS|GNB1L|GOLT1B|GRPEL2|GZF1|HAUS8|HMG20A|HSF2|ID2B|ANP32B|APAF1|IER5L|IFFO2|IKBIP|I…	200	0.340598638444347|0.155550886515342|0.551570698698965|0.0671537519565494|0.119805165393357|0.638176562998855|0.374427621654163|0.354411325665354|0.144517409661797|0.449751050209622|0.626809495753188|0.0599931568972851|0.560877037018356|0.0763295621735585|0.0448266764546339|0.076204760503483|0.202401209893269|0.0446964098577427|0.0394530319660248|0.0667996456729767|0.275738069418517|0.295158669705…	185	16.7363	1.10477	5.32e-05	0.310217
GSE18791_CTRL_VS_NEWCASTLE_VIRUS_DC_6H_UP	ABHD15|C19orf39|ZNF561|ZNF57|ZNF641|ZNF77|C1orf212|C3orf75|C7orf11|CAD|CCDC126|CCDC12|CCDC85B|CCNE1|CD3EAP|CETN3|CIAPIN1|CLP1|CNO|CRADD|CRLS1|CSRP2BP|CSTF2T|CTPS|DBP|DCAF13|DCAF4|DDX28|DEM1|DNAJC11|DPH5|DUS2L|EBPL|ECE2|ELK3|ENDOG|EXOSC2|FAM114A1|FAM126A|FAM172A|FAM173B|FAM54A|FAM65A|AKTIP|FAM98B|FBXO21|FKBP14|FLAD1|FLVCR2|FOS|FRAT2|GEMIN7|GLYATL1|GMPS|GXYLT1|HHEX|HMBS|HMG20A|HRH1|HVCN1|APEX1|IFFO…	200	0.8233415682498|0.151565675209245|0.116505560392865|0.444959837257996|0.18098614558122|0.489937642533509|0.104929941329325|0.159625895493934|0.194416169879027|0.056277111387448|0.626809495753188|0.0599931568972851|0.161801243734444|0.57972175087949|0.847854097968854|0.076204760503483|0.764113739134033|0.202401209893269|0.0583137860875844|0.0335438546850957|0.171826425871816|0.0394530319660248|0.0…	187	16.737	1.12081	5.48e-05	0.320052
PID_SMAD2_3NUCLEARPATHWAY	CBFB|CDK2|CDK4|CDKN1A|CDKN2B|CEBPB|COL1A2|CREB1|CREBBP|CTBP1|DCP1A|DLX1|E2F4|E2F5|EP300|ESR1|AKT1|FOS|FOXG1|FOXH1|FOXO1|FOXO3|GATA3|GSC|HDAC1|HDAC2|HNF4A|HSPA8|IL10|IL5|IRF7|ITGB5|JUN|KAT2A|KAT2B|LAMC1|MAX|MED15|MEF2C|MYC|MYOD1|NCOA1|NCOA2|NCOR1|ATF2|ATF3|NKX2-5|NR3C1|PIAS3|PIAS4|RBBP4|RBL1|RUNX1|RUNX2|RUNX3|SAP18|SAP30|SERPINE1|SIN3A|SIN3B|SKIL|SKI|SMAD2|SMAD3|SMAD4|SMAD7|SNIP1|SP1|SP3|TCF3|TFDP…	82	0.230735658281568|0.167124383806233|0.179829616014416|0.195630094467856|0.689043364857501|0.669151774754579|0.126580322029929|0.108518148322631|0.0333857885141318|0.255823913465532|0.034787479113076|0.67203786881076|0.239573705100798|0.190326880397183|0.0683852204889038|0.0487696438778782|0.50847248860073|0.517491455607786|0.0540557958489036|0.587689472876425|0.309779504562435|0.0750824863731526|…	75	16.2041	1.02078	5.94e-05	0.346473
CYCLIN_D1_KE_.V1_UP	ABLIM1|ZNF787|CA4|CARS|CASP3|CCKAR|CCL20|CCL23|CD52|CDK6|CDKN1A|CDKN2A|CDR2L|CDR2|CDS1|CEBPD|CELA2B|CENPB|CGREF1|CHKA|CHRNA5|CHRNB4|ADRA2A|ADRA2B|COASY|COL18A1|COL5A2|COX17|COX7A1|CRIP1|CTBP1|CYP2E1|DAP|DCAF7|DGKD|DMWD|DNASE1|DNASE2|DRD5|DTNA|DUSP4|DUSP5|DYRK4|E2F4|EGR3|EIF5A|EPHA2|ETS2|EVX1|FAM189A2|FAM3C|AGXT|AHR|ALDH3A2|FGFR4|FHL2|FOSL2|FOXK2|FSHR|FZD5|GCHFR|GGT5|GLB1|GLI1|GNAI2|GOT1|GP2|GPT|H…	190	0.0302419441362936|0.345965317123938|0.106419102656426|0.888388947289249|0.0501056564554361|0.296962888744504|0.118901638947109|0.255836521759009|0.215266409037464|0.0773894221783022|0.195630094467856|0.0259211266268828|0.153797635684463|0.596847391587882|0.209940238514847|0.875325235432723|0.0354920695951166|0.719735036980484|0.184060207891468|0.593323460252252|0.440605214758575|0.08210830637949…	184	15.4491	0.914265	7.07e-05	0.412624
BCAT_GDS748_UP	ABCB1|C3orf52|C9orf3|CA2|CASP9|CEBPB|COTL1|DDAH1|DEFA5|DYNC1I1|FAH|FAM3C|AIM1|FGF20|FLT4|FZD7|GAD1|GADD45G|GCH1|GCNT1|HHEX|ITGA9|KCTD12|KLRC3|LEF1|LMO2|AQP3|LY6G6D|MSX2|MYB|NEDD9|ASRGL1|NPTX1|PDE4D|PHLDA2|PKP2|PLEKHB2|BAG3|BAMBI|PRG3|QPCT|RUNX1|SLC39A14|SLC3A2|TP53I3|UBE2N|WNT11	48	0.115250131867612|0.217113796290032|0.205436250870308|0.165480642840225|0.0419983461211098|0.669151774754579|0.0321475682558504|0.118682383314503|0.116043359719901|0.064161035171621|0.0883625062073293|0.0499535324834606|0.196551071632981|0.31214150491442|0.0917986396631479|0.791674492037192|0.206495133584824|0.744043758580547|0.153165039980865|0.248213547743339|0.719041630959233|0.202816392784754…	47	15.3547	0.896092	7.14e-05	0.416975
RESPONSE_TO_DRUG	ABCA2|ABCA3|ABCB1|ABCB4|ABCC1|ABCC6|ABCG2|CTPS|GCLM|LCK|LIPE|MVP|NAT8|BCAR3|RAB6C|SCN11A|SEMA3C|SLC22A18|SOD1|TOP1	22	0.171072007460622|0.112380180004393|0.115250131867612|0.284803814478341|0.0429075996045604|0.00265601520365466|0.19062812197977|0.302387776248165|0.175805896711657|0.650991425190288|0.0552229476346193|0.000392281156969099|0.275631670024584|0.001150289071014|0.315023133461634|0.211223571423565|0.0909009054312991|0.0151198321994421|0.120721843390554|0.0675637236980164	20	16.0592	1.1229	7.86e-05	0.458447
BROWNE_HCMV_INFECTION_10HR_DN	CBLB|ADORA2B|EEF1A1|EMP1|ETV1|AHR|AIMP2|FBXL2|FRY|GLOD4|HOXA11|ANKRD28|ANP32A|IGF2BP3|IRS1|KIF11|KLF9|LOC730101|ARHGAP29|METTL13|MGA|MTUS1|NDUFB7|NIPBL|NR3C1|NT5E|NUPL2|OGG1|PARP4|PCF11|PNN|PNOC|B2M|BDNF|PTGFR|RAD17|RANBP6|RBMS1|RDH11|RGS20|RHOBTB1|RIN2|RUNX1|SCN8A|SETX|BLK|SLC5A4|SON|ST5|STAMBP|TCF7L2|TTC30A|ZNF187|ZNF23	56	0.230214498747481|0.135206781445911|0.207824430757477|0.212228669768002|0.0437449213355481|0.303294193497079|0.926361398890048|0.961983593395155|0.121754280197594|0.271379184028046|0.408830045806831|0.0942238037889565|0.444035168867277|0.030937742533056|0.592923864136409|0.188826357438078|0.0730608595775712|0.318424838465503|0.207306675089216|0.19721178927011|0.067718702708375|0.251670194618802|0…	54	15.0638	0.8959	8.34e-05	0.486653
GSE11057_CD4_CENT_MEM_VS_PBMC_UP	ABCC10|ABCC1|ABHD14A|ABI2|C19orf29|ZNF575|C9orf114|CBR3|CBX7|CCDC101|CD274|CD27|CD2|CD5|CD6|CD84|CDR2|CDRT4|CHD3|CIRH1A|CLPP|ADSL|AES|AGFG2|CNST|COQ10A|DALRD3|DCP1A|DDX24|DDX42|DDX56|DEXI|DGKA|DIS3L2|DNAJC16|DOCK9|DYRK2|ECHDC2|EDC4|EDEM1|EHD1|EPB41|EPHA4|ESF1|ESYT1|FAM107B|FAM117A|FAM48A|FBXL8|FBXW7|FGD3|FNBP1|GALNT12|GATA3|GLG1|GOLGA7B|GPR183|GPR55|HAPLN3|HECA|HINT1|HIVEP2|HMOX2|HNRPLL|HSPB1|ANK…	200	0.0735989955261566|0.0429075996045604|0.496988307018799|0.767331031762063|0.263053837564326|0.421272073753179|0.706050234601895|0.164788193861048|0.618814624342444|0.213562338695993|0.00936978282131973|0.60845742131796|0.0651171070209313|0.0831592339742653|0.385139291627035|0.00203106330451552|0.596847391587882|0.0128316837678784|0.0984207285005559|0.753209991841312|0.418036740748768|0.1591497803…	187	15.5401	1.02197	8.45e-05	0.493109
GSE18791_CTRL_VS_NEWCASTLE_VIRUS_DC_10H_UP	C18orf55|ZNF559|ZNF641|ZNF642|ZNF789|ZNF813|C1orf131|C3orf75|C9orf80|CAMKK1|CARKD|CCDC12|CCDC76|CCDC99|CDC23|CDC40|CEP97|CERK|CLP1|CLPP|ADORA2B|COPS6|COQ9|CSRP2BP|DAAM1|DCAF13|DCAF4|DDX28|DEM1|DIS3L|DNAJC11|DNAJC28|DNAL1|DOK2|DSTYK|DUSP7|EDC3|ENDOG|EXOSC5|EXOSC7|FAM168B|FAM54A|FAM65A|AKTIP|FAM78A|FAM98A|FAM98B|FASTKD5|FBXO21|FBXO33|FKBP14|FLAD1|FLVCR2|FOS|FRAT2|FTSJ2|G2E3|GABPA|GATC|GBA2|GEMIN6|G…	200	0.0962997156427212|0.672069359437558|0.18098614558122|0.0667788481170016|0.175000606727935|0.362209691138598|0.66864857333555|0.159625895493934|0.449751050209622|0.0645293403046163|0.320148417952878|0.0599931568972851|0.0338434923045448|0.159255646877072|0.281358315892891|0.135210595063741|0.0573366884898266|0.578515749932452|0.202401209893269|0.418036740748768|0.135206781445911|0.240491407470913…	190	15.7998	1.1437	9.37e-05	0.546752
GSE18791_UNSTIM_VS_NEWCATSLE_VIRUS_DC_10H_UP	ACAD8|C17orf80|C18orf55|ZNF559|ZNF823|C5orf24|C9orf40|C9orf80|CARKD|CASD1|CCDC12|CCDC99|CD2BP2|CDC40|CDCA4|CDK4|CDR2|CERK|CIAPIN1|CMTM4|ACVR2B|ADRM1|COQ9|CPSF3L|CSRP1|CSRP2BP|CXXC1|DCAF4|DDX20|DEM1|DFFA|DHX30|DNAJC11|DOK2|DSTYK|EHMT1|EIF4ENIF1|ENC1|ENDOG|EXOSC7|FAM168B|FAM54B|AKTIP|FAM78A|FAM89B|FAM98A|FAM98B|FBXO21|FBXO33|FBXO45|FHOD1|FIS1|FKBP14|FRAT2|GATC|GBA2|GEMIN6|GXYLT1|HAUS8|HIVEP3|HMG20B…	200	0.120335548258391|0.28355501601879|0.0962997156427212|0.672069359437558|0.432734762870226|0.354411325665354|0.391393099180539|0.449751050209622|0.320148417952878|0.643532403338515|0.0599931568972851|0.159255646877072|0.228337440091692|0.135210595063741|0.424467814448713|0.179829616014416|0.596847391587882|0.578515749932452|0.764113739134033|0.126366256406997|0.229829303987486|0.198595773458963|0.…	189	15.2906	1.01296	9.47e-05	0.552396
PROTEIN_AMINO_ACID_O_LINKED_GLYCOSYLATION	A4GNT|DPM1|DPM2|DPM3|GALNT1|GALNT2|GALNT6|GALNT7|GCNT1|GCNT3|GCNT4|GYPC|LDLR|POFUT1|POMGNT1|POMT1|TRAK1	18	0.336935747417952|0.364277974327623|0.420769553104065|0.419340623179413|0.0536006215982966|0.000943361926333042|0.391024286139805|0.0159050125700299|0.248213547743339|0.0531991014342126|0.373463534369892|0.297435960793897|0.170802381434635|0.321561381637013|0.151691740225713|0.388899469170156|7.78274911448218e-05	17	15.1689	1.02242	0.000102907	0.600566
WANG_CISPLATIN_RESPONSE_AND_XPC_DN	ACP2|C16orf58|C19orf56|C1D|C21orf7|CAPG|CAPN2|CASP3|CASP4|CCNG2|CCRL1|CD248|CD46|CDA|CDC40|CDC42EP2|CDC7|CDIPT|CDKN1A|CEBPB|CHMP1B|CLK3|ACVR1|ADD3|ADM|CNPY3|CNTNAP1|CSDA|CSF1|CSNK1G3|CSRNP2|CTNNAL1|CUL3|CYBA|CYBRD1|CYP1B1|DDX52|DNAJA2|DUSP2|DYRK3|EBAG9|ECM1|EDC4|EFR3A|EFTUD2|EGR3|EHHADH|EIF2S1|EIF3G|EIF4A1|EIF5B|ELF1|ERAL1|FADS3|FAM21A|AGXT|AIRE|FERMT2|FILIP1L|FLI1|FNTA|FZD2|G0S2|GADD45A|GALNS|GL…	228	0.222697646587411|0.693174880537599|0.262903091515567|0.00838728570494629|0.203460290414991|0.141414120144334|0.0466545342340365|0.0501056564554361|0.0319515971843618|0.627398116449071|0.0425411695564466|0.0157258675802932|0.0287524656981065|0.101868335865327|0.135210595063741|0.378736304729269|0.0711927783652426|0.325746149943976|0.195630094467856|0.669151774754579|0.193075119126535|0.9367573798…	217	14.7948	0.975374	0.000113948	0.665001
BIOCARTA_CTL_PATHWAY	CD247|CD3D|CD3E|CD3G|FASLG|FAS|GZMB|HLA-A|ICAM1|ITGAL|ITGB2|B2M|PRF1	15	0.0908833783264043|0.0806605419523927|0.245607429356821|0.496894379522576|0.00649338061389004|0.0316698339849263|0.00516850811570468|0.914306257737759|0.279356765247875|0.000525817953558327|0.408076154085215|0.389637574102628|0.0831435285806371	13	15.8379	1.30518	0.000123583	0.721232
DETECTION_OF_EXTERNAL_STIMULUS	ABCA4|CD1D|GRK1|GRM6|NLRC4|NOD1|NOD2|NR2E3|OPN1SW|OPN4|PDC|PDE6B|PGLYRP1|PGLYRP2|PGLYRP3|PGLYRP4|PITPNM1|RHO|RP1|SAG|TRPC3|UNC119	23	0.0570877604377148|0.094789860730405|0.0159988731500451|0.025925189443329|0.0976636001085724|0.216460947749219|0.0697637313906513|0.0441306505894914|0.032345276741076|0.0408984320803208|0.0038815451444103|0.19652387456354|0.445262499310691|0.366723861394603|0.114336922228279|0.0077074219769786|0.00747506744993376|0.000869844637208184|0.171532602007971|0.00400120817272853|0.105004768157692|0.23729…	22	14.3239	1.0059	0.000155746	0.908932
BOYERINAS_ONCOFETAL_TARGETS_OF_LET7A1	CDC34|FIGN|HMGA2|IGF2BP1|IGF2BP2|LIN28B|MED6|NAP1L1|NME6|SLC25A24	12	0.979858778674503|0.0281175620976613|0.0902180274320636|0.0522027985316386|0.101150401436246|0.00883285882643259|0.139027222440495|0.303969622925384|0.537506915625092|0.000143720758395194	10	14.8161	1.14947	0.000158754	0.926487
BIOCARTA_THELPER_PATHWAY	CD247|CD28|CD2|CD3D|CD3E|CD3G|CD4|ICAM1|ITGAL|ITGB2|PTPRC|THY1	14	0.0908833783264043|0.0994395969114712|0.0651171070209313|0.0806605419523927|0.245607429356821|0.496894379522576|0.00156414300248731|0.279356765247875|0.000525817953558327|0.408076154085215|0.0187606445384654|0.084026406423343	12	14.8161	1.1663	0.000163823	0.956072
HOMEOSTATIC_PROCESS	ABCA1|ABCA2|ABCG1|ACIN1|ZNF675|C3AR1|C5AR1|CACNA1A|CACNA1C|CALCA|CALCB|CALR|CARTPT|CASR|CAV1|CCKAR|CCKBR|CCL11|CCL13|CCL14|CCL15|CCL19|CCL1|CCL23|CCL2|CCL3|CCL5|CCL7|CCR1|CCR2|CCR3|CCR4|CCR5|CCR6|CCR7|CCR8|CCR9|CD52|CD55|CDH23|CDK6|CEBPG|CETP|CHRNA1|CHRNA7|CLCN3|CLDN16|CLN3|CLN5|CLN6|CLRN1|ACVR1B|ACVR2A|CP|CXCL12|CXCL13|CXCR4|DDIT3|DERL1|DFNB31|DRD1|DYRK3|EDNRA|EGLN1|EGLN2|EP300|ERP44|ETS1|F2RL1|…	207	0.585972319217141|0.171072007460622|0.197274229292074|0.22887914800651|0.0486209713827734|0.0668450007955933|0.018740030441067|0.0624161681247067|0.0292438257650471|0.728566445168382|0.653010254221589|0.0503766175621406|0.125727952774833|0.419978997965668|0.205120049972418|0.296962888744504|0.532216956280353|0.0751276250653869|0.0222033368943034|0.0226193238147334|0.0298892076806295|0.33370159493…	199	0.00362778	0.00145137	0.00415494	1
SODIUM_ION_TRANSPORT	ATP1A4|SCN10A|SCN11A|SCN1B|SCN2A|SCN2B|SCN4A|SCN4B|SCN5A|SCN7A|SCN9A|SCNN1A|SCNN1D|SCNN1G|SGK1|SLC17A2|SLC17A3|SLC17A4|SLC34A3|SLC4A11|SLC8A1|TRAPPC10	22	0.338790399671617|0.675660427569766|0.211223571423565|0.310754465350659|0.0136854268988582|0.220896416263806|0.00798896148165085|0.388506024120082|0.29057137220043|0.0749581886171078|0.0886314443071852|0.0301827190036751|0.317685948038707|0.157577382218995|0.0488578510189802|0.0857901080187606|0.0869811192399723|0.01610992186371|0.095847946140713|0.0664139573649063|0.0549214263474243|0.1125110106…	22	4.28112	1.07309	0.0429213	1
POSITIVE_REGULATION_OF_DNA_METABOLIC_PROCESS	CEBPG|EREG|GLI1|GLI2|IL4|PPARGC1A|PRKCG|RAD51|TGFB1|TNFSF13|UBE2N	11	0.372908149600213|0.118278056664943|0.29597979856062|0.00608071147252376|0.195071905632992|0.211399759200406|0.186915364015318|0.0759268877455167|0.351483558199247|0.938085794100734|0.15553525693604	11	3.06891	1.00644	0.0805192	1
VASCULATURE_DEVELOPMENT	C1GALT1|CANX|CCM2|CDH13|CHRNA7|ACVRL1|AGGF1|COL4A2|COL4A3|CUL7|EGFL7|EGF|EMCN|EPGN|ERAP1|FOXC2|GLMN|HTATIP2|ANGPTL3|ANGPTL4|ANG|IL17F|IL18|IL8|MYH9|NCL|ATPIF1|NF1|NOTCH4|NPPB|NPR1|PDPN|PF4|PLG|PML|PROK2|RASA1|RHOB|RNH1|ROBO4|RUNX1|SCG2|SERPINF1|SHH|BTG1|SPHK1|SPINK5|STAB1|TGFB2|THY1|TNFSF12|TNNI3|VEGFA	55	0.317466343766715|0.462896089115715|0.348833805746381|0.196805382997808|0.0881716589928754|0.0243045189809385|0.0148728984121305|0.135634896429283|0.477107074903857|0.552636537393269|0.0932035419930293|0.00683296302878522|0.215926259664108|0.0814563610416553|0.141451131483377|0.343943634732473|0.333959980331665|0.658953749376449|0.0208194498182206|0.858493927763032|0.464800772366066|0.10493521656…	53	0.0339437	0.00192782	0.00338401	1
CELLULAR_HOMEOSTASIS	C3AR1|C5AR1|CACNA1A|CACNA1C|CALCA|CALCB|CALR|CARTPT|CASR|CCKAR|CCKBR|CCL11|CCL13|CCL14|CCL15|CCL19|CCL1|CCL23|CCL2|CCL3|CCL5|CCL7|CCR1|CCR2|CCR3|CCR4|CCR5|CCR6|CCR7|CCR8|CCR9|CD52|CD55|CDH23|CHRNA1|CHRNA7|CLCN3|CLDN16|CLN3|CLN5|CLN6|CLRN1|CP|CXCL12|CXCL13|CXCR4|DDIT3|DRD1|EDNRA|EGLN2|ERP44|F2RL1|AGTR1|AIFM3|FTH1|FTL|FXN|GALR2|GCLC|GCM2|GHRL|GLP1R|GLRA1|GLRX2|GNA15|GPR98|GPX1|GRK1|GYLTL1B|HFE|HPX|…	147	0.0668450007955933|0.018740030441067|0.0624161681247067|0.0292438257650471|0.728566445168382|0.653010254221589|0.0503766175621406|0.125727952774833|0.419978997965668|0.296962888744504|0.532216956280353|0.0751276250653869|0.0222033368943034|0.0226193238147334|0.0298892076806295|0.333701594938858|0.0763945096631002|0.255836521759009|0.162005312601135|0.172261367277605|0.0748647782104315|0.247142739…	141	0.00631529	0.00271596	0.00701638	1
STRIATED_MUSCLE_CONTRACTION_GO_0006941	CASQ2|DTNA|ALDOA|GAA|KBTBD10|MYBPC3|MYBPH|MYL2|MYOM1|ATP2A1|PGAM2|SRI|TTN	14	0.135535838869661|0.0529638156583896|0.632719240147102|0.272869097665869|0.0404257906775164|0.0419279511591717|0.321967733190943|0.191366064146038|0.142875142308733|0.0599121394053138|0.0763972977744977|0.0943966260939273|0.0172302929426198	13	3.66158	1.18108	0.0711882	1
GLYCOPROTEIN_BIOSYNTHETIC_PROCESS	A4GNT|CD37|COG2|COG3|COG7|DOLPP1|DPM1|DPM2|DPM3|ALG12|ALG1|ALG2|ALG5|ALG6|ALG8|ALK|FUT10|FUT1|FUT2|FUT4|FUT5|FUT6|FUT7|FUT8|FUT9|GAL3ST1|GALNT1|GALNT2|GALNT6|GALNT7|GCNT1|GCNT3|GCNT4|GYPC|IL17A|KEL|LARGE|LDLR|LIPA|LIPC|LRP2|MAN1A2|MAN1C1|MGAT4A|MGAT4B|MOGS|MPDU1|NECAB3|POFUT1|POMGNT1|POMT1|B3GALNT1|B3GALT2|B3GALT4|B3GALT5|B3GNT5|BACE2|RPN1|SDF2|SERP1|ST8SIA2|ST8SIA3|ST8SIA4|STT3A|STT3B|TM4SF4|TM4…	74	0.336935747417952|0.0513841691371125|0.105422130164477|0.11996833072475|0.19105939574671|0.681814881516379|0.364277974327623|0.420769553104065|0.419340623179413|0.482660845863487|0.304246636914803|0.581105592212823|0.446105471790316|0.056571383012868|0.245079913736773|0.0689291162781803|0.0749116312666732|0.201942102301358|0.307639009255584|0.322629587203029|0.306137408741404|0.00488559879165884|…	71	11.7089	1.01341	0.0006383	1
ICOSANOID_METABOLIC_PROCESS	CD74|CYP2J2|CYP4F2|CYP4F3|CYP4F8|FADS1|AKR1C2|AKR1C3|HPGD|LTA4H|MIF|PRG3|PTGDS|PTGES3|PTGES|PTGS1|TNFRSF1A	17	0.0638836686581297|0.589679690535893|0.0154200295035906|0.420077283537058|0.372335504737694|0.407674135146024|0.437325755318201|0.0198432612474687|0.19719970038546|0.440454559584232|0.689760761598921|0.0681363073946381|0.9202595633965|0.203161456822233|0.128497323714119|0.247355418346278|0.590860879416844	17	0.023927	0.0110149	0.0210617	1
PHOSPHOINOSITIDE_BIOSYNTHETIC_PROCESS	CD81|DPM1|DPM2|DPM3|GPAA1|IMPA1|PI4K2A|PI4KA|PI4KB|PIGB|PIGC|PIGF|PIGG|PIGH|PIGK|PIGO|PIGS|PIGT|PIGU|PIGV|PIGY|PIGZ|PIK3C2A	24	0.0720047891839457|0.364277974327623|0.420769553104065|0.419340623179413|0.528986729090465|0.0272696918228106|0.41973534265823|0.341937589532664|0.339719205136675|0.150384705607038|0.198334876233427|0.0397237599742853|0.321411427102824|0.418822761756024|0.0445975797527085|0.513908273802558|0.315446022240069|0.0644731296282524|0.212042059420816|0.302913997412815|0.449819007151322|0.176876660300324…	23	0.859552	1.03715	0.366649	1
SECRETION	ABCA1|ACHE|CADM1|CADPS|CANX|CARD8|CARTPT|CCL3|CCL5|CCL8|CEL|CIDEA|CKLF|CLCNKA|CLCNKB|CLDN16|ADORA2B|COG2|COG3|COG7|COPA|COPB1|COPB2|COPE|COPG2|COPZ1|CPLX1|CPLX2|CRTAM|DNAJC1|DOPEY1|DOPEY2|DPH3|ERGIC1|ERGIC2|ERGIC3|ERP44|EXOC5|FAM3B|FAM3D|AKAP3|GBF1|GCK|GHRH|GHRL|GHSR|GLMN|GOSR1|GOSR2|GRHPR|GRM4|GUCA1B|GUCA2B|HRH3|ANG|AP3B2|APOA1|APOA2|IFT88|IL11|INHA|INHBA|INHBB|INS|KCNJ1|KCNK5|KCNMB4|KIF1C|KNG1|…	178	0.585972319217141|0.556048115223023|0.0607277642369308|0.216420366186903|0.462896089115715|0.0281318425259471|0.125727952774833|0.172261367277605|0.0748647782104315|0.1973028549362|0.38699324327699|0.920170329014711|0.0337777030370083|0.402228281382079|0.00989904737586234|0.0351221141246369|0.135206781445911|0.105422130164477|0.11996833072475|0.19105939574671|0.208709880934217|0.0500751837928707|…	173	0.0211652	0.00821086	0.0162279	1
DNA_REPLICATION	ABL1|ACHE|CCDC88A|CDC6|CDK2AP1|CDK2|CDKN2D|CDT1|DBF4|DUT|EGF|ENPP7|EREG|EXO1|GLI1|GLI2|GMNN|GTPBP4|HMGB2|IGF1|IGHMBP2|KCTD13|KIN|KRT7|MCM2|MCM3AP|MCM3|MCM5|MCM7|MLH1|MRE11A|MSH2|MSH3|MSH5|MSH6|MUTYH|NAE1|NAP1L1|NASP|NBN|ATR|NF2|NOL8|NT5M|NUP98|PMS1|PMS2|POLB|POLD1|POLD2|POLD4|POLE2|POLE3|POLE|POLG2|POT1|PRIM1|PRIM2|PRKCG|PTMS|PURA|RAD17|RAD50|RAD51|RAD9A|RBMS1|REPIN1|REV1|REV3L|RFC1|RFC3|RFC4|RNA…	102	0.267390400854376|0.556048115223023|0.0780721186211304|0.0643790345225761|0.816001602843393|0.167124383806233|0.448192716254292|0.736116553064954|0.688880366320878|0.127778936378664|0.00683296302878522|0.17488415594279|0.118278056664943|0.0282535178053828|0.29597979856062|0.00608071147252376|0.0882749601848787|0.273996769337907|0.103123619236201|0.161003339211324|0.0730475905227955|0.379374370526…	90	2.24831	1.12705	0.155955	1
APOPTOTIC_MITOCHONDRIAL_CHANGES	CDKN2A|DNM1L|GPX1|IFI6|PMAIP1|BAK1|BAX|BBC3|BCL2L1|BID|SFN	11	0.0259211266268828|0.0575205503333964|0.511518879602004|0.458671706502801|0.911689293838577|0.383341167460891|0.0865137159257616|0.551998096354838|0.577750518503951|0.303013890207019|0.467527096121083	11	1.73552	1.11795	0.214368	1
POSITIVE_REGULATION_OF_CELLULAR_COMPONENT_ORGANIZATION_AND_BIOGENESIS	CBL|CDC42EP1|CDC42EP2|CDC42EP4|CDC42EP5|CDC42|DAZL|EIF2B5|EIF5A|FAF1|AHSG|AMIGO1|GATA2|GHRL|KATNB1|LDLRAP1|ARAP1|ARF6|ARHGEF10L|MAPT|NCK1|NCK2|NF2|PPARGC1A|AZU1|PPT1|ROBO1|ROBO2|SFTPD|BOLL|SLIT2|SORBS3|SPACA3|TPPP|UBE2N	36	0.214959753981336|0.579886123835761|0.378736304729269|0.109212466226425|0.0745529362025215|0.0599653451818403|0.167151498151369|0.263861941071655|0.155194296340099|0.0170786619114681|0.153629709450286|0.386826391473232|0.432252196707004|0.219717654311554|0.304582827918903|0.0984149070456666|0.260123466496433|0.778607609097431|0.00324636190215366|0.354607812466617|0.484610667706118|0.0424278407167…	35	3.14481	0.98072	0.0741242	1
GENERATION_OF_A_SIGNAL_INVOLVED_IN_CELL_CELL_SIGNALING	CARTPT|FAM3B|FAM3D|GCK|GHRH|GHRL|GHSR|GRM4|HRH3|IL11|INHA|INHBA|INHBB|KCNMB4|LIF|NLGN1|OSM|BAIAP3|RAB3A|RIMS1|SCG5|SEPT5|SNAP25|SNAPIN|SNCAIP|STX1A|SYN3|SYT1|TBX3	29	0.125727952774833|0.809660968634971|0.00579305308605282|0.0238329439294022|0.00315818996483852|0.219717654311554|0.518184263049473|0.0429041109911688|0.659901547985168|0.640830737640762|0.137319537199774|0.0438166919165957|0.4848569831744|0.178499104049677|0.35590602694323|0.0970284242327402|0.445073964977559|0.4279912623759|0.220610695219331|0.0470682337623622|0.0408146063159208|0.44004718550190…	29	4.53081	0.948783	0.0307164	1
CELL_CELL_ADHESION	CADM1|CADM3|CALCA|CD164|CD209|CD34|CD47|CD84|CD93|CDH13|CDH5|CDK5R1|CDKN2A|CDSN|CELSR1|CERCAM|CLDN10|CLDN11|CLDN12|CLDN14|CLDN15|CLDN16|CLDN17|CLDN18|CLDN19|CLDN1|CLDN20|CLDN22|CLDN23|CLDN3|CLDN4|CLDN5|CLDN6|CLDN7|CLDN8|CLDN9|ACVRL1|CNTN4|COL11A1|COL13A1|CRNN|CTNNA3|CX3CL1|CYFIP2|DLG1|EGFR|EMCN|ALX1|AMIGO1|AMIGO2|AMIGO3|GTPBP4|ANXA9|APOA4|ITGB1|ITGB2|LGALS7|LMO4|MGP|MPZL2|NCAM2|ATP2C1|NF2|NINJ2|N…	86	0.0607277642369308|0.125708985429042|0.728566445168382|0.130613851110002|0.866408309292179|0.417886637542023|0.173413123834293|0.00203106330451552|0.186630070448134|0.196805382997808|0.0957930837636582|0.24812360752252|0.0259211266268828|0.708637402455433|0.00375522427195096|0.303856269070349|0.0730790831096702|0.407349040178652|0.0274373496653816|0.0619684753550422|0.0240845029850859|0.035122114…	84	0.0370286	0.00534426	0.00913034	1
NEGATIVE_REGULATION_OF_CELL_PROLIFERATION	ABI1|CCL23|CCL3L3|CD164|CD33|CDC6|CDH13|CDK10|CDK6|CDKN1C|CDKN2A|CDKN2B|CDKN2C|CDKN2D|CDKN3|CGREF1|CGRRF1|CHEK1|ACVRL1|ADAMTS1|ADAMTS8|ADRA1A|CNOT8|COL18A1|COL4A3|CTBP1|CTBP2|CUL1|CUL2|CUL4A|CUL5|CXCL1|DEC1|DLEC1|DLG5|EEF1E1|EIF2AK2|EMP3|ENPP7|EREG|ETS1|FABP3|FABP6|FABP7|AIF1|AIMP1|ALOX15B|FGFBP1|FRK|FTH1|GAS8|GHRL|GLMN|GML|GNRH1|GPNMB|GTPBP4|HGS|ANG|APC|IFITM1|IGFBP6|IGFBP7|IL1A|IL1B|IL29|IL6|IL…	156	0.124494855714699|0.255836521759009|0.554789549779953|0.130613851110002|0.420470512802767|0.0643790345225761|0.196805382997808|0.357749125283414|0.0773894221783022|0.728917708833958|0.0259211266268828|0.689043364857501|0.294521815364532|0.448192716254292|0.22681996479385|0.184060207891468|0.854449609622875|0.144242055224157|0.0243045189809385|0.0499049425226661|0.223123489453761|0.15699379625328|…	151	0.00161752	0.00309656	0.0100821	1
POSITIVE_REGULATION_OF_LYMPHOCYTE_ACTIVATION	CD276|CD28|CD3E|CD47|EBI3|ICOSLG|IL12A|IL12B|IL18|IL21|IL4|IL7|LCK|NCK1|NCK2|PTPRC|SART1|SIRPG|SOCS5|TGFB1|THY1|TNFSF13|ZAP70	24	0.0365452671483978|0.0994395969114712|0.245607429356821|0.173413123834293|0.0883888443740583|0.441710177583439|0.0843167033953024|0.542388823148134|0.0486582622071492|0.3601822294698|0.195071905632992|0.0174067422722952|0.650991425190288|0.484610667706118|0.0424278407167195|0.0187606445384654|0.591137612062655|0.0275968355371397|0.204821517238484|0.351483558199247|0.084026406423343|0.938085794100…	23	2.64523	1.08721	0.116194	1
DNA_DAMAGE_RESPONSESIGNAL_TRANSDUCTION	ABL1|C16orf5|CCNA2|CHEK1|CHEK2|CIDEA|CIDEB|DYRK2|EEF1E1|FOXN3|GML|HUS1|IFI16|MYO6|NAE1|NBN|NEK11|ATRIP|ATR|PCBP4|PML|BCL3|RAD17|RAD1|RAD9A|RINT1|SFN|BRCA1|BRSK1|TP53|TP73|TRIAP1|ZAK	35	0.267390400854376|0.149822877380849|0.255756010597382|0.144242055224157|0.199547201600675|0.920170329014711|0.477193610402168|0.191672919880196|0.0366856799186778|0.0873853158474122|0.271047679036708|0.0938320956729578|0.0561763419262764|0.270550201211958|0.081272467718397|0.0241174640519455|0.436443341407499|0.233395928275028|0.58295559397227|0.159851728649575|0.358724845016378|0.542003029936472…	33	1.18841	1.06127	0.293729	1
EMBRYONIC_MORPHOGENESIS	CELSR1|CEP290|DSCAML1|FTO|GLI2|LMO4|MBNL1|BCL10|PTCH1|SHH|SOD1|TBX1|TBX3|TBX5|TINAG|VANGL2|ZIC1	17	0.00375522427195096|0.4221076177541|0.0652070709790342|0.0448148719824105|0.00608071147252376|0.306511967194715|0.015385052616441|0.312916336349225|0.623434603215101|0.415832521114198|0.120721843390554|0.339443943764082|0.195258294229891|0.479727472623269|0.237722336401555|0.136938621389887|0.0291729722536462	17	7.05935	1.02758	0.00826411	1
NLS_BEARING_SUBSTRATE_IMPORT_INTO_NUCLEUS	CBLB|FYB|IPO5|KPNA1|KPNA2|KPNA3|KPNA4|KPNA5|KPNA6|KPNB1|NCKIPSD|RERE|TRPS1	13	0.230214498747481|0.0396967931299237|0.029477475486269|0.0982114800427019|0.445259260209319|0.207162480640395|0.190195843204815|0.25800454531497|0.0758203007298982|0.284643766409452|0.29657628382662|0.062295502972129|0.105109504691571	13	1.6903	0.934123	0.178569	1
DIGESTION	ACSL1|CAPN9|CCKAR|CCKBR|CELA3A|CEL|COPA|CTRL|CTSE|CYP39A1|FABP2|AKR1B10|AKR1C1|AKR1C2|AKR1D1|AMY1B|AMY2B|GALR1|GALR2|HTR3A|APOA4|LDLR|MEP1A|MEP1B|MLNR|MUC2|NMU|NPC1L1|PGC|PPARGC1A|BAAT|PPYR1|PPY|PRSS3|PYY|SCTR|SLC15A1|SSTR1|SSTR2|SST|TFF2|TFF3|VIPR1	44	0.049863488336384|0.103740690030896|0.296962888744504|0.532216956280353|0.000403152782918137|0.38699324327699|0.208709880934217|0.011865300167867|0.00327563520026009|0.359183194604967|0.0585419254148083|0.20007675907743|0.466776128598702|0.437325755318201|0.948055526057582|0.0865664461554969|0.0182974624023237|0.609590622233739|0.865203588760529|0.0117992828371182|0.00287878712767142|0.1708023814…	43	0.0288753	0.00172177	0.00315942	1
COFACTOR_TRANSPORT	FOLR1|FOLR2|FOLR3|HPX|PDPN|PPT1|SLC19A1|SLC22A16|SLC22A4|SLC22A5|SLC46A1	11	0.0475873135764846|0.0970129559612625|0.089816621125151|0.00304896898773421|0.131062680419963|0.434633207625165|0.393958536629289|0.445364713188083|0.151880149434398|0.14362897344445|0.238277149354583	11	4.55831	0.999793	0.0327489	1
NEGATIVE_REGULATION_OF_TRANSCRIPTION_FROM_RNA_POLYMERASE_II_PROMOTER	ZNF593|CSDA|CTCF|CUX1|DNMT1|DR1|DRAP1|E2F1|E2F6|EID1|ENO1|EPC1|FOSB|FOXD3|FST|GFI1B|GLI2|GLIS1|GLIS3|HEXIM1|HEXIM2|HMGB1|HSBP1|IRF2|IRF7|IRF8|JAZF1|KLF10|KLF11|KLF12|MDFI|MDM2|MDM4|MEIS2|MEN1|MXD4|NFX1|NKX2-5|NR0B2|NR6A1|NRIP1|NSD1|PAWR|PHF21A|POU4F2|PPARD|BCL6|PRDM1|RB1|RYBP|BPTF|SLA2|SMAD3|SNAI2|SPI1|STAT3|SUPT4H1|SUPT5H|TCF25|TGIF1|TRIM27|TWIST1|VHL|VPS72|ZBTB32|ZEB1|ZFP161|ZMYND11|ZNF136|ZNF1…	84	0.634457813532741|0.310535848157934|0.0429034086724968|0.0412830016535997|0.682484780466199|0.180470320529393|0.97592594295528|0.833043888200495|0.239848565936749|0.246731560459784|0.587424324926907|0.231683359049448|0.804016506072413|0.554108292079696|0.109055369719956|0.380178686009462|0.00608071147252376|0.000155856577995328|0.256260731334291|0.823131884070761|0.233110062334147|0.1366560662674…	78	6.20986	0.99094	0.0125133	1
NUCLEOTIDE_BIOSYNTHETIC_PROCESS	ABCA1|C16orf7|CMPK1|ADCY7|ADK|ADM|ADORA2A|ADSS|CTPS|AK5|GRM8|GUK1|ME1|OXER1|PDZD3|PPAT|TYMS|UCN2|UMPS	20	0.585972319217141|0.708943221835381|0.623961407144393|0.115503745799993|0.0493405893396957|0.420761251879496|0.00463482574958385|0.0959610401252016|0.302387776248165|0.0448134691890592|0.0171797468363047|0.282493049888865|0.131556574961131|0.040835309091817|0.0433644596628513|0.0678059230864279|0.489689062475874|0.304811768894059|0.0414011750720845	19	4.85395	1.0856	0.0314047	1
GLIOGENESIS	CDK6|EIF2B1|EIF2B2|EIF2B3|EIF2B4|EIF2B5|NF1|NF2|AZU1|SLIT2|SOD1	11	0.0773894221783022|0.196498232036855|0.597635093933109|0.601938501326983|0.433902062971733|0.263861941071655|0.0516085816875882|0.177839538634006|0.884907629325586|0.111447304478336|0.120721843390554	11	0.728725	0.855651	0.339403	1
NUCLEOTIDE_SUGAR_METABOLIC_PROCESS	CSGALNACT1|EXTL2|GMDS|PMM2|B4GALNT2|SLC35A3|TSTA3|UAP1|UGDH|UGP2	10	0.0871829590902231|0.386203217670804|0.0553059524568532|0.308439418360404|0.248769166766895|0.0433375717971591|0.132045978686167|0.37447188641735|0.510265778928095|0.129064087230438	10	1.63159	1.11655	0.229219	1
LIPOPROTEIN_BIOSYNTHETIC_PROCESS	DPM1|DPM2|DPM3|AIPL1|FNTA|FNTB|GPAA1|APOA1|APOA2|ATG7|PGGT1B|PIGB|PIGC|PIGF|PIGG|PIGH|PIGK|PIGO|PIGS|PIGT|PIGU|PIGV|PIGY|PIGZ	26	0.364277974327623|0.420769553104065|0.419340623179413|0.0362350455646644|0.690979363270128|0.0232593734327791|0.528986729090465|0.286410689433946|0.00217958015485775|0.0575825119182072|0.0468012078793715|0.150384705607038|0.198334876233427|0.0397237599742853|0.321411427102824|0.418822761756024|0.0445975797527085|0.513908273802558|0.315446022240069|0.0644731296282524|0.212042059420816|0.3029139974…	24	4.00399	0.953333	0.0422845	1
DNA_DAMAGE_RESPONSESIGNAL_TRANSDUCTION_RESULTING_IN_INDUCTION_OF_APOPTOSIS	ABL1|C16orf5|CHEK2|CIDEA|CIDEB|DYRK2|IFI16|PCBP4|PML|BCL3|SFN|BRCA1|TP53|TP73	15	0.267390400854376|0.149822877380849|0.199547201600675|0.920170329014711|0.477193610402168|0.191672919880196|0.0561763419262764|0.159851728649575|0.358724845016378|0.542003029936472|0.467527096121083|0.110645014977633|0.0875450740664286|0.259577771390087	14	0.449472	1.06365	0.5279	1
VESICLE_LOCALIZATION	AP1M2|LRMP|MYO1A|NLGN1|SEPT5|SNAP23|SNAP29|STX5|TMED10|YKT6	11	0.0613529141679555|0.149370747096817|0.00112700614919903|0.0970284242327402|0.440047185501905|0.010075486143833|0.692717510925675|0.176323526170731|0.138032299553394|0.388395057704844	10	9.61294	1.18041	0.00264871	1
ADAPTIVE_IMMUNE_RESPONSE	C2|CADM1|CD74|CRTAM|EBI3|IL10|IL12A|IL12B|IL18BP|IL18|IL27|IL4|MALT1|MAP3K7|BCL10|PTPRC|SLA2|SOCS5|TGFB1|TNFSF13|TRAF2|TRAF6	25	0.0604100948284956|0.0607277642369308|0.0638836686581297|0.0160479171936746|0.0883888443740583|0.295319056516061|0.0843167033953024|0.542388823148134|0.00701559378989436|0.0486582622071492|0.0521847544301552|0.195071905632992|0.761851706777679|0.0540763075776298|0.312916336349225|0.0187606445384654|0.223140636566335|0.204821517238484|0.351483558199247|0.938085794100734|0.0899496934730794|0.081470…	22	4.37697	1.16237	0.0459822	1
ANTI_APOPTOSIS	AATF|CBX4|CCL2|CD27|CD28|CDH13|CDK1|CDKN2D|CFL1|CFLAR|CIAPIN1|CRYAA|CRYAB|DAD1|DDAH2|DHCR24|ERC1|FAIM3|AKT1S1|ALOX12|FAS|FOXO1|GCLC|GDNF|GLO1|GPX1|GSTP1|HBXIP|HDAC1|HDAC3|HIPK3|HMGB1|HRK|HSP90B1|HSPA1B|HSPA9|HSPB1|HTATIP2|ANXA1|ANXA4|ANXA5|API5|IER3|IFI6|IGF1R|IL1A|IL2RB|IL2|IL3|ARHGDIA|MCL1|MPO|MYO18A|NAIP|AVEN|NFKB1|NME5|NOL3|NOTCH2|NPM1|OPA1|PAX7|PEA15|PIK3R2|BAG1|BAG4|BAX|BCL2A1|BCL2L10|BCL2L…	118	0.40911214939364|0.644336772688471|0.162005312601135|0.60845742131796|0.0994395969114712|0.196805382997808|0.0100640553502624|0.448192716254292|0.174272145269968|0.193628754967392|0.764113739134033|0.00729374767831703|0.0216652794915659|0.266308178713077|0.524162167363694|0.129270942076066|0.0733959485908932|0.217437933809852|0.304667059692178|0.224759984772502|0.0316698339849263|0.30977950456243…	116	0.00361668	0.00193043	0.00552571	1
MAINTENANCE_OF_CELLULAR_PROTEIN_LOCALIZATION	FAF1|MDFI|MXI1|NFKBIE|NFKBIL1|PDIA2|PDIA3|SUPT7L|TAF3|TOPORS	11	0.0170786619114681|0.139495734463704|0.135732208526438|0.233479264777851|0.0188298958062758|0.478325720842664|0.0187524996821111|0.0729224462593451|0.190641238606128|0.0242790257268042	10	6.36394	1.05852	0.0128199	1
INTRACELLULAR_RECEPTOR_MEDIATED_SIGNALING_PATHWAY	CALCOCO1|DAXX|DDX54|ESR2|IGF1|ARID1A|MED13|MED16|MED17|MED1|MED24|MED30|MED4|PPARGC1B|SLA2|THRAP3|UBR5|YWHAH	21	0.103740524634733|0.305072355086959|0.615205477994738|0.0930130903858816|0.161003339211324|0.351089256400001|0.0567576189169057|0.397611772049278|0.104936122383749|0.265285295693903|0.118239190831989|0.279442448282861|0.359369919558886|0.403844394144392|0.223140636566335|0.10177875298235|0.0304477802653356|0.674063757713655	18	0.785388	1.06645	0.399016	1
NEGATIVE_REGULATION_OF_MAP_KINASE_ACTIVITY	DUSP16|DUSP22|DUSP2|DUSP6|DUSP8|GPS1|GPS2|HIPK3|LAX1|MBIP|NF1|PDCD4|RGS3|RGS4|SPRED1|SPRED2	17	0.310954916492281|0.130483055939469|0.641275160039688|0.400564865428932|0.657064612613375|0.579460196910233|0.640935521074997|0.100223955004752|0.208464423643166|0.230409659167106|0.0516085816875882|0.0429662409926135|0.142506089963251|0.0745830039037774|0.143697816841592|0.254241779672852	16	0.6382	0.865254	0.371961	1
DNA_DAMAGE_CHECKPOINT	CCNA2|CHEK1|CHEK2|FOXN3|GML|HUS1|NAE1|NBN|NEK11|ATRIP|ATR|PCBP4|PML|RAD17|RAD1|RAD9A|RINT1|BRSK1|TRIAP1|ZAK	20	0.255756010597382|0.144242055224157|0.199547201600675|0.0873853158474122|0.271047679036708|0.0938320956729578|0.081272467718397|0.0241174640519455|0.436443341407499|0.233395928275028|0.58295559397227|0.159851728649575|0.358724845016378|0.479977486911776|0.0645125546944583|0.569546807273752|0.428427515704468|0.167806502831952|0.631237473769794|0.0119244091134596	20	1.85026	0.972431	0.167962	1
REGULATION_OF_CYCLIN_DEPENDENT_PROTEIN_KINASE_ACTIVITY	CCND1|CCND2|CCND3|CCNE2|CCNG1|CCNK|CCNT1|CCNT2|CDC25A|CDC25C|CDC37|CDC6|CDK5R1|CDK5R2|CDK5RAP1|CDK5RAP3|CDK7|CDKN1C|CDKN2A|CDKN2B|CDKN2C|CDKN2D|CDKN3|CHEK1|CKS1B|CKS2|DIRAS3|ANAPC2|GADD45A|GTF2H1|GTPBP4|HERC5|HEXIM1|HEXIM2|APC|LATS1|LATS2|MNAT1|PKMYT1|BCCIP|PTEN|SERTAD1|C13orf15	43	0.173072764788908|0.67219659055864|0.228764106262171|0.477213687988905|0.704614514943276|0.775830286651424|0.0763295621735585|0.242352114204151|0.0328096013100394|0.643372223285943|0.9190877875337|0.0643790345225761|0.24812360752252|0.758387629239178|0.216601659516486|0.312951019621941|0.118223470469819|0.728917708833958|0.0259211266268828|0.689043364857501|0.294521815364532|0.448192716254292|0.2…	43	0.994148	1.25676	0.400408	1
GOLGI_VESICLE_TRANSPORT	COG2|COG3|COG7|COPB1|COPB2|COPE|COPG2|COPZ1|DOPEY1|DOPEY2|ERGIC1|ERGIC2|ERGIC3|EXOC5|GBF1|GOLGA5|GOSR1|GOSR2|AP3B2|KIF1C|KRT18|LMAN1|LMAN2L|MON2|NAPA|NAPG|NRBP1|OPTN|BET1|RAB14|RAB2A|RER1|SCAMP1|SCAMP2|SCAMP3|SEC22A|SEC22B|SEC22C|SNAP23|STEAP2|STX16|STX18|STX7|TMED10|TMX1|USE1|YKT6	48	0.105422130164477|0.11996833072475|0.19105939574671|0.0500751837928707|0.259119493598103|0.61268734467046|0.746734782501408|0.148957759587746|0.110078113002491|0.200825368700573|0.455753637443921|0.0316219069070237|0.143198343728235|0.0372187487926945|0.476884956039291|0.159419165381401|0.0223043141914139|0.557815817460272|0.177042013761828|0.419349512215123|0.267186088063304|0.443147324821718|0.…	47	1.27688	0.87545	0.223352	1
PEPTIDYL_TYROSINE_PHOSPHORYLATION	ABI1|ABI2|ABI3|ABL1|ABL2|CD80|CD81|CLCF1|DYRK1A|EGFR|F2R|F2|HCLS1|IL12A|IL20|IL22RA2|IL29|IL31RA|IL3|IL5|ITGB2|LYN|NF2|SOCS1|STAT1|TDGF1|TNK2	27	0.124494855714699|0.767331031762063|0.127392607566098|0.267390400854376|0.078145307935707|0.447291970579944|0.0720047891839457|0.304737364436298|0.101985109135333|0.0139533313172189|0.0791219108613244|0.00626471884049162|0.0595375905125533|0.0843167033953024|0.135199580694121|0.0302898200873292|0.0274062578911359|0.03227125518312|0.0216862847272866|0.0532019341284631|0.408076154085215|0.045256627…	27	3.99006	1.07545	0.0510429	1
NEGATIVE_REGULATION_OF_SECRETION	CIDEA|DPH3|FAM3D|APOA1|APOA2|IL11|INHBB|LIF|NLRP12|OSM|SERGEF|SRGN	13	0.920170329014711|0.299252736613275|0.00579305308605282|0.286410689433946|0.00217958015485775|0.640830737640762|0.4848569831744|0.35590602694323|0.623232335223836|0.445073964977559|0.187457292315767|0.0752764194402169	12	6.80567	0.996634	0.0090349	1
PROTEIN_PROCESSING	CAMKK2|CDK12|ADAMTS13|CUZD1|DYRK1A|ECE2|EIF2AK1|EIF2AK3|AKT1|FURIN|APH1A|APH1B|IGF1R|INSR|KIAA1804|LMTK2|MAP3K10|MAP3K11|MAP3K12|MAP3K13|MAP3K3|MAP3K9|MAPK15|METAP2|MEX3B|MIPEP|MYO3A|NCSTN|NLRP12|PAK1|PAK2|PCSK5|PCSK9|PPP2R5C|PRSS3|PSEN1|PSEN2|PSENEN|PTCH1|SCG5|SMG1|STK4|TAOK3|TNK1|TTN|UHMK1	49	0.045426564479086|0.208982320548102|0.100126753617811|0.00423477923241056|0.101985109135333|0.198625254232274|0.184738096336172|0.464111387322345|0.50847248860073|0.355434281695109|0.419602246285203|0.791298890801594|0.0470798724283741|0.226711047242483|0.344937336749162|0.0372804823533834|0.25914510471743|0.741996328208107|0.291630210523638|0.0279498356324015|0.174864092662928|0.694598541039411|…	46	2.06391	0.936776	0.139017	1
OXYGEN_AND_REACTIVE_OXYGEN_SPECIES_METABOLIC_PROCESS	CCS|DRD5|GPX3|AOX1|APOA4|ME3|MT3|NDUFA13|NDUFS1|NDUFS3|NDUFS4|NOS2|NOX4|NOX5|PREX1|PRG3|SFTPD|BNIP3|SOD1|SOD2	20	0.186761728652303|0.781625979714474|0.360432567900706|0.176087030187803|0.00287878712767142|0.437600215706786|0.193874865322337|0.386419975310474|0.444618857038989|0.529444905950601|0.0196969632488084|0.438103735488105|0.670441283823442|0.400046886921264|0.429355705974263|0.0681363073946381|0.0315374296912181|0.372326253418133|0.120721843390554|0.345143728873642	20	3.67702	0.913766	0.0484182	1
PROTEIN_COMPLEX_ASSEMBLY	AASS|CAPZA1|CAPZA2|CCDC88C|CCT6B|CD2AP|CD3E|CD40|CD74|CD9|CDA|CDC42EP2|CDC42|CHAF1A|CHAF1B|CLDN14|ACTN2|ADRB2|ADRM1|AGRN|COX10|COX11|COX15|COX18|CREBBP|DAG1|DARS|DGKD|DLG4|EID2|EIF2AK3|EPRS|FAF1|AKR1C1|ALDH5A1|AMFR|FANCA|FANCC|FAS|FMOD|GEMIN5|GJA1|GJA4|GJA5|GJC1|GJD3|GOPC|GPX3|HFE|HMGA1|ANLN|APBA1|APC2|APCS|APC|IGF1R|IKBKAP|IL1RAP|IL2RB|INSR|KIFAP3|KPNA3|LAMC1|LIN7A|LLGL1|LPXN|APOE|MALT1|MAP3K11|…	167	0.141163366997759|0.525117775751539|0.172878287429288|0.274022545205148|0.369637511181622|0.0536673381045971|0.245607429356821|0.737198008539498|0.0638836686581297|0.0188378036940002|0.101868335865327|0.378736304729269|0.0599653451818403|0.784963156723031|0.268664976112224|0.0619684753550422|0.251275413329682|0.200643963597378|0.198595773458963|0.366061406375478|0.0212888239239931|0.0862640535247…	160	0.00542793	0.00624505	0.016528	1
REGULATION_OF_CELL_MORPHOGENESIS	CDC42EP1|CDC42EP2|CDC42EP4|CDC42EP5|CDC42|FGD2|FGD4|FGD5|FGD6|ARAP1|ARAP3|MYH9|TAOK2	14	0.579886123835761|0.378736304729269|0.109212466226425|0.0745529362025215|0.0599653451818403|0.126495858821421|0.160141008614246|0.0472281291922672|0.211286913557486|0.260123466496433|0.28998808575404|0.319809732435259|0.229655269107567	13	0.912213	0.975523	0.331257	1
DEFENSE_RESPONSE_TO_BACTERIUM	CAMP|DEFB118|DEFB127|DMBT1|IL12A|LALBA|NLRC4|NOD1|NOD2|NOS2|PGLYRP1|PGLYRP2|PGLYRP3|PGLYRP4|AZU1|S100A7|SPACA3|SPN|STAB1|STAB2|TLR3|TLR6|WFDC12	25	0.0132185737429926|0.000977153863402802|0.258766206812877|0.186821624292387|0.0843167033953024|0.130935649705589|0.0976636001085724|0.216460947749219|0.0697637313906513|0.438103735488105|0.445262499310691|0.366723861394603|0.114336922228279|0.0077074219769786|0.884907629325586|0.0262578595330302|0.0179466948450211|0.717456301371726|0.11725653544866|0.636259627909665|0.0402430001599337|0.090306140…	23	0.0346071	0.00435362	0.00758688	1
VESICLE_MEDIATED_TRANSPORT	ABCA1|CADPS|CBL|CCL3|CCL5|CCL8|CD14|CDH13|CHMP1A|CLEC7A|CLN3|CLTCL1|ACTR1A|ADORA1|ADORA2A|ADRB2|ADRB3|COG2|COG3|COG7|COLEC12|COPB1|COPB2|COPE|COPG2|COPZ1|CORO1C|CPLX1|CPLX2|CPNE1|CPNE3|CPNE6|CYTH1|CYTH2|CYTH3|DNM1|DOCK1|DOPEY1|DOPEY2|EEA1|ELMO1|EPN1|ERGIC1|ERGIC2|ERGIC3|EXOC5|AHSG|AKAP3|AMPH|FCGR1A|FCN1|FCN2|FOLR1|FXN|GATA2|GBF1|GOLGA4|GOLGA5|GOSR1|GOSR2|GULP1|HFE|HIP1|HOOK2|ANKRD27|AP1M2|AP1S1|A…	194	0.585972319217141|0.216420366186903|0.214959753981336|0.172261367277605|0.0748647782104315|0.1973028549362|0.178694718203633|0.196805382997808|0.275850764931362|0.0317089194591378|0.441516870830734|0.497896651420777|0.285897083693076|0.0436324768449062|0.00463482574958385|0.200643963597378|0.347394504959067|0.105422130164477|0.11996833072475|0.19105939574671|0.385884284111856|0.0500751837928707|0…	191	0.00947896	0.00267098	0.0063639	1
DOUBLE_STRAND_BREAK_REPAIR	CIB1|ERCC4|FEN1|KAT5|LIG4|MRE11A|NBN|NHEJ1|RAD21|RAD50|RAD51|RAD52|RAD54B|SETX|BRCA1|SOD1|UBE2N|UBE2V2|VCP|XRCC4|XRCC6BP1|XRCC6	23	0.460678128964105|0.12874516384956|0.393706483991733|0.455156765856641|0.168647778275258|0.119099973149536|0.0241174640519455|0.150251261114129|0.0752957977735083|0.0195486848372681|0.0759268877455167|0.230909466834496|0.00563740838141169|0.134645052760764|0.110645014977633|0.120721843390554|0.15553525693604|0.0234111198160166|0.0600059432822873|0.175018791636513|0.589471737860821|0.18058030620053	22	3.94185	1.06656	0.0518566	1
NEGATIVE_REGULATION_OF_CYTOKINE_BIOSYNTHETIC_PROCESS	ELANE|GHRL|GHSR|IL6|INHA|INHBA|INHBB|NLRP12|BCL3|SFTPD|SIGIRR	12	0.606785484969575|0.219717654311554|0.518184263049473|0.601219002094222|0.137319537199774|0.0438166919165957|0.4848569831744|0.623232335223836|0.542003029936472|0.0315374296912181|0.524588428982208	11	1.59241	1.11065	0.233819	1
GLYCEROPHOSPHOLIPID_METABOLIC_PROCESS	CD81|CETP|AGPAT1|AGPAT2|DPM1|DPM2|DPM3|GPAA1|APOA1|IMPA1|IP6K1|IP6K2|IP6K3|LCAT|PEMT|PI4K2A|PI4KA|PI4KB|PIGB|PIGC|PIGF|PIGG|PIGH|PIGK|PIGO|PIGS|PIGT|PIGU|PIGV|PIGY|PIGZ|PIK3C2A|PIK3R1|PIP5K1A|PITPNM3|PLA1A|PLA2G4B|PLA2G4C|PTEN|SERINC1|SERINC2|SERINC5|SMG1	46	0.0720047891839457|0.0321431264490581|0.0778763384284283|0.0568652138379595|0.364277974327623|0.420769553104065|0.419340623179413|0.528986729090465|0.286410689433946|0.0272696918228106|0.362279870400019|0.0419967461527457|0.0508304436498298|0.104178656827284|0.07924597490388|0.41973534265823|0.341937589532664|0.339719205136675|0.150384705607038|0.198334876233427|0.0397237599742853|0.3214114271028…	43	0.345597	1.07385	0.58641	1
CELLULAR_MACROMOLECULE_CATABOLIC_PROCESS	ABCE1|CDC20|CDC23|CHIT1|CPA2|DERL1|DERL2|ECD|EDEM1|ERN2|ALDOA|ALDOB|AMFR|ANAPC10|ANAPC2|ANAPC4|ANAPC5|FBXL4|FBXO22|FBXO7|FZR1|GAA|GAPDHS|GBA2|GBA3|GNPDA1|GNS|GSPT1|GUSB|HK1|HNRNPD|HSPA1B|HYAL4|ISG20|KIAA0368|ARIH1|MGAM|MIOX|NEDD8|AUH|NPLOC4|PABPC4|PARK2|PCNP|PFKL|PFKM|PGD|PGLS|POP1|PPP1R8|PSMC5|PSMD14|PYGB|RNASE2|RNASE3|RNASE6|RNASEH1|RNASEH2A|RNASET2|RNF11|RNF144B|RNF217|SELS|SIAH2|BTRC|SMG1|SMG…	104	0.0234304126825251|0.516566624638281|0.281358315892891|0.00124628452288655|0.288304829430212|0.0295906713426128|0.229989818366745|0.0514375808680192|0.665358959195758|0.497387958326325|0.632719240147102|0.0874900907793911|0.351570129470394|0.0756411989097737|0.585580126540603|0.185910807286055|0.210601413215608|0.108194032866809|0.0606516915241972|0.718069160166206|0.636610316842508|0.27286909766…	101	2.03417	0.831246	0.122314	1
MRNA_SPLICE_SITE_SELECTION	SF1|SF3A1|SF3A2|SF3A3|SLU7	13	0.187808613190508|0.772578300150727|0.523536577404133|0.349930104185736|0.0800969920538064	5	1.06025	1.18883	0.36191	1
EXOCYTOSIS	CADPS|CCL3|CCL5|CCL8|CPLX1|CPLX2|AKAP3|LIN7A|ARFGEF1|ARFGEF2|NLGN1|PKDREJ|RAB26|RABEPK|RIMS1|RPH3AL|SCIN|SCRN1|SEPT5|SNAP29|SYT1|VAMP3|VTI1B|YKT6	25	0.216420366186903|0.172261367277605|0.0748647782104315|0.1973028549362|0.0653855821757157|0.402604208484145|0.199770053460132|0.211571807330433|0.0354261304418332|0.243824972417172|0.0970284242327402|0.0110071424955761|0.303301175539576|0.927752770497741|0.0470682337623622|0.354500053986618|0.299390360978427|0.0300126945822042|0.440047185501905|0.692717510925675|0.0254554156210187|0.1707381114534…	24	2.45627	1.11835	0.135618	1
SECOND_MESSENGER_MEDIATED_SIGNALING	ACR|C5AR1|CALCA|CALCRL|CALCR|CAMKK2|CAP1|CAP2|CCKAR|CCKBR|CCL2|CCR1|CCR2|CCR3|CDH13|CHRM1|CHRM2|CHRM5|ADCY7|ADCYAP1|ADORA2B|ADORA3|ADRA1B|ADRA1D|ADRA2A|ADRB1|ADRB2|ADRB3|CNR1|CNR2|CORT|CRHR1|CRHR2|CXCR2|DRD1|DRD2|DRD5|EDN2|EDNRA|EDNRB|EGFR|F2RL3|AGTR1|FPR1|GABBR1|GABBR2|GALR1|GALR2|GALR3|GAP43|GHRHR|GHRH|GIPR|GLP1R|GLP2R|GNA15|GNAI2|GNAI3|GNAQ|GNAS|GPR3|GRK5|GRM2|GRM3|GRM4|GRM5|GRM7|GRM8|HOMER1|H…	153	0.019034207615108|0.018740030441067|0.728566445168382|0.131747859295693|0.0833445153171313|0.045426564479086|0.136127701777105|0.0738900628788305|0.296962888744504|0.532216956280353|0.162005312601135|0.0501954656235238|0.051827499526321|0.0838477860950699|0.196805382997808|0.0307766070674961|0.106360731320842|0.217606947656093|0.115503745799993|0.233531723268988|0.135206781445911|0.28341388564199…	148	0.0121752	0.00344753	0.00778127	1
G_PROTEIN_SIGNALING_COUPLED_TO_CYCLIC_NUCLEOTIDE_SECOND_MESSENGER	ACR|CALCA|CALCRL|CALCR|CAP1|CAP2|CCL2|CCR1|CCR2|CCR3|CHRM2|CHRM5|ADCY7|ADCYAP1|ADORA2B|ADORA3|ADRA1B|ADRA1D|ADRA2A|ADRB1|ADRB2|ADRB3|CNR1|CNR2|CORT|CRHR1|CRHR2|DRD1|DRD2|DRD5|EDNRA|EDNRB|FPR1|GABBR1|GABBR2|GALR1|GALR2|GALR3|GHRHR|GHRH|GIPR|GLP1R|GLP2R|GNAI2|GNAI3|GNAS|GPR3|GRK5|GRM2|GRM3|GRM4|GRM7|GRM8|HRH2|HRH3|HTR1B|HTR1D|HTR1E|HTR1F|HTR4|HTR6|HTR7|LHCGR|LPAR3|LTB4R2|MC1R|MC2R|MC3R|MC4R|MC5R|MC…	100	0.019034207615108|0.728566445168382|0.131747859295693|0.0833445153171313|0.136127701777105|0.0738900628788305|0.162005312601135|0.0501954656235238|0.051827499526321|0.0838477860950699|0.106360731320842|0.217606947656093|0.115503745799993|0.233531723268988|0.135206781445911|0.283413885641993|0.15285263227177|0.573208216309565|0.214076264368352|0.676036088764119|0.200643963597378|0.347394504959067|…	98	2.58568	1.17006	0.13304	1
REGULATION_OF_GENE_EXPRESSION_EPIGENETIC	CREBZF|DGCR8|DICER1|DIRAS3|DMAP1|DNMT1|DNMT3A|DNMT3B|EPC1|FOS|GATAD2A|GLMN|GPX1|H2AFY2|H2AFY|HDAC5|HELLS|HMGA1|IGF2|ARID1A|ATF7IP|PICK1|SIRT1|SIRT4|SIRT5|SMARCD1|TNP1|TRIM27	30	0.0879071219361459|0.0233704835743642|0.115495352477339|0.848770402203652|0.237859567590631|0.682484780466199|0.136151877214543|0.488059017280371|0.231683359049448|0.517491455607786|0.766858396299841|0.333959980331665|0.511518879602004|0.578070736028206|0.0656921387200462|0.64374448710709|0.140216999447469|0.125565616509216|0.40461169586527|0.351089256400001|0.0135495788772492|0.0436320188582771|…	28	1.58918	1.233	0.264385	1
REGULATION_OF_INTRACELLULAR_TRANSPORT	ABCA2|CDH1|CRYAA|CRYAB|FAF1|GSK3B|KHDRBS1|MDFI|MXI1|NCBP2|NF1|NFKBIE|NFKBIL1|NLRP12|NLRP3|NUDT4|BARD1|BCL3|SMAD3|TGFB1|TNFSF14|TRIP6|UHMK1	25	0.171072007460622|0.0969074377557864|0.00729374767831703|0.0216652794915659|0.0170786619114681|0.0648797428036381|0.374011566331163|0.139495734463704|0.135732208526438|0.105611950162457|0.0516085816875882|0.233479264777851|0.0188298958062758|0.623232335223836|0.00764213277365799|0.79277014338589|0.491338614876824|0.542003029936472|0.0172061148916784|0.351483558199247|0.549301942585956|0.491562395…	23	7.20906	1.24563	0.0107311	1
SMOOTH_MUSCLE_CONTRACTION_GO_0006939	ADRA1A|CNN1|KCNB2|KNG1|MYH11|NMUR1|NMU|PLCE1|PROK2|SMTN|SOD1|SPHK1	12	0.15699379625328|0.280468179011414|0.158431408379729|0.080084253944127|0.0895579233982082|0.140431143256734|0.119451182031702|0.178221083844335|0.165707965454253|0.640960873656766|0.120721843390554|0.858395029308121	12	0.551007	1.08977	0.492392	1
SKELETAL_MUSCLE_DEVELOPMENT	ACTA1|CACNA1H|CACNB2|CHRNA1|ADAM12|COL4A4|CSRP3|FOXL2|IFRD1|IGFBP3|KCNH1|KRT19|MAPK12|MBNL1|MYEF2|MYF5|MYF6|MYH11|MYL6B|MYL6|MYOD1|MYOZ1|NOTCH1|NRD1|BMP4|BOC|SVIL|TBX3|TTN|UBB	31	0.699773125636985|0.0252665222268967|0.0380834632856052|0.102866467416906|0.440587318904056|0.343262705025336|0.00911383414788769|0.427627401649114|0.347563142260138|0.15298727045668|0.021706873651233|0.180456672616575|0.220585889237694|0.015385052616441|0.047632801439595|0.431647221534705|0.665240398505058|0.0895579233982082|0.535675498075799|0.639176579974747|0.567419591622738|0.180796376610185…	30	4.13499	0.898194	0.0358041	1
ENDOSOME_TRANSPORT	ABCA1|ADRB2|DOPEY1|DOPEY2|EEA1|GOSR1|ANKRD27|LYST|M6PR|MON2|BET1L|RAB14|RAB35|RHOB|SQSTM1|STX16|STX5|TINAGL1|TOM1|VPS4B|VTI1A|YKT6|ZFYVE16	23	0.585972319217141|0.200643963597378|0.110078113002491|0.200825368700573|0.180909768566801|0.0223043141914139|0.347292692257679|0.0620262726751417|0.438548940276991|0.106819553238787|0.926826127188276|0.0173531764123082|0.157241710901155|0.365687448222855|0.708771868258589|0.226939940746801|0.176323526170731|0.357546597410447|0.809144259466329|0.326489597372926|0.0545148874986012|0.388395057704844…	23	1.32526	0.9614	0.23901	1
PROTEIN_AMINO_ACID_ADP_RIBOSYLATION	ART1|ART3|PARP1|PARP2|PARP3|SIRT1|SIRT3|SIRT4|SIRT5|SIRT6	10	0.420259520470151|0.0290486149721836|0.146870434878407|0.283398051347872|0.0887190140006908|0.0829796935857069|0.168628592729996|0.055750143309802|0.244017567098826|0.642999523248423	10	2.17502	1.11002	0.160168	1
BONE_REMODELING	ACHE|ZNF675|CALCA|CARTPT|CASR|CDK6|ACVR1|COL13A1|DMP1|DSPP|AHSG|GLI1|GLI2|ANKH|IL7|KL|MC4R|MGP|ATP6V0A4|ATP6V1B1|NF1|OSTF1|RUNX2|BMP4|SPARC|SRGN|STATH|TPP1|TWIST2	29	0.556048115223023|0.0486209713827734|0.728566445168382|0.125727952774833|0.419978997965668|0.0773894221783022|0.0355899436287146|0.0507973231257718|0.345832431414553|0.0697622537256616|0.153629709450286|0.29597979856062|0.00608071147252376|0.181325351213286|0.0174067422722952|0.137829183714509|0.802834241991044|0.156083340946911|0.0063820926903646|0.450852496523758|0.0516085816875882|0.8060597450…	29	5.10051	0.90934	0.0206068	1
REGULATION_OF_CELLULAR_COMPONENT_SIZE	CAPG|CDC42EP2|CDC42EP5|CXCL12|ALS2|GSN|LATS1|LIMA1|ARF6|NCK1|NCK2|NEBL|RASA1	14	0.141414120144334|0.378736304729269|0.0745529362025215|0.0860871061563238|0.0905892447050172|0.0586702381695126|0.162780810107039|0.0502388870113588|0.778607609097431|0.484610667706118|0.0424278407167195|0.102712724357272|0.347258414514578	13	1.8367	1.15658	0.209106	1
PEPTIDYL_AMINO_ACID_MODIFICATION	ABI1|ABI2|ABI3|ABL1|ABL2|CD80|CD81|CLCF1|CREBBP|DPH3|DPM1|DPM2|DPM3|DYRK1A|EGFR|EP300|F2R|F2|AKT1|GSK3B|HCLS1|HIPK3|IL12A|IL20|IL22RA2|IL29|IL31RA|IL3|IL5|ITGB2|IVL|KAT2B|LYN|MAP3K12|MAP4K1|METAP1|METAP2|NAA15|NAA16|NAA50|NF2|P4HB|PDF|PRMT5|PRMT7|PRMT8|RPN1|SMG1|SOCS1|STAT1|STK4|STT3A|STT3B|TDGF1|TNK2|TNKS|TPST1|TPST2|TUSC3|UHMK1	63	0.124494855714699|0.767331031762063|0.127392607566098|0.267390400854376|0.078145307935707|0.447291970579944|0.0720047891839457|0.304737364436298|0.0333857885141318|0.299252736613275|0.364277974327623|0.420769553104065|0.419340623179413|0.101985109135333|0.0139533313172189|0.0683852204889038|0.0791219108613244|0.00626471884049162|0.50847248860073|0.0648797428036381|0.0595375905125533|0.10022395500…	60	1.29599	1.07055	0.274711	1
EMBRYONIC_DEVELOPMENT	CDK5R1|CDK5|CELSR1|CEP290|ADAM10|DSCAML1|EGFL8|EYA2|FGF8|FTO|GLI2|KIAA1217|KLF4|LMO4|ARNT2|LSR|MBNL1|MDFI|MLL|NANOG|NASP|NAT8|NCOA6|NKX2-6|NOTCH4|NPM2|NR5A2|PBX1|PBX3|PBX4|BCL10|PTCH1|PTPRR|RACGAP1|RASA1|RICTOR|RIPPLY2|SCEL|SHH|BMI1|SLIT2|SMAD1|SMAD2|SMAD5|SOD1|TBX1|TBX3|TBX5|TDGF1|TGFB2|TINAG|TNFAIP1|TRIM15|T|UBR3|VANGL2|ZIC1	58	0.24812360752252|0.400178427111608|0.00375522427195096|0.4221076177541|0.174908202308868|0.0652070709790342|0.0342899169567327|0.646409308876377|0.722096133543199|0.0448148719824105|0.00608071147252376|0.0437044594860132|0.540846794752801|0.306511967194715|0.0644855618348501|0.322673443157129|0.015385052616441|0.139495734463704|0.98152651198887|0.452115724417894|0.500961772152984|0.27563167002458…	57	3.29402	1.20332	0.090685	1
POSITIVE_REGULATION_OF_CYTOSKELETON_ORGANIZATION_AND_BIOGENESIS	CDC42EP2|CDC42EP5|KATNB1|ARF6|ARHGEF10L|MAPT|NCK1|NCK2|NF2|SORBS3	10	0.378736304729269|0.0745529362025215|0.304582827918903|0.778607609097431|0.00324636190215366|0.354607812466617|0.484610667706118|0.0424278407167195|0.177839538634006|0.214992205433199	10	4.69386	1.00471	0.0304924	1
REGULATION_OF_SMALL_GTPASE_MEDIATED_SIGNAL_TRANSDUCTION	ABRA|CDC42BPA|CDC42BPB|CDC42BPG|DMPK|ALS2|FGD2|FGD4|FGD5|FGD6|ARAP1|ARAP3|ARF6|ARHGAP27|MFN2|NF1|NOTCH2|PLCE1|RAC1|RALBP1|RASGRP4|TSC1	23	0.0325348789179951|0.0100217893772874|0.0654371381982581|0.0158431996660422|0.375068096325699|0.0905892447050172|0.126495858821421|0.160141008614246|0.0472281291922672|0.211286913557486|0.260123466496433|0.28998808575404|0.778607609097431|0.0162649467884326|0.0574928519782121|0.0516085816875882|0.220693714175134|0.178221083844335|0.0403471914012713|0.54570252014866|0.0659288936949565|0.0629929799…	22	4.53965	1.15707	0.0415991	1
REGULATION_OF_BLOOD_PRESSURE	ACE|CALCA|CARTPT|CHGA|ACVRL1|CORIN|CYP11B2|ERAP2|AGT|GNB3|NPPA|NPR2|PTGS1|PTGS2|REN|SOD1|UTS2	22	0.318135170590869|0.728566445168382|0.125727952774833|0.574038075659933|0.0243045189809385|0.145081176400389|0.0291034513917305|0.0585908820336893|0.31421633363909|0.000950271235401923|0.487926536188595|0.28109055117485|0.247355418346278|0.0505401697239223|0.0253578507237164|0.120721843390554|0.139999656672465	17	8.49059	1.22106	0.00516985	1
ESTABLISHMENT_AND_OR_MAINTENANCE_OF_CELL_POLARITY	CAP1|CAP2|CCL4|CD3G|CDC42BPB|CDC42|CLASP2|CRB1|DLG1|ANK1|MAP7|MARK2|PARD3|PARD6B|PRKCI|SFRP5|BRSK2|SPN|WNT1	19	0.136127701777105|0.0738900628788305|0.705258867878924|0.496894379522576|0.0654371381982581|0.0599653451818403|0.0554359185727769|0.0988988721942249|0.150605482117186|0.0347990009059252|0.0326926213212704|0.0389973241494338|0.0796319024264942|0.110589549338991|0.167288434116806|0.480818807811714|0.0310102452076395|0.717456301371726|0.499363037389707	19	1.95704	0.999782	0.161787	1
NUCLEOTIDE_EXCISION_REPAIR	DDB1|DDB2|ERCC1|ERCC2|ERCC3|ERCC4|ERCC5|ERCC6|ERCC8|LIG4|MMS19|ATXN3|NTHL1|POLL|RAD23A|RAD23B|BRCA2|TP53|XAB2|XPC	20	0.334115351837367|0.956002253004821|0.0770020319704708|0.252045041769481|0.240015784611412|0.12874516384956|0.197649786272988|0.410126494222026|0.862021349011995|0.168647778275258|0.238368877129689|0.0421030840827784|0.397281588201732|0.637846819977906|0.338687134790633|0.241309645524371|0.0698518885854976|0.0875450740664286|0.790352293410195|0.24075334130821	20	0.382102	1.01398	0.542208	1
NEGATIVE_REGULATION_OF_RNA_METABOLIC_PROCESS	ZNF593|CBY1|CHMP1A|CIR1|CSDA|CTCF|CUX1|DAXX|DNMT1|DR1|DRAP1|E2F1|E2F6|EID1|ENO1|EPC1|FOSB|FOXD3|FOXN3|FST|GATAD2A|GFI1B|GLI2|GLIS1|GLIS3|HDAC5|HELLS|HEXIM1|HEXIM2|HMGB1|HSBP1|ILF3|ING4|IRF2|IRF7|IRF8|JAZF1|KDM5B|KLF10|KLF11|KLF12|KLF4|LDB1|ARID4A|ARID5A|ARID5B|MDFI|MDM2|MDM4|MEIS2|MEN1|MXD4|NDUFA13|ATF7IP|NFX1|NKX2-5|NR0B2|NR6A1|NRIP1|NSD1|PA2G4|PAWR|PEX14|PHF12|PHF21A|POU4F2|PPARD|BCL6|PRDM1|RB1…	132	0.634457813532741|0.0870577484955973|0.275850764931362|0.14961261090614|0.310535848157934|0.0429034086724968|0.0412830016535997|0.305072355086959|0.682484780466199|0.180470320529393|0.97592594295528|0.833043888200495|0.239848565936749|0.246731560459784|0.587424324926907|0.231683359049448|0.804016506072413|0.554108292079696|0.0873853158474122|0.109055369719956|0.766858396299841|0.380178686009462|0…	120	5.41388	1.02395	0.0207552	1
NEGATIVE_REGULATION_OF_DNA_REPLICATION	CDC6|CDT1|ENPP7|GMNN|GTPBP4|ATR|NF2|RAD17|RAD9A|S100A11|TIPIN	13	0.0643790345225761|0.736116553064954|0.17488415594279|0.0882749601848787|0.273996769337907|0.58295559397227|0.177839538634006|0.479977486911776|0.569546807273752|0.150522489807478|0.0307257006216879	11	1.29242	0.930109	0.236024	1
REGULATION_OF_ENDOCYTOSIS	CBL|CDH13|AHSG|GATA2|AP2S1|LDLRAP1|ARF6|PACSIN3|AZU1|PPT1|RAC1|SFTPD|SPACA3|STON1|STON2|ZFYVE16	16	0.214959753981336|0.196805382997808|0.153629709450286|0.432252196707004|0.103752244041137|0.0984149070456666|0.778607609097431|0.133485229587914|0.884907629325586|0.434633207625165|0.0403471914012713|0.0315374296912181|0.0179466948450211|0.0827325152114924|0.0681757423718768|0.520904059008616	16	2.21136	1.01407	0.139459	1
TRANSFORMING_GROWTH_FACTOR_BETA_RECEPTOR_SIGNALING_PATHWAY	CDKN1C|CDKN2B|CIDEA|CITED2|ACVR1|ACVRL1|EID2|ENG|FMOD|FNTA|FOXH1|GDF10|GDF15|GDF5|GDF9|HIPK2|HPGD|IL17F|KLF10|LEFTY1|LEFTY2|LTBP2|MAP3K7|PEG10|BMPR1A|SMAD2|SMAD3|SMAD4|SMAD7|SNX6|STUB1|TGFB1|TGFBR1|TGFBR3|TGFBRAP1|ZFYVE9	36	0.728917708833958|0.689043364857501|0.920170329014711|0.535513964533472|0.0355899436287146|0.0243045189809385|0.592330108742579|0.0846839221202109|0.479247938228478|0.690979363270128|0.587689472876425|0.244642735216566|0.756464022526862|0.00234221355854536|0.140466800598837|0.215686760950078|0.19719970038546|0.104935216565774|0.518946236435457|0.0393263731650236|0.140122823379172|0.03406618270285…	36	3.06631	0.930797	0.0723795	1
EXTRINSIC_TO_PLASMA_MEMBRANE	EEA1|GNA14|GNAI1|GNAS|APC2|ARRB1|RGS19|SCUBE1|SYTL1|SYTL2|TDGF1|TGM3	13	0.180909768566801|0.026990647504888|0.347699132857769|0.685210093360227|0.486231186834407|0.0294724362358836|0.527516205912298|0.384157635154969|0.297325868329443|0.0591183192132574|0.416778688680681|0.00370817038319338	12	5.047	0.96195	0.0232071	1
CELL_PROJECTION_PART	CABP4|CDK5R1|ACTN2|CROCC|DNAH9|DNAI2|DNALI1|EFHC1|ITLN1|ATP6V0A4|PKD2|PKHD1|B4GALT1|RAB35|RPGRIP1L|SLC22A12|SOD1|SPAG6|SYNPO	19	0.0140720195327524|0.24812360752252|0.251275413329682|0.130498052546284|0.26029827738862|0.227317475079299|0.013766693555936|0.370551787804582|0.0453178277338273|0.0063820926903646|0.126774085742106|0.25062066352742|0.391474076713938|0.157241710901155|0.0628623416043016|0.0254208434293063|0.120721843390554|0.264671040072457|0.178545925624622	19	4.59901	0.930101	0.0286275	1
CYTOPLASMIC_VESICLE_MEMBRANE	ABCC4|AFTPH|COPA|COPB1|COPB2|COPE|COPG2|COPG|COPZ1|CSPG5|CUZD1|DMBT1|ECE2|EGFR|ICA1|AP1G2|AP1S1|AP2S1|KIF1B|LDLRAP1|ARCN1|NECAP2|RASSF9|SELP|SYNRG|TMED10|TMED2	28	0.135163003583654|0.122021251680097|0.208709880934217|0.0500751837928707|0.259119493598103|0.61268734467046|0.746734782501408|0.593917001959793|0.148957759587746|0.603073011484279|0.00423477923241056|0.186821624292387|0.198625254232274|0.0139533313172189|0.0727840943266841|0.137392941260653|0.158968512913232|0.103752244041137|0.0978477176836903|0.0984149070456666|0.305934636869757|0.2600263281570…	27	2.7153	0.960528	0.0941564	1
GOLGI_MEMBRANE	CAV1|CLN3|AFTPH|COG2|COPB1|COX18|CSPG5|DOPEY1|DOPEY2|ENTPD4|FIS1|GLG1|GNAS|GOLGA3|GOLGB1|ICA1|AP1G2|AP1S1|LARGE|LDLRAP1|LMAN1|ARFGEF2|ARFIP1|MALL|MAN1C1|MAP4K2|ATP2C1|PCSK7|BET1|QSOX1|RASSF9|RER1|RHOT1|RHOT2|SGMS1|SGMS2|BNIP3|STEAP2|STX10|SYNRG|TAPBP|TRIM23|USO1|VAMP4	45	0.205120049972418|0.441516870830734|0.122021251680097|0.105422130164477|0.0500751837928707|0.382998549253636|0.603073011484279|0.110078113002491|0.200825368700573|0.244857846902241|0.0357045729749179|0.193365182978827|0.685210093360227|0.132797923483286|0.0557096416872627|0.0727840943266841|0.137392941260653|0.158968512913232|0.0315697501831255|0.0984149070456666|0.443147324821718|0.2438249724171…	44	0.21175	1.17579	0.711989	1
MITOCHONDRIAL_OUTER_MEMBRANE	AIFM2|FIS1|MCL1|MFN2|MSTO1|MTX2|OPA1|BCL2|RAB11FIP5|RAF1|RHOT1|RHOT2|BNIP3|TOMM22|TOMM34|VDAC1|VDAC2|VDAC3	18	0.376465841574133|0.0357045729749179|0.105666419315485|0.0574928519782121|0.0819196773413372|0.0872196954535178|0.0641838024268196|0.520025059292013|0.197995065602889|0.283464090989118|0.0663014293492366|0.511686321206998|0.372326253418133|0.235881208604343|0.184263144468832|0.345197640424445|0.497266295439497|0.826431473938761	18	0.814058	0.959925	0.352728	1
ORGANELLAR_RIBOSOME	MRPL10|MRPL12|MRPL23|MRPL40|MRPL41|MRPL42|MRPL51|MRPL52|MRPL55|MRPS10|MRPS11|MRPS12|MRPS15|MRPS16|MRPS18A|MRPS18C|MRPS21|MRPS22|MRPS24|MRPS28|MRPS35|MRPS36	22	0.274944425892231|0.305596696767933|0.372179227879259|0.380005619315312|0.667548146169629|0.0398733275809527|0.198418693737205|0.100559976760824|0.163298641819553|0.0300970455964032|0.0889738027323765|0.371072663118089|0.144273165060153|0.34031897315064|0.508944423182492|0.111709742552514|0.0611440733232208|0.319198797016786|0.454104054352635|0.0579819400593171|0.080915801017316|0.0493592387460097	22	0.804102	0.873729	0.324508	1
ORGANELLAR_SMALL_RIBOSOMAL_SUBUNIT	MRPL42|MRPS11|MRPS15|MRPS16|MRPS18A|MRPS18C|MRPS21|MRPS22|MRPS28|MRPS35|MRPS36	11	0.0398733275809527|0.0889738027323765|0.144273165060153|0.34031897315064|0.508944423182492|0.111709742552514|0.0611440733232208|0.319198797016786|0.0579819400593171|0.080915801017316|0.0493592387460097	11	2.2906	0.993772	0.129119	1
INTRINSIC_TO_ENDOPLASMIC_RETICULUM_MEMBRANE	CLN3|DERL1|DERL2|DERL3|DHRS9|DOLPP1|DPM3|EDEM1|ERN1|EXT1|AMFR|GPAA1|LRIT1|PIGK|PIGS|PIGT|PIGU|RTN1|RTN4|SELS|BNIP1|BSCL2|SPCS1|STIM1	24	0.441516870830734|0.0295906713426128|0.229989818366745|0.33618331006228|0.209545403861806|0.681814881516379|0.419340623179413|0.665358959195758|0.402579284005848|0.0468564541360597|0.351570129470394|0.528986729090465|0.301006590264855|0.0445975797527085|0.315446022240069|0.0644731296282524|0.212042059420816|0.114735980443678|0.0374484728725542|0.387470914365857|0.0616392882566918|0.17663914926994…	24	1.35893	1.14529	0.283228	1
BRUSH_BORDER	CLIC1|ESPN|ITLN1|ITPR3|MYO1A|ATP6V0A4|B4GALT1|SLC22A12	10	0.35767716652153|0.380312047202769|0.0453178277338273|0.212062547143621|0.00112700614919903|0.0063820926903646|0.391474076713938|0.0254208434293063	8	9.66352	0.884305	0.00150387	1
MITOCHONDRIAL_SMALL_RIBOSOMAL_SUBUNIT	MRPL42|MRPS11|MRPS15|MRPS16|MRPS18A|MRPS18C|MRPS21|MRPS22|MRPS28|MRPS35|MRPS36	11	0.0398733275809527|0.0889738027323765|0.144273165060153|0.34031897315064|0.508944423182492|0.111709742552514|0.0611440733232208|0.319198797016786|0.0579819400593171|0.080915801017316|0.0493592387460097	11	2.2906	0.993772	0.129119	1
PROTEINACEOUS_EXTRACELLULAR_MATRIX	CAV3|CD248|CHAD|CHI3L1|ADAMTS13|ADAMTS5|ADAMTS9|AGRN|COL10A1|COL11A1|COL13A1|COL15A1|COL16A1|COL18A1|COL1A2|COL3A1|COL4A2|COL4A3|COL4A4|COL5A1|COL5A2|COL5A3|COL6A3|COL7A1|COL8A1|COL9A1|COL9A2|COL9A3|COLQ|COMP|CTGF|DGCR6|DMP1|DSPP|DST|ECM1|ECM2|EFEMP1|EFEMP2|ERBB2IP|AMTN|FBLN1|FBLN2|FBLN5|FBN1|FBN2|FMOD|HAPLN1|ANG|APLP1|IMPG1|IMPG2|LAMA2|LAMA3|LAMA4|LAMB1|LAMB2|LAMC1|LTBP2|LTBP4|LUM|MATN1|MATN3|ME…	98	0.00892786967804393|0.0157258675802932|0.133706697281419|0.1841982540673|0.100126753617811|0.20361077251135|0.204297738097323|0.366061406375478|0.0690572633451852|0.138216659318111|0.0507973231257718|0.00748572237087752|0.0602615038967431|0.29575669981882|0.126580322029929|0.149746596228013|0.135634896429283|0.477107074903857|0.343262705025336|0.00491443357556531|0.108405114642168|0.6715975673962…	93	0.00813075	0.00262063	0.00644315	1
ORGANELLE_INNER_MEMBRANE	COX15|COX18|COX6B2|AIFM3|HSD3B1|HSD3B2|IMMT|LBR|LEMD3|LMNB1|MATR3|MPV17|MRPL32|NARF|NDUFA13|NDUFA2|NDUFA6|NDUFA9|NDUFAB1|NDUFB6|NDUFS1|NDUFS2|NDUFS3|NDUFS4|NDUFS7|NDUFS8|NDUFV1|ATP5A1|ATP5B|ATP5C1|ATP5D|ATP5E|ATP5G1|ATP5G2|ATP5G3|ATP5J|ATP5O|NEU4|NNT|OPA1|OXA1L|PHB2|PHB|PMPCA|PPOX|BCS1L|PSEN1|PSEN2|SDHA|SDHD|SLC25A11|SLC25A15|SLC25A1|SLC25A22|SLC25A3|SURF1|TIMM10|TIMM13|TIMM17A|TIMM23|TIMM50|TIMM…	75	0.231030570555787|0.382998549253636|0.760937273606016|0.137410637668092|0.102359109137376|0.414740749203012|0.157428154374352|0.0242551478027563|0.0375592429586677|0.420941339166368|0.0750373928107717|0.120713118680216|0.0535134385968927|0.549005926463133|0.386419975310474|0.568529261006651|0.85267837393437|0.065071764631734|0.191972712993344|0.0183766318528679|0.444618857038989|0.136077382414347…	67	0.00326686	0.00503662	0.0146081	1
OLIGOSACCHARYL_TRANSFERASE_COMPLEX	DAD1|DDOST|KRTCAP2|OSTC|RPN1|RPN2|STT3A|STT3B|TUSC3	10	0.266308178713077|0.107534982896588|0.216275898772108|0.0457486039564535|0.581593812972117|0.344988567103704|0.790514449429717|0.135466695084499|0.134255944016714	9	1.12978	1.08081	0.312325	1
ADHERENS_JUNCTION	CDH1|ACTN1|ACTN2|ACTN3|CTNNA3|EVL|AIF1L|LAYN|LIMA1|NEXN|NRAP|PGM5|BCAR1|PTPRC|RND1|SHROOM3|SORBS1|SORBS3|SRCIN1|TRIP6|VCL	23	0.0969074377557864|0.144276852117087|0.251275413329682|0.381664170261415|0.0239579693656828|0.0339555616814021|0.0592584270567335|0.258091130424942|0.0502388870113588|0.0203238274922577|0.334798071891573|0.922205234003649|0.0385012113943255|0.0187606445384654|0.769570126146083|0.0485093320178189|0.0150669508210127|0.214992205433199|0.304586036117901|0.491562395898621|0.109281745201748	21	4.56417	1.21568	0.0443873	1
PEROXISOMAL_MEMBRANE	ABCD3|FIS1|PEX11A|PEX12|PEX13|PEX14|PEX16|PEX19|PEX1|PEX3|PNPLA8|PXMP4	13	0.74878779052988|0.0357045729749179|0.373814165476959|0.198972344909472|0.0738428819048216|0.0434027109023125|0.438719294529167|0.0964685528980278|0.0536009876389569|0.128935546969847|0.160169863042078|0.306886003512464	12	2.01267	1.0631	0.168313	1
SARCOMERE	ABRA|ACTA1|DES|MYOM1|MYOZ2|NEB|TNNC1|TNNI3|TNNT2|TPM1|TPM2|TPM3|TPM4|TTN	14	0.0325348789179951|0.699773125636985|0.0340043254842184|0.142875142308733|0.3412579771602|0.0161242462028608|0.277331245805555|0.64443801919812|0.135802902061019|0.295765122388089|0.168027736049209|0.0348314994049621|0.200960136294834|0.0172302929426198	14	4.0435	0.973931	0.0426296	1
EXTERNAL_SIDE_OF_PLASMA_MEMBRANE	CCR5|CD28|CD3E|CD79A|IL2RB|PKHD1|B4GALT1|SCUBE1|SLC2A4|STAB2|TAS2R16|THY1	16	0.0919955052299092|0.0994395969114712|0.245607429356821|0.0571666381560647|0.798447298413523|0.25062066352742|0.391474076713938|0.384157635154969|0.34578091380562|0.636259627909665|0.449476425478179|0.084026406423343	12	0.694877	0.987936	0.400025	1
EUKARYOTIC_TRANSLATION_INITIATION_FACTOR_3_COMPLEX	COPS5|EIF3A|EIF3B|EIF3C|EIF3D|EIF3E|EIF3F|EIF3H|EIF3I|EIF3J	10	0.0213993812352368|0.0839967151621941|0.13696910598412|0.144032863252564|0.398409075299668|0.314919738842284|0.0728209141797835|0.0225118666653976|0.18124407391315|0.96868573448343	10	0.0202441	0.00633846	0.0126861	1
VESICULAR_FRACTION	AADAC|COMT|COPA|CYP2A6|CYP2C19|CYP2C9|CYP39A1|CYP3A4|CYP3A5|CYP4A11|DCT|DHRS9|ERO1L|ALS2|FMO3|GBA2|HSD17B3|HSD3B1|HSD3B2|HSP90B1|HSPA13|APOB|IRS1|LTC4S|MGST2|MGST3|ATP2A2|OAS2|OAS3|POMGNT1|PTGS1|RDH16|SLC35B1|SSR3|STEAP2|STX16|STX2|TMED10|TMED2|VCP	44	0.0351493564220255|0.228623829313365|0.208709880934217|0.70380288088137|0.0773933515416663|0.288336822640797|0.359183194604967|0.384849300221439|0.534577508486094|0.469205163489856|0.0151467355520841|0.209545403861806|0.0646844223742749|0.0905892447050172|0.0786359878474552|0.544576608812601|0.00247306963002303|0.102359109137376|0.414740749203012|0.225966511592678|0.18013847034379|0.4147336599081…	40	0.00744078	0.00234849	0.00587898	1
EXTRACELLULAR_MATRIX_PART	CAV3|AGRN|COL10A1|COL11A1|COL13A1|COL15A1|COL16A1|COL18A1|COL1A2|COL3A1|COL4A2|COL4A3|COL4A4|COL5A1|COL5A2|COL5A3|COL6A3|COL7A1|COL8A1|COL9A1|COL9A2|COL9A3|COLQ|DST|EFEMP2|ERBB2IP|AMTN|FBN1|ANG|APLP1|LAMA2|LAMA3|LAMA4|LAMB1|LAMB2|LAMC1|LUM|NID2|ODAM|SGCA|SGCB|SGCD|SGCE|SGCG|SMC3|SNTB1|SNTB2|SNTG1|SNTG2|SSPN|TINAG|TNXB|USH2A	57	0.00892786967804393|0.366061406375478|0.0690572633451852|0.138216659318111|0.0507973231257718|0.00748572237087752|0.0602615038967431|0.29575669981882|0.126580322029929|0.149746596228013|0.135634896429283|0.477107074903857|0.343262705025336|0.00491443357556531|0.108405114642168|0.671597567396288|0.144430630403522|0.413895681388499|0.0485550981570136|0.10741640519752|0.482446484325936|0.50050956747…	53	0.0197754	0.00339036	0.00684278	1
CELL_SURFACE	ABCB1|CCR5|CD28|CD3E|CD6|CD79A|CEP290|ACVR1B|ACVR2B|ACVRL1|ADAM10|CSPG4|CX3CL1|CXCR2|CYP3A4|DCBLD2|DSCAML1|ELANE|EPHB4|ALPP|FGFR2|FLOT2|GDI2|GHSR|GJD3|GPM6A|GPR98|HSPA2|HSPA8|HSPA9|HSPB1|ANXA9|AOC3|IL2RB|IRAK2|KCND2|KLHL20|LAYN|APP|M6PR|MMP25|MPP2|MPP3|ATPIF1|NOTCH2|NOTCH4|NRD1|P4HB|PDLIM2|PKHD1|PLAUR|B4GALT1|BCAM|PRLR|PTPRR|RC3H2|ROBO1|ROBO2|RTP1|RTP2|SCUBE1|SHH|SLC2A4|SLC3A2|STAB2|SULF1|SULF2|T…	79	0.115250131867612|0.0919955052299092|0.0994395969114712|0.245607429356821|0.385139291627035|0.0571666381560647|0.4221076177541|0.19757632104337|0.229829303987486|0.0243045189809385|0.174908202308868|0.017406266599268|0.0377750998066946|0.11165821490961|0.384849300221439|0.118101795277598|0.0652070709790342|0.606785484969575|0.21031170651809|0.00808744515925797|0.0597934923078274|0.190536435608985…	73	1.31352	0.915001	0.228216	1
CELL_JUNCTION	CADM1|CADM3|CDC42BPA|CDC42BPB|CDH1|CDH24|CLDN10|CLDN11|CLDN12|CLDN14|CLDN15|CLDN16|CLDN17|CLDN18|CLDN19|CLDN1|CLDN20|CLDN22|CLDN23|CLDN3|CLDN4|CLDN5|CLDN6|CLDN7|CLDN8|CLDN9|ACTN1|ACTN2|ACTN3|CNKSR1|CNN2|COL17A1|CTNNA3|DLG1|DSC1|DSC3|DST|EPB41L3|ERBB2IP|EVL|AIF1L|AMOTL1|AMTN|GJA1|GJA8|GJB2|GJD3|LAYN|LIMA1|MLLT4|ASH1L|NEXN|NRAP|PARD3|PARD6A|PARD6B|PCDH1|PDZD2|PDZD3|PGM5|PKP4|PNN|B4GALT1|BAI1|BCAR1|…	82	0.0607277642369308|0.125708985429042|0.0100217893772874|0.0654371381982581|0.0969074377557864|0.303077933272604|0.0730790831096702|0.407349040178652|0.0274373496653816|0.0619684753550422|0.0240845029850859|0.0351221141246369|0.0188763170841032|0.0192269996964666|0.0103160633242592|0.231188337195671|0.0245782304688442|0.0651976731639801|0.78188036308756|0.120441153824369|0.0157605641894566|0.74148…	78	0.00947331	0.00495385	0.0117747	1
MITOCHONDRIAL_PART	ABCB6|ABCB8|ABCF2|ACADM|ACN9|CASP7|CASQ1|ADAP2|COX15|COX18|COX6B2|CS|CYCS|DBT|DNAJA3|ETFA|ETFB|AIFM2|AIFM3|ALDH4A1|FIS1|GATM|GRPEL1|HADHB|HSD3B1|HSD3B2|HTRA2|IMMT|KIAA1967|MARS2|MCL1|MFN2|MPV17|MRPL10|MRPL12|MRPL23|MRPL32|MRPL40|MRPL41|MRPL42|MRPL51|MRPL52|MRPL55|MRPS10|MRPS11|MRPS12|MRPS15|MRPS16|MRPS18A|MRPS18C|MRPS21|MRPS22|MRPS24|MRPS28|MRPS35|MRPS36|MSTO1|MTX2|NDUFA13|NDUFA2|NDUFA6|NDUFA9|ND…	142	0.79960985960598|0.145275737647325|0.188673377156422|0.173422869966921|0.0562431497282397|0.749296919946126|0.105603046817609|0.358773770555987|0.231030570555787|0.382998549253636|0.760937273606016|0.107319727283922|0.227265630995716|0.101548868546774|0.696219337605013|0.123625175284157|0.781873902850702|0.376465841574133|0.137410637668092|0.584891792034699|0.0357045729749179|0.540004062518039|0.…	132	0.00026531	0.00525164	0.0216943	1
PROTEIN_SERINE_THREONINE_PHOSPHATASE_COMPLEX	CYCS|PPP1R9B|PPP2CA|PPP2CB|PPP2R1A|PPP2R2A|PPP2R3A|PPP2R4|PPP3CB	10	0.227265630995716|0.915637499745959|0.230800883632677|0.923587762326081|0.950044515250517|0.046274350521273|0.0495464509752853|0.130855935511413|0.127363350856706	9	1.42773	0.941172	0.216766	1
AXON	CABP4|CDK5R1|CDK5|DTNBP1|GHRL|MAPT|NEFH|NEFL|NEFM|NF1|PPT1|TGFB2	12	0.0140720195327524|0.24812360752252|0.400178427111608|0.0663664607936546|0.219717654311554|0.354607812466617|0.647245794754679|0.518810035402574|0.544208560275986|0.0516085816875882|0.434633207625165|0.0234908777127244	12	3.58113	1.11831	0.0688108	1
RIBONUCLEOPROTEIN_COMPLEX	CDC40|CWC22|DDX23|DDX25|DDX6|DHX15|DHX8|EFTUD2|EIF2S1|EMG1|EPM2A|FAU|FXR1|GEMIN4|HNRNPA0|HNRNPA1|HNRNPA2B1|HNRNPC|HNRNPF|HNRNPH1|HNRNPK|HNRNPL|HNRNPM|HNRNPR|HNRNPUL1|HNRNPU|HNRPDL|APEX1|API5|IVNS1ABP|JAKMIP1|KRR1|LSM4|LSM6|MKRN3|MRPL10|MRPL12|MRPL23|MRPL40|MRPL41|MRPL42|MRPL51|MRPL52|MRPL55|MRPS10|MRPS11|MRPS12|MRPS15|MRPS16|MRPS18A|MRPS18C|MRPS21|MRPS22|MRPS24|MRPS28|MRPS35|MRPS36|ATXN2|NHP2|NOC…	143	0.135210595063741|0.0322116062163316|0.130662077904684|0.0709186963283601|0.0560214628818022|0.0773628143217714|0.0485433725027868|0.745759927065421|0.0167075048390677|0.861086154926533|0.212177422110945|0.344165809715885|0.0760037978637123|0.211094481980948|0.665554763096528|0.0320072125038611|0.0879053741386139|0.130280564264909|0.133922702664996|0.507237113606456|0.0549289473536306|0.371928546…	136	0.216035	0.997501	0.641044	1
COATED_VESICLE	CLN3|AFTPH|COPA|COPB1|COPB2|COPE|COPG2|COPG|COPZ1|DMXL2|EGFR|AMPH|FURIN|GOPC|HCRT|ICA1|AP1G1|AP1G2|AP1S1|AP2S1|AP3B2|APBA1|IGF2R|KIAA0368|LDLRAP1|ARCN1|MALL|MT3|MYO6|NECAP2|PPT1|RAB14|RAB35|RAB3A|RASSF9|SEPT5|SLC30A3|SNAPIN|SPG21|STEAP2|STX6|SVOP|SYN3|SYNRG|TRAPPC4|VWF	47	0.441516870830734|0.122021251680097|0.208709880934217|0.0500751837928707|0.259119493598103|0.61268734467046|0.746734782501408|0.593917001959793|0.148957759587746|0.0898385693576095|0.0139533313172189|0.154151815742237|0.355434281695109|0.257228818215496|0.0173062326489498|0.0727840943266841|0.107151898921547|0.137392941260653|0.158968512913232|0.103752244041137|0.177042013761828|0.65478313553965|…	46	1.11916	1.08411	0.315728	1
MICROTUBULE_ASSOCIATED_COMPLEX	CLIP2|ACTR1A|ACTR1B|DCTN2|DCTN3|DNAI2|DNALI1|DYNC1I1|DYNC1LI2|DYNLL1|EML1|EML2|KATNB1|KIF11|KIF15|KIF1B|KIF23|KIF25|KIF2C|KIF3B|KIF3C|KIF5A|KIF5B|KIF5C|KIFAP3|KIFC3|KLC1|KLC2|APPBP2|MAP1A|MAP1B|MAP2|MAP4|MAP7|MAPT|MEFV|ATG4B|ATG4C|ATG4D|PAFAH1B1|PXN|RABGAP1|RANBP9|STAU1	47	0.141958875583617|0.285897083693076|0.759893415031042|0.061422678694933|0.0982330769570389|0.227317475079299|0.013766693555936|0.064161035171621|0.0883665397503469|0.414765687321316|0.173371167733762|0.226978318681655|0.304582827918903|0.188826357438078|0.352540789521505|0.0978477176836903|0.155671147987082|0.0530721230720406|0.363385713729828|0.334525820949455|0.100584269600123|0.058301000119822…	44	2.19109	1.01477	0.141423	1
CHROMATIN	CBX1|CBX5|DNMT3A|FOXC1|H1FNT|H2AFY2|H2AFY|HELLS|HIST4H4|HMGN1|INCENP|JUNB|JUND|KLHDC3|APTX|MAF|MCM2|MCM7|MYCN|NPM2|NUFIP1|OIP5|PAM|RAN|RB1|RCC1|SUV39H2|TIMELESS|TIPIN|TMPO|TNP1|TOP2B|UPF1	35	0.289581336076132|0.037738663223114|0.136151877214543|0.552886165980145|0.0561711443243147|0.578070736028206|0.0656921387200462|0.140216999447469|0.130744516538454|0.837664340905357|0.53653684299802|0.893188477601574|0.76074691145162|0.437149511715261|0.348015755328339|0.369819147416288|0.179013551064648|0.496495971733681|0.215121656211289|0.0689110725817315|0.2932671153568|0.222105599646956|0.10…	33	0.350703	1.04648	0.572643	1
SYNAPSE_PART	CABP1|CACNA1C|DLG4|DNM2|ERC1|ERC2|GRM7|NPTN|NUFIP1|PICK1|RIMS1|SYNE1	13	0.257792584758321|0.0292438257650471|0.0729436974622024|0.211243038965902|0.0733959485908932|0.139531157414733|0.105531555900644|0.0530351479401383|0.2932671153568|0.0436320188582771|0.0470682337623622|0.0376049503831295	12	3.12996	0.956186	0.0722128	1
INTERMEDIATE_FILAMENT_CYTOSKELETON	CLIP1|DRD2|GFAP|INA|KRT15|KRT17|KRT18|KRT19|KRT1|KRT2|KRT31|KRT3|KRT5|KRT6A|LMNB1|NARF|NEFL|NEFM|PKP1|PNN|BFSP2|TCHP|UPP2|VIM	24	0.129873609736193|0.358521351715167|0.0612167900367148|0.315694033075316|0.058357344665098|0.0624024057391965|0.267186088063304|0.180456672616575|0.183716718875656|0.117693908438935|0.0160528239034305|0.800414057636635|0.00144364406001518|0.252326004901339|0.420941339166368|0.549005926463133|0.518810035402574|0.544208560275986|0.684859023928869|0.428670261087503|0.000365238490056985|0.04952546702…	24	10.3483	1.01786	0.00133998	1
MEMBRANE_BOUND_VESICLE	ABCA1|ABCA2|ABCA3|ABCC4|CAV2|CD207|CLCN3|CLN3|ADAM10|AFTPH|COPA|COPB1|COPB2|COPE|COPG2|COPG|COPZ1|CRISP3|CRISPLD2|CSPG5|CUZD1|DGKD|DMBT1|DMXL2|DST|ECE2|EGFR|AMPH|FLG|FURIN|GALNTL2|GIPC1|GOLIM4|GOPC|HCRT|HPS1|HPS4|ICA1|ANP32E|AP1AR|AP1G1|AP1G2|AP1S1|AP2S1|AP3B2|AP3S1|APBA1|APH1B|APOA1|IGF2R|KIAA0368|KIF1B|LDLRAP1|ARCN1|ARHGDIB|ARHGDIG|MALL|MT3|MTSS1|MYO6|NECAP2|ATP7B|NRSN1|NRSN2|PALM|PAM|PI4KA|PLE…	117	0.585972319217141|0.171072007460622|0.112380180004393|0.135163003583654|0.333199734908694|0.00329390615965952|0.011561917528959|0.441516870830734|0.174908202308868|0.122021251680097|0.208709880934217|0.0500751837928707|0.259119493598103|0.61268734467046|0.746734782501408|0.593917001959793|0.148957759587746|0.255560780337437|0.129262903853508|0.603073011484279|0.00423477923241056|0.115368450792924…	112	0.0108577	0.00662794	0.0152818	1
NUCLEAR_REPLICATION_FORK	MCM3|MCM7|PURA|PURB|RPA1|RPA2|RPA3|ZMIZ2	10	0.162095496237559|0.496495971733681|0.427683074275757|0.976931902186291|0.0659586980032766|0.0738075595785251|0.0281571223043383|0.055452195666405	8	3.18314	1.11514	0.0868012	1
MICROTUBULE_CYTOSKELETON	ABCA2|C16orf48|C1orf49|CCNA1|CCNB2|CDC16|CDC20|CDC27|CDK1|CDK5RAP2|CENPF|CEP250|CEP290|CEP57|CEP63|CETN1|CETN3|CHMP1A|CKAP5|CLASP1|CLASP2|CLIP2|ACTR1A|ACTR1B|CNTROB|CROCC|DCTN1|DCTN2|DCTN3|DCTN4|DLGAP5|DNAI2|DNALI1|DYNC1I1|DYNC1LI2|DYNLL1|EML1|EML2|ESPL1|AKAP9|ALMS1|ALS2|FBXO5|GAS8|HAUS2|APC|INCENP|KATNA1|KATNB1|KIAA0368|KIF11|KIF15|KIF1B|KIF20B|KIF23|KIF25|KIF2C|KIF3B|KIF3C|KIF5A|KIF5B|KIF5C|KIF…	152	0.171072007460622|0.869990738683765|0.0812888278965669|0.17102633865096|0.387776444108357|0.0381452802707248|0.516566624638281|0.188218370719348|0.0100640553502624|0.0936680957434716|0.077356633454005|0.8492340106487|0.4221076177541|0.249756838186568|0.168587846445811|0.0474604447630278|0.076204760503483|0.275850764931362|0.0542042496694676|0.0439849630030779|0.0554359185727769|0.141958875583617|…	141	0.638026	1.17806	0.489724	1
SPINDLE_POLE	CENPF|CETN1|DCTN1|DLGAP5|KATNA1|KATNB1|KIF11|KNTC1|LATS1|LATS2|NDE1|NUMA1|BUB1|SMC3|TPX2|TUBG1|TUBGCP3	18	0.077356633454005|0.0474604447630278|0.10242331625163|0.312875960397999|0.0516325776653433|0.304582827918903|0.188826357438078|0.125341329172875|0.162780810107039|0.048312376863324|0.0825708531928838|0.125026660417184|0.19298868397165|0.319092080555303|0.0802780805549537|0.492487319082901|0.0355679049867288	17	1.30379	0.952294	0.24023	1
LATE_ENDOSOME	CD79A|CTNS|KIAA0368|LAMP1|ATP7B|RAB14|RAB7A|TPT1|TSG101	12	0.0571666381560647|0.223818184407274|0.130877424859546|0.055961514318646|0.26680710080823|0.0173531764123082|0.030044037470438|0.601474165583022|0.13810041735765	9	3.20902	0.81394	0.0550508	1
VESICLE_COAT	AFTPH|COPA|COPB1|COPB2|COPE|COPG2|COPG|COPZ1|EGFR|AP1G2|AP1S1|AP2S1|LDLRAP1|ARCN1|NECAP2|SYNRG	16	0.122021251680097|0.208709880934217|0.0500751837928707|0.259119493598103|0.61268734467046|0.746734782501408|0.593917001959793|0.148957759587746|0.0139533313172189|0.137392941260653|0.158968512913232|0.103752244041137|0.0984149070456666|0.305934636869757|0.260026328157019|0.293181695832821	16	1.35976	0.846491	0.202197	1
CONTRACTILE_FIBER	ABRA|ACTA1|CDK5R1|DES|KRT19|MYBPC1|MYL3|MYL5|MYL6B|MYL9|MYLPF|MYOM1|MYOZ2|NEB|SVIL|TNNC1|TNNI3|TNNT2|TPM1|TPM2|TPM3|TPM4|TTN|VCL	25	0.0325348789179951|0.699773125636985|0.24812360752252|0.0340043254842184|0.180456672616575|0.0291174819166837|0.0262682342274061|0.224679481286519|0.535675498075799|0.0574024440386813|0.21056046073737|0.142875142308733|0.3412579771602|0.0161242462028608|0.0374497287103668|0.277331245805555|0.64443801919812|0.135802902061019|0.295765122388089|0.168027736049209|0.0348314994049621|0.200960136294834|…	24	2.74891	0.881692	0.0821998	1
MYOFIBRIL	ABRA|ACTA1|DES|KRT19|MYBPC1|MYOM1|MYOZ2|NEB|SVIL|TNNC1|TNNI3|TNNT2|TPM1|TPM2|TPM3|TPM4|TTN|VCL	19	0.0325348789179951|0.699773125636985|0.0340043254842184|0.180456672616575|0.0291174819166837|0.142875142308733|0.3412579771602|0.0161242462028608|0.0374497287103668|0.277331245805555|0.64443801919812|0.135802902061019|0.295765122388089|0.168027736049209|0.0348314994049621|0.200960136294834|0.0172302929426198|0.109281745201748	18	4.01683	1.01098	0.0457888	1
MITOCHONDRIAL_MEMBRANE	CASP7|COX15|COX18|COX6B2|AIFM2|AIFM3|FIS1|HSD3B1|HSD3B2|IMMT|MCL1|MFN2|MPV17|MRPL32|MSTO1|MTX2|NDUFA13|NDUFA2|NDUFA6|NDUFA9|NDUFAB1|NDUFB6|NDUFS1|NDUFS2|NDUFS3|NDUFS4|NDUFS7|NDUFS8|NDUFV1|ATP5A1|ATP5B|ATP5C1|ATP5D|ATP5E|ATP5G1|ATP5G2|ATP5G3|ATP5J|ATP5O|NNT|OGDH|OPA1|OXA1L|PHB2|PHB|PMPCA|PPOX|BCL2|BCS1L|RAB11FIP5|RAF1|RHOT1|RHOT2|SDHA|SDHD|BNIP3|SLC25A11|SLC25A15|SLC25A1|SLC25A22|SLC25A3|SURF1|TIM…	86	0.749296919946126|0.231030570555787|0.382998549253636|0.760937273606016|0.376465841574133|0.137410637668092|0.0357045729749179|0.102359109137376|0.414740749203012|0.157428154374352|0.105666419315485|0.0574928519782121|0.120713118680216|0.0535134385968927|0.0819196773413372|0.0872196954535178|0.386419975310474|0.568529261006651|0.85267837393437|0.065071764631734|0.191972712993344|0.018376631852867…	78	0.00154918	0.00509048	0.0166303	1
INTEGRAL_TO_GOLGI_MEMBRANE	ENTPD4|LARGE|MAN1C1|PCSK7|QSOX1|RER1|SGMS1|SGMS2|STEAP2	10	0.244857846902241|0.0315697501831255|0.106539894090634|0.227481097256142|0.0445317081377712|0.120471770217062|0.0520238764715253|0.249668334146339|0.203534434070818	9	2.59861	0.987542	0.105189	1
SMALL_NUCLEAR_RIBONUCLEOPROTEIN_COMPLEX	DDX23|GEMIN4|LSM4|LSM6|PHF5A|PRPF31|PRPF8|RRP9|SF3A2|SF3B3|SLU7|SNRNP200|SNRNP40|SNRPA1|SNRPB2|SNRPB|SNRPC|SNRPD1|SNRPD2|SNRPD3|SNRPF|SNRPN	22	0.130662077904684|0.211094481980948|0.197322943018578|0.0438151742660899|0.752397988365149|0.165506631352755|0.152110550498161|0.284150047093827|0.523536577404133|0.0223195181093343|0.0800969920538064|0.189173926131296|0.698538586213818|0.102242526921602|0.201838994205256|0.175965481568319|0.0896582296690994|0.507052178021627|0.380399825763288|0.232203921633719|0.584419790492004|0.058014445967799	22	1.04497	1.20839	0.371842	1
NUCLEAR_CHROMOSOME	ACD|CBX1|CBX5|CHEK1|CHMP1A|DMC1|ERCC1|ERCC4|FOXC1|H1FNT|H2AFY2|H2AFY|HMGB2|JUN|KLHDC3|LRPPRC|MCM3|MCM7|MKI67IP|NOL6|NPM2|NUFIP1|PAM|PIF1|PURA|PURB|RAD51|RCC1|REPIN1|RGS12|RPA1|RPA2|RPA3|SMARCE1|SMC2|STAG3|SYCE1|SYCE2|TERF2IP|TIMELESS|TIPIN|TTN|TUBG1|UBE2I|ZMIZ2|ZNF238	54	0.213450625416631|0.289581336076132|0.037738663223114|0.144242055224157|0.275850764931362|0.0500050404540198|0.0770020319704708|0.12874516384956|0.552886165980145|0.0561711443243147|0.578070736028206|0.0656921387200462|0.103123619236201|0.765865102472139|0.437149511715261|0.142261257298217|0.162095496237559|0.496495971733681|0.329584098903895|0.0632872142747396|0.0689110725817315|0.2932671153568|…	46	0.832455	1.16952	0.419631	1
GOLGI_APPARATUS	ABCG1|ACHE|ACO1|CALU|CAV1|CBY1|CCDC88A|CEP57|CHST10|CHST2|CHST4|CHST5|CHST6|CLASP1|CLASP2|CLCN3|CLDN17|CLINT1|CLN3|CLN5|ADAM10|AFTPH|COG1|COG2|COG3|COG4|COG5|COG6|COG7|COG8|COPA|COPB1|COPB2|COPE|COPG2|COPG|COPZ1|CORO7|COX18|CSPG5|CXCL14|DNM1L|DOPEY1|DOPEY2|DSE|DYNC2H1|ENPP7|ENTPD4|EXT1|EXT2|F2RL1|F2R|FGD2|FGD4|FGD5|FGD6|FIS1|FURIN|FUT10|FUT1|FUT2|FUT4|FUT5|FUT6|FUT7|FUT9|GALNT4|GBF1|GGA1|GGA2|GGA…	225	0.197274229292074|0.556048115223023|0.685225559073771|0.305680536992933|0.205120049972418|0.0870577484955973|0.0780721186211304|0.249756838186568|0.0397055979340715|0.249009016176013|0.0614316795459809|0.0118776331958887|0.0154044067528963|0.0439849630030779|0.0554359185727769|0.011561917528959|0.0188763170841032|0.0491280933865488|0.441516870830734|0.200415092396081|0.174908202308868|0.122021251…	215	0.00330704	0.00699015	0.0201775	1
CHROMATIN_REMODELING_COMPLEX	ACTL6B|CHAF1A|CHAF1B|ARID1A|ARID1B|NAP1L1|NAP1L4|NCR1|ASF1A|RSF1|SMARCA5|SMARCB1|SMARCC1|SMARCC2|SMARCD1	17	0.246988140189565|0.784963156723031|0.268664976112224|0.351089256400001|0.0441339936386792|0.303969622925384|0.564315361193477|0.73134790008693|0.0763818020875382|0.0289207198538539|0.19806082993213|0.265246890897348|0.165502246998899|0.0841320577649189|0.435470340167997	15	1.29635	1.08689	0.279219	1
TIGHT_JUNCTION	CLDN10|CLDN11|CLDN12|CLDN14|CLDN15|CLDN16|CLDN17|CLDN18|CLDN19|CLDN1|CLDN20|CLDN22|CLDN23|CLDN3|CLDN4|CLDN5|CLDN6|CLDN7|CLDN8|CLDN9|AMOTL1|ASH1L|PARD3|PARD6A|PARD6B|RAB13|TJP1|VAPA|WNK4	31	0.0730790831096702|0.407349040178652|0.0274373496653816|0.0619684753550422|0.0240845029850859|0.0351221141246369|0.0188763170841032|0.0192269996964666|0.0103160633242592|0.231188337195671|0.0245782304688442|0.0651976731639801|0.78188036308756|0.120441153824369|0.0157605641894566|0.74148961453284|0.575028902784664|0.77126315000934|0.172974768416527|0.00847279609440177|0.0831097588236525|0.07290368…	29	5.86257	1.20819	0.0212569	1
INTEGRAL_TO_ENDOPLASMIC_RETICULUM_MEMBRANE	CLN3|DERL1|DERL2|DERL3|DHRS9|DOLPP1|DPM3|EDEM1|ERN1|EXT1|AMFR|GPAA1|LRIT1|PIGK|PIGS|PIGT|PIGU|RTN1|RTN4|SELS|BNIP1|BSCL2|SPCS1|STIM1	24	0.441516870830734|0.0295906713426128|0.229989818366745|0.33618331006228|0.209545403861806|0.681814881516379|0.419340623179413|0.665358959195758|0.402579284005848|0.0468564541360597|0.351570129470394|0.528986729090465|0.301006590264855|0.0445975797527085|0.315446022240069|0.0644731296282524|0.212042059420816|0.114735980443678|0.0374484728725542|0.387470914365857|0.0616392882566918|0.17663914926994…	24	1.35893	1.14529	0.283228	1
BASEMENT_MEMBRANE	CAV3|AGRN|COL4A2|COL4A3|COL4A4|COL7A1|COLQ|DST|EFEMP2|ERBB2IP|AMTN|FBN1|ANG|APLP1|LAMA2|LAMA3|LAMA4|LAMB1|LAMB2|LAMC1|NID2|SGCA|SGCB|SGCD|SGCE|SGCG|SMC3|SNTB1|SNTB2|SNTG1|SNTG2|SSPN|TINAG|USH2A	37	0.00892786967804393|0.366061406375478|0.135634896429283|0.477107074903857|0.343262705025336|0.413895681388499|0.0895370571502874|0.0197746901727379|0.824405195891303|0.0211492528670014|0.408274618267163|0.139222773625837|0.464800772366066|0.145483667631357|0.0384894630080147|0.112054632771551|0.0338107676289825|0.171275264084009|0.520460881962842|0.053622307299757|0.416002566163067|0.062370342658…	34	3.75123	1.1595	0.0657283	1
INTERCELLULAR_JUNCTION	CADM1|CADM3|CDC42BPA|CDC42BPB|CDH1|CDH24|CLDN10|CLDN11|CLDN12|CLDN14|CLDN15|CLDN16|CLDN17|CLDN18|CLDN19|CLDN1|CLDN20|CLDN22|CLDN23|CLDN3|CLDN4|CLDN5|CLDN6|CLDN7|CLDN8|CLDN9|CNKSR1|CNN2|COL17A1|CTNNA3|DLG1|DSC1|DSC3|EPB41L3|AMOTL1|AMTN|GJA1|GJA8|GJB2|GJD3|MLLT4|ASH1L|NRAP|PARD3|PARD6A|PARD6B|PCDH1|PDZD2|PDZD3|PGM5|PKP4|PNN|B4GALT1|BAI1|RAB13|SORBS1|STEAP1|TJP1|VAPA|VCL|WNK4	65	0.0607277642369308|0.125708985429042|0.0100217893772874|0.0654371381982581|0.0969074377557864|0.303077933272604|0.0730790831096702|0.407349040178652|0.0274373496653816|0.0619684753550422|0.0240845029850859|0.0351221141246369|0.0188763170841032|0.0192269996964666|0.0103160633242592|0.231188337195671|0.0245782304688442|0.0651976731639801|0.78188036308756|0.120441153824369|0.0157605641894566|0.74148…	61	0.0134945	0.00485981	0.010707	1
LYTIC_VACUOLE	ABCA2|ACR|CASC5|CD63|CLN5|ADRB2|CORO1A|CTNS|CTSC|CTSF|CXCR2|DNASE2|GALC|HLA-DOB|HLA-DRA|HPS1|HPS4|HYAL2|ANKRD27|AP3M1|IFI30|KCNE1|KCNE2|LAMP3|LIPA|ARSB|LRP2|MPO|MYO7A|NAGLU|NEU4|NPC2|AZU1|BCL10|PPT1|RAB14|RAB7A|RAMP2|RAMP3|SFTPD|SLC17A5|SPACA3|SRGN|TIAL1|TOM1L1|TOM1|TPP1|TRIM23|TSPAN8|TYR|USE1|USP4|USP5|USP6|VAMP4|VPS45	61	0.171072007460622|0.019034207615108|0.0591766158259474|0.875754907335958|0.200415092396081|0.200643963597378|0.0414491370234398|0.223818184407274|0.440644680557196|0.359358510001981|0.11165821490961|0.799731959259278|0.0281335688672131|0.0455934355254775|0.0534125157330456|0.118859527962401|0.0356868378110863|0.375363703319307|0.347292692257679|0.221222707986041|0.838326093765008|0.33240709369400…	56	0.00415374	0.00635156	0.0176407	1
MICROTUBULE_ORGANIZING_CENTER_PART	CEP290|CETN3|CKAP5|CNTROB|CROCC|KATNB1|LCK|MARK4|PCM1|BBS4|BIRC5|TOP2A|TUBD1|TUBE1|TUBG1|TUBGCP3|TUBGCP5|TUBGCP6	19	0.4221076177541|0.076204760503483|0.0542042496694676|0.272808927741775|0.130498052546284|0.304582827918903|0.650991425190288|0.153164888066636|0.439931882112463|0.082937204739831|0.150285889336945|0.121402440436913|0.148625491006759|0.0686933057231727|0.492487319082901|0.0355679049867288|0.104033598421774|0.391691859847956	18	0.730446	0.911362	0.359918	1
CORNIFIED_ENVELOPE	CDSN|CNFN|CSTA|DSP|EVPL|ANXA1|IVL|LOR|SCEL|SPRR1A|SPRR1B|SPRR3|TGM1	13	0.708637402455433|0.729581436461246|0.248717085918474|0.323873840207473|0.0668381422685865|0.00869810896231349|0.253842746936715|0.318112884501032|0.0435959304855675|0.371507984104255|0.472466014517538|0.00751997598733889|0.116114315296807	13	0.012971	0.0026444	0.00589087	1
NADH_DEHYDROGENASE_COMPLEX	NDUFA13|NDUFA2|NDUFA6|NDUFA9|NDUFAB1|NDUFB6|NDUFS1|NDUFS2|NDUFS3|NDUFS4|NDUFS7|NDUFS8|NDUFV1	15	0.386419975310474|0.568529261006651|0.85267837393437|0.065071764631734|0.191972712993344|0.0183766318528679|0.444618857038989|0.136077382414347|0.529444905950601|0.0196969632488084|0.620573415367461|0.452959642637743|0.102447736484644	13	2.46236	0.945465	0.108356	1
UBIQUITIN_LIGASE_COMPLEX	CAND1|CDC23|CDC26|ANAPC11|ANAPC4|ANAPC5|FBXL4|FBXO7|FZR1|ARIH1|ATG3|BARD1|RNF11|BRCA1|BRE|BUB1B|SMURF2|SUGT1|TRAF7|UBE2L3|UBE4A|UBE4B|USP33|WWP2|ZER1	26	0.096001631475318|0.281358315892891|0.439644351326096|0.600048513122718|0.185910807286055|0.210601413215608|0.108194032866809|0.718069160166206|0.636610316842508|0.253254011149441|0.236267277755194|0.491338614876824|0.0452946859122303|0.110645014977633|0.174981540260444|0.0995227277561049|0.0348852438694098|0.245281099002302|0.573911105921339|0.06241420278592|0.200712084636901|0.17852433504902|0.…	25	0.43361	0.96241	0.494765	1
BASAL_LAMINA	CAV3|AGRN|COLQ|AMTN|ANG|LAMA4|LAMB1|LAMB2|LAMC1|SGCA|SGCB|SGCD|SGCE|SGCG|SNTB1|SNTB2|SNTG1|SNTG2|SSPN	21	0.00892786967804393|0.366061406375478|0.0895370571502874|0.408274618267163|0.464800772366066|0.0338107676289825|0.171275264084009|0.520460881962842|0.053622307299757|0.0623703426581775|0.375267335040713|0.0335634519888854|0.0409370115296843|0.0890592790139711|0.284912279061217|0.0969743694882832|0.0315274120504659|0.00811889452791603|0.60776081011472	19	5.01511	1.01828	0.0258577	1
ENDOPLASMIC_RETICULUM_MEMBRANE	AADAC|CASP7|CLN3|DAD1|DDOST|DERL1|DERL2|DERL3|DHRS9|DOLPP1|DPM1|DPM2|DPM3|EDEM1|ERLIN1|ERLIN2|ERN1|ERP44|EXT1|EXT2|ALG3|AMFR|GPAA1|HERPUD1|HMGCR|HSD17B2|HSD3B1|HSD3B2|HSP90B1|HTRA2|KRTCAP2|KTN1|LMAN1|LMAN2L|LRIT1|LRMP|MRVI1|NECAB3|ASPH|ATF6|ORMDL1|OSTC|PEX16|PIGB|PIGC|PIGF|PIGK|PIGO|PIGS|PIGT|PIGU|PIGV|PIGY|POMT1|BAX|RETSAT|RPN1|RPN2|RTN1|RTN4|SEC22A|SELS|SERINC1|BNIP1|BSCL2|SLC33A1|SPCS1|SPINK5|…	85	0.0351493564220255|0.749296919946126|0.441516870830734|0.266308178713077|0.107534982896588|0.0295906713426128|0.229989818366745|0.33618331006228|0.209545403861806|0.681814881516379|0.364277974327623|0.420769553104065|0.419340623179413|0.665358959195758|0.109096035884023|0.519869349420029|0.402579284005848|0.516622631128657|0.0468564541360597|0.0798610988554996|0.241101934433766|0.351570129470394|…	80	0.00608142	0.00508039	0.0131812	1
KINESIN_COMPLEX	KIF11|KIF15|KIF23|KIF25|KIF2C|KIF3B|KIF3C|KIF5A|KIF5B|KIF5C|KIFAP3|KIFC3|KLC1|KLC2	14	0.188826357438078|0.352540789521505|0.155671147987082|0.0530721230720406|0.363385713729828|0.334525820949455|0.100584269600123|0.0583010001198224|0.0929915977875172|0.158504871170328|0.211286198504564|0.211411749462329|0.231803069858553|0.480172956722868	14	0.634699	0.915332	0.392946	1
DNA_DIRECTED_RNA_POLYMERASE_COMPLEX	C19orf2|HCLS1|MED21|POLR1C|POLR2A|POLR2B|POLR2D|POLR2E|POLR2J|POLR2L|POLR3C|POLR3G|POLR3H|POLR3K|PPARGC1A|ZNF148|ZNF281	18	0.208043799317601|0.0595375905125533|0.0183333719364748|0.159407736245046|0.0401869298670976|0.310252141742732|0.226774106144524|0.379590687325416|0.644566472444402|0.732605740502122|0.208715453682696|0.527028975738936|0.497142839472554|0.789249755143538|0.211399759200406|0.052107698042414|0.0822114331808738	17	1.66594	0.994489	0.195526	1
INSOLUBLE_FRACTION	CCDC88C|CLIC5|FAAH|GYS2|LOR|MAL|MDM2|NAE1|PDE4A|PDE4B|PDE4D|PML|S100A12|TMBIM6|TP53	15	0.274022545205148|0.0201739273565982|0.0448988409533853|0.0761773618194914|0.318112884501032|0.585841289228145|0.0243569513240269|0.081272467718397|0.632007342790022|0.166091364020961|0.0357698247486236|0.358724845016378|0.530564037994705|0.154074335551448|0.0875450740664286	15	2.72364	0.95928	0.0934983	1
VESICLE	ABCA1|ABCA2|ABCA3|ABCC4|CAV2|CCDC88A|CD207|CETP|CLCN3|CLN3|ADAM10|AFTPH|COPA|COPB1|COPB2|COPE|COPG2|COPG|COPZ1|CRISP3|CRISPLD2|CSPG5|CUZD1|DGKD|DMBT1|DMXL2|DST|ECE2|EGFR|AMPH|FLG|FURIN|GALNTL2|GIPC1|GOLIM4|GOPC|GRM4|HCRT|HPS1|HPS4|ICA1|ANP32E|AP1AR|AP1G1|AP1G2|AP1S1|AP2S1|AP3B2|AP3S1|APBA1|APH1B|APOA1|IGF2R|KIAA0368|KIF1B|LDLRAP1|ARCN1|ARHGDIB|ARHGDIG|MALL|MT3|MTSS1|MYO6|NECAP2|ATP7B|NOD2|NRSN1|N…	124	0.585972319217141|0.171072007460622|0.112380180004393|0.135163003583654|0.333199734908694|0.0780721186211304|0.00329390615965952|0.0321431264490581|0.011561917528959|0.441516870830734|0.174908202308868|0.122021251680097|0.208709880934217|0.0500751837928707|0.259119493598103|0.61268734467046|0.746734782501408|0.593917001959793|0.148957759587746|0.255560780337437|0.129262903853508|0.603073011484279…	118	0.010031	0.00665064	0.0155917	1
CYTOSOLIC_PART	CYB5R3|ERC1|AKT1S1|GUCY1A3|GUCY1B3|HBA2|HBB|HBD|HBE1|HBQ1|HBZ|MAP3K13|NEFL|PFKL|PFKM|PIK3R1|PRDX3|PYCARD|PYDC1|TSC1|TSC2	23	0.145790953096545|0.0733959485908932|0.304667059692178|0.348984774410705|0.250540216962624|0.789548103760116|0.018701143683985|0.0203623122362282|0.0578540040610254|0.0932678237169425|0.12237969672603|0.0279498356324015|0.518810035402574|0.271375669873899|0.34692575813955|0.0733825596222752|0.188548787146526|0.881773976410599|0.552817625865801|0.0629929799050495|0.14209178019307	21	2.13663	1.02591	0.148539	1
CYTOSKELETAL_PART	ACTA1|ACTC1|CABP1|CACNA1C|CAPG|CAPZA1|CAPZA2|CAPZB|CD2AP|CDC16|CDC20|CDC27|CDK1|CDK5RAP2|CENPF|CEP250|CEP290|CEP57|CEP63|CETN1|CETN3|CKAP5|CLASP1|CLASP2|CLIP1|CLIP2|ACTN2|ACTN3|ACTR1A|ACTR1B|ACTR2|ACTR3|CNTROB|CROCC|DCTN1|DCTN2|DCTN3|DCTN4|DLGAP5|DNAI2|DNALI1|DRD2|DYNC1I1|DYNC1LI2|DYNLL1|DYNLL2|EML1|EML2|EPB41L2|EPB41|ESPL1|ESPN|EZR|AKAP9|ALMS1|ALS2|FBXO5|GAS2|GAS8|GFAP|GYS2|HAUS2|ANLN|APC|INA|IN…	235	0.699773125636985|0.30827900843751|0.257792584758321|0.0292438257650471|0.141414120144334|0.525117775751539|0.172878287429288|0.356180522306449|0.0536673381045971|0.0381452802707248|0.516566624638281|0.188218370719348|0.0100640553502624|0.0936680957434716|0.077356633454005|0.8492340106487|0.4221076177541|0.249756838186568|0.168587846445811|0.0474604447630278|0.076204760503483|0.0542042496694676|0…	221	0.0284204	0.00611061	0.0112204	1
GOLGI_APPARATUS_PART	CAV1|CBY1|CHST2|CHST4|CLN3|ADAM10|AFTPH|COG1|COG2|COG3|COG4|COG5|COG6|COG7|COG8|COPA|COPB1|COPB2|COPE|COPG2|COPG|COPZ1|COX18|CSPG5|DNM1L|DOPEY1|DOPEY2|ENTPD4|FIS1|FURIN|GGA2|GGA3|GLG1|GNAS|GOLGA3|GOLGA4|GOLGA5|GOLGB1|GOLIM4|GOPC|HOOK3|HS3ST1|ICA1|AP1G2|AP1S1|AP3B2|AP4B1|AP4M1|IGF2R|KIAA0368|LARGE|LDLRAP1|LMAN1|ARCN1|ARFGEF2|ARFIP1|MALL|MAN1C1|MAP4K2|NBEA|NECAB3|ATP2C1|ATP7B|ATXN2|PCSK7|PI4KA|B3GA…	100	0.205120049972418|0.0870577484955973|0.249009016176013|0.0614316795459809|0.441516870830734|0.174908202308868|0.122021251680097|0.766866299916497|0.105422130164477|0.11996833072475|0.0364372439694364|0.142631409264408|0.00581244558165639|0.19105939574671|0.587292726724875|0.208709880934217|0.0500751837928707|0.259119493598103|0.61268734467046|0.746734782501408|0.593917001959793|0.148957759587746|…	96	0.00337361	0.00658936	0.0189668	1
PROTEASOME_COMPLEX	ADRM1|KIAA0368|PSMC2|PSMC3|PSMC4|PSMC5|PSMC6|PSMD11|PSMD12|PSMD13|PSMD14|PSMD1|PSMD2|PSMD3|PSMD4|PSMD5|PSMD7|PSMD8|PSME1|PSME2|PSME3|SHFM1	23	0.198595773458963|0.130877424859546|0.00777576552096781|0.565636391508706|0.284878659071512|0.278182075630266|0.075419054955816|0.382375164650721|0.339402077399887|0.067747538434179|0.0363688921718559|0.026291511874768|0.362687861660623|0.472739970007707|0.0582646525212461|0.432595990932034|0.139315395389073|0.38301241467681|0.446712341614163|0.758285245408639|0.379920342418|0.115135816162239	22	2.3785	0.99745	0.122608	1
PORE_COMPLEX	AAAS|C7|C8A|AGFG1|DDX19B|EIF5A|GLE1|IPO5|IPO7|KPNA1|KPNA3|KPNB1|NUP107|NUP133|NUP153|NUP160|NUP214|NUP50|NUP54|NUP62|NUP88|NUP98|NUTF2|NXT1|BAK1|BAX|RAE1|RANBP2|RANGAP1|SENP2|SNUPN|SUMO1|TMEM48|TPR|VDAC1|XPO7	36	0.112135609108227|0.0868281866756919|0.0336461157801461|0.0192818393770668|0.411983306891145|0.155194296340099|0.873684911991852|0.029477475486269|0.155432011896155|0.0982114800427019|0.207162480640395|0.284643766409452|0.375773528599989|0.186191511951445|0.201695953581879|0.0528262438207814|0.0728049620203108|0.583210843845346|0.120840697718141|0.20170506745067|0.242788744098331|0.19455955992835…	36	0.515339	0.857056	0.414126	1
SPINDLE	CDC16|CDC20|CDC27|CDK1|CENPF|CETN1|CLASP1|CLASP2|DCTN1|DLGAP5|FBXO5|INCENP|KATNA1|KATNB1|KIF11|KIF23|KNTC1|LATS1|LATS2|ARL8A|ARL8B|MAPRE1|NDE1|NEDD9|AURKA|NUMA1|PAFAH1B1|POLB|PRC1|SAC3D1|BIRC5|BUB1|SMC3|TPX2|TTK|TUBG1|TUBGCP3	39	0.0381452802707248|0.516566624638281|0.188218370719348|0.0100640553502624|0.077356633454005|0.0474604447630278|0.0439849630030779|0.0554359185727769|0.10242331625163|0.312875960397999|0.594388853155954|0.53653684299802|0.0516325776653433|0.304582827918903|0.188826357438078|0.155671147987082|0.125341329172875|0.162780810107039|0.048312376863324|0.276810089235562|0.166743710983359|0.511734375839509…	37	1.25433	1.14204	0.303296	1
INTERCALATED_DISC	CTNNA3|DSC1|GJA1|GJA8|GJB2|GJD3|NRAP|B4GALT1	9	0.0239579693656828|0.0727361395123349|0.0296628655618111|0.015167435022218|0.578661822564641|0.296594930355087|0.334798071891573|0.391474076713938	8	0.0210251	0.00420464	0.00835351	1
VACUOLE	ABCA2|ACR|CASC5|CD63|CLN5|ADRB2|CORO1A|CTNS|CTSC|CTSF|CXCR2|DNASE2|GABARAPL1|GALC|HLA-DOB|HLA-DRA|HPS1|HPS4|HYAL2|ANKRD27|AP3M1|IFI30|KCNE1|KCNE2|LAMP3|LIPA|ARSB|LRP2|MAP1LC3A|MAP1LC3B|MAP1LC3C|MPO|MYO7A|NAGLU|ATG5|ATP6V1B1|NEU4|NPC2|AZU1|BCL10|PPT1|RAB14|RAB7A|RAMP2|RAMP3|SFTPD|SLC17A5|SPACA3|SRGN|STX3|STX4|TIAL1|TOM1L1|TOM1|TPP1|TRIM23|TSPAN8|TYR|USE1|USP4|USP5|USP6|VAMP4|VPS45	69	0.171072007460622|0.019034207615108|0.0591766158259474|0.875754907335958|0.200415092396081|0.200643963597378|0.0414491370234398|0.223818184407274|0.440644680557196|0.359358510001981|0.11165821490961|0.799731959259278|0.267843674417525|0.0281335688672131|0.0455934355254775|0.0534125157330456|0.118859527962401|0.0356868378110863|0.375363703319307|0.347292692257679|0.221222707986041|0.83832609376500…	64	0.00288858	0.00641275	0.0189505	1
CYTOSOL	ABI1|ABI2|ACO1|ACOT12|ACOT1|ACOT6|CABLES1|CADPS|CALR|CCBL1|CCDC88A|CCNA1|CDA|CDO1|CEP290|CIDEB|CIDEC|ACY1|AFTPH|COPB1|CPNE3|CYB5R3|CYCS|DCT|DFFA|DFFB|EEA1|EGLN1|ERC1|EZR|FAF1|AIFM2|AIFM3|AIP|AK5|AKAP7|AKR1C1|AKR1D1|AKR7A3|AKT1S1|ALDH3A1|ALOX12|ALS2|FANCC|FPGS|GIPC1|GLRX|GRB2|GSN|GUCY1A3|GUCY1B3|GYS2|HBA2|HBB|HBD|HBE1|HBQ1|HBXIP|HBZ|HPGD|HSD17B14|HSP90B1|HSPB2|ICA1|ANKRA2|ANXA9|APAF1|IDH1|INPP5K|I…	205	0.124494855714699|0.767331031762063|0.685225559073771|0.0203343283547075|0.346925444900842|0.661971628872156|0.107588407705349|0.216420366186903|0.0503766175621406|0.598830526730027|0.0780721186211304|0.17102633865096|0.101868335865327|0.0488724439718299|0.4221076177541|0.477193610402168|0.0359189952391296|0.583342998885331|0.122021251680097|0.0500751837928707|0.19524170847746|0.145790953096545|0…	197	0.000676435	0.0015291	0.00565354	1
LAMELLIPODIUM	ABI1|ABI3|CCDC88A|CTTN|CYFIP1|DBNL|EVL|ALS2|FAP|FGD2|FGD4|FGD5|FGD6|APBB1|APBB2|ITGB1BP1|ARAP3|NME2|PDPN|SCYL3|TESC|TSC1|WASF2	25	0.124494855714699|0.127392607566098|0.0780721186211304|0.0842757579198243|0.0257533907502598|0.278543732886047|0.0339555616814021|0.0905892447050172|0.0226342479707123|0.126495858821421|0.160141008614246|0.0472281291922672|0.211286913557486|0.202175944305838|0.0281750340540448|0.374298786724634|0.28998808575404|0.138533668933787|0.131062680419963|0.180129800622393|0.0967021970847016|0.06299297990…	23	1.57226	0.862283	0.176725	1
SYNAPTIC_VESICLE	CLN3|DMXL2|AMPH|HCRT|ICA1|APBA1|MT3|PPT1|RAB3A|SEPT5|SLC30A3|SNAPIN|SVOP|SYN3|TRAPPC4	15	0.441516870830734|0.0898385693576095|0.154151815742237|0.0173062326489498|0.0727840943266841|0.65478313553965|0.193874865322337|0.434633207625165|0.220610695219331|0.440047185501905|0.342582460394881|0.0722517978313141|0.0699516543049352|0.0986106845351487|0.29913981955141	15	1.67509	1.03524	0.203735	1
NUCLEAR_MATRIX	CENPF|CHMP1A|DNMT3A|ERCC8|KIN|ATXN1|NUFIP1|SMC3|SPTBN4|TEP1|TP53	12	0.077356633454005|0.275850764931362|0.136151877214543|0.862021349011995|0.268293528688573|0.0735128254859373|0.2932671153568|0.319092080555303|0.411030552183099|0.198414500870902|0.0875450740664286	11	0.826234	1.19721	0.430829	1
NUCLEAR_ENVELOPE_ENDOPLASMIC_RETICULUM_NETWORK	AADAC|CASP7|CLN3|DAD1|DDOST|DERL1|DERL2|DERL3|DHCR7|DHRS9|DOLPP1|DPM1|DPM2|DPM3|EDEM1|EIF5A|ERLIN1|ERLIN2|ERN1|ERP44|EXT1|EXT2|ALG3|AMFR|GPAA1|GUCY2D|HERPUD1|HMGCR|HSD17B2|HSD3B1|HSD3B2|HSP90B1|HTRA2|KRTCAP2|KTN1|LMAN1|LMAN2L|LRIT1|LRMP|MRVI1|NECAB3|ASPH|ATF6|NPLOC4|ORMDL1|OSTC|PEX16|PIGB|PIGC|PIGF|PIGK|PIGO|PIGS|PIGT|PIGU|PIGV|PIGY|POMT1|BAX|PSEN1|RAB14|RAE1|RETSAT|RPN1|RPN2|RTN1|RTN4|SEC22A|SEL…	94	0.0351493564220255|0.749296919946126|0.441516870830734|0.266308178713077|0.107534982896588|0.0295906713426128|0.229989818366745|0.33618331006228|0.738637556007715|0.209545403861806|0.681814881516379|0.364277974327623|0.420769553104065|0.419340623179413|0.665358959195758|0.155194296340099|0.109096035884023|0.519869349420029|0.402579284005848|0.516622631128657|0.0468564541360597|0.0798610988554996|…	88	0.00597408	0.00510968	0.0133015	1
REGULATION_OF_T_CELL_PROLIFERATION	CD276|CD28|CD3E|EBI3|GLMN|ICOSLG|IL12B|IL18|IL21|IL27|IL4|NCK1|NCK2|PTPRC|SFTPD	16	0.0365452671483978|0.0994395969114712|0.245607429356821|0.0883888443740583|0.333959980331665|0.441710177583439|0.542388823148134|0.0486582622071492|0.3601822294698|0.0521847544301552|0.195071905632992|0.484610667706118|0.0424278407167195|0.0187606445384654|0.0315374296912181	15	4.06777	1.30844	0.0660093	1
RNA_SPLICINGVIA_TRANSESTERIFICATION_REACTIONS	CRNKL1|CWC15|DBR1|DDX20|DHX38|GEMIN5|GEMIN6|GEMIN7|PHF5A|PRPF31|SF1|SF3A1|SF3A2|SF3A3|SLU7|SNRPD1|SNRPD2|SNW1|SRPK2|TRA2A|TRA2B|TXNL4A|USP39	35	0.353838175509302|0.119458339034818|0.120759818054998|0.196716315716126|0.10308072409689|0.918021303544375|0.0544829062189367|0.432186295930024|0.752397988365149|0.165506631352755|0.187808613190508|0.772578300150727|0.523536577404133|0.349930104185736|0.0800969920538064|0.507052178021627|0.380399825763288|0.130579177438976|0.0898070216871389|0.4878979999995|0.0145489542151019|0.277536471533513|0.…	23	1.27824	1.28408	0.338264	1
DNA_RECOMBINATION	CHEK1|DMC1|ERCC1|ERCC4|EXO1|HMGB1|IGHMBP2|IL4|IL7R|KPNA1|KPNA2|LIG1|LIG3|MRE11A|MSH4|MSH5|ATM|RAD21|RAD50|RAD51C|RAD51|RAD52|RAD54B|RAD54L|RAG1|REC8|RPA1|RPAIN|RUVBL2|SETMAR|BLM|BRCA1|SMARCAD1|SPO11|SYCP1|TEP1|TGFB1|TNFSF13|TSN|UBE2N|UBE2V2|XRCC3|XRCC5	47	0.144242055224157|0.0500050404540198|0.0770020319704708|0.12874516384956|0.0282535178053828|0.136656066267462|0.0730475905227955|0.195071905632992|0.0459229698029333|0.0982114800427019|0.445259260209319|0.114577155241079|0.355280386988843|0.119099973149536|0.314149756306414|0.292579725668779|0.062449059836165|0.0752957977735083|0.0195486848372681|0.157992092455796|0.0759268877455167|0.23090946683…	43	0.0287403	0.0110016	0.0200617	1
CELL_MATRIX_ADHESION	CDH13|CDK6|CDKN2A|ACTN1|ACTN2|ACTN3|ACVRL1|ADAM15|COL13A1|COL17A1|ECM2|FBLN5|FXC1|ANGPTL3|ITGA10|ITGA11|ITGA2|ITGA3|ITGA7|ITGB1BP1|LYVE1|NF1|NF2|PARVG|PKD1|PKD2|PPFIA1|PPFIA2|PTEN|RASA1|SGCE|SORBS1|TAOK2|TESK2|THBS3|THY1|TMEM8B|TSC1	38	0.196805382997808|0.0773894221783022|0.0259211266268828|0.144276852117087|0.251275413329682|0.381664170261415|0.0243045189809385|0.726438854500719|0.0507973231257718|0.00961420476877262|0.0404154872637053|0.403969378774963|0.544689061429141|0.0208194498182206|0.0125850321455808|0.440086933110684|0.102906404893232|0.869043524201267|0.104234597067704|0.374298786724634|0.0529304836394912|0.051608581…	38	0.0120325	0.00453438	0.0102491	1
PEPTIDYL_TYROSINE_MODIFICATION	ABI1|ABI2|ABI3|ABL1|ABL2|CD80|CD81|CLCF1|DYRK1A|EGFR|F2R|F2|HCLS1|IL12A|IL20|IL22RA2|IL29|IL31RA|IL3|IL5|ITGB2|LYN|NF2|SOCS1|STAT1|TDGF1|TNK2|TPST1|TPST2	29	0.124494855714699|0.767331031762063|0.127392607566098|0.267390400854376|0.078145307935707|0.447291970579944|0.0720047891839457|0.304737364436298|0.101985109135333|0.0139533313172189|0.0791219108613244|0.00626471884049162|0.0595375905125533|0.0843167033953024|0.135199580694121|0.0302898200873292|0.0274062578911359|0.03227125518312|0.0216862847272866|0.0532019341284631|0.408076154085215|0.045256627…	29	3.72387	1.10276	0.0619654	1
T_CELL_ACTIVATION	CADM1|CD1D|CD276|CD28|CD2|CD3D|CD3E|CD47|CD4|CD7|CLEC7A|CRTAM|EBI3|GLMN|ICOSLG|IL12B|IL18|IL21|IL27|IL2|IL4|IL7|INS|JAG2|LAT|LAX1|LCK|NCK1|NCK2|NHEJ1|NLRC3|PTPRC|SART1|SFTPD|SIRPG|SIT1|SLA2|SOCS5|SPINK5|THY1|ZAP70	44	0.0607277642369308|0.094789860730405|0.0365452671483978|0.0994395969114712|0.0651171070209313|0.0806605419523927|0.245607429356821|0.173413123834293|0.00156414300248731|0.386689265294745|0.0317089194591378|0.0160479171936746|0.0883888443740583|0.333959980331665|0.441710177583439|0.542388823148134|0.0486582622071492|0.3601822294698|0.0521847544301552|0.25677094429756|0.195071905632992|0.0174067422…	41	0.039819	0.00506612	0.00847794	1
G1_PHASE	CDC23|CDC25C|CDC6|CDK10|CDK2|CDK6|CDKN1C|E2F1|GFI1B|MAP3K11|PRUNE2|RB1|TBRG4	15	0.281358315892891|0.643372223285943|0.0643790345225761|0.357749125283414|0.167124383806233|0.0773894221783022|0.728917708833958|0.833043888200495|0.380178686009462|0.741996328208107|0.0762897688420112|0.187483278576308|0.0734775273402142	13	0.779496	1.06951	0.401947	1
CYTOKINE_BIOSYNTHETIC_PROCESS	CD276|CD28|CEBPG|EBI3|ELANE|EREG|GHRL|GHSR|GLMN|APOA2|IL12B|IL17F|IL18|IL27|IL4|IL6|IL9|INHA|INHBA|INHBB|IRF4|LTB|MAST2|NLRP12|NOD1|AZU1|BCL10|BCL3|PRG3|SFTPD|SIGIRR|SPN|TLR1|TLR3|TLR4|TLR6|TLR9|TNFRSF8	41	0.0365452671483978|0.0994395969114712|0.372908149600213|0.0883888443740583|0.606785484969575|0.118278056664943|0.219717654311554|0.518184263049473|0.333959980331665|0.00217958015485775|0.542388823148134|0.104935216565774|0.0486582622071492|0.0521847544301552|0.195071905632992|0.601219002094222|0.0704035557614541|0.137319537199774|0.0438166919165957|0.4848569831744|0.345342698332642|0.338215611602…	38	3.61869	1.24716	0.0791805	1
POSITIVE_REGULATION_OF_EPITHELIAL_CELL_PROLIFERATION	EGFR|EPGN|ERBB2|FGF10|LAMA1|LAMB1|LAMC1|NME1|NME2|TGFA	10	0.0139533313172189|0.0814563610416553|0.158881391998436|0.366235476249554|0.292657810140765|0.171275264084009|0.053622307299757|0.0485162814217642|0.138533668933787|0.597313951233455	10	0.0159411	0.00502349	0.0106549	1
ER_TO_GOLGI_VESICLE_MEDIATED_TRANSPORT	COG3|ERGIC1|ERGIC2|ERGIC3|GOSR2|LMAN1|LMAN2L|NRBP1|BET1|RAB2A|SEC22A|SEC22B|SEC22C|STX18|TMX1|USE1|YKT6	18	0.11996833072475|0.455753637443921|0.0316219069070237|0.143198343728235|0.557815817460272|0.443147324821718|0.0158037354786239|0.218176748458264|0.114522962591523|0.236316395430247|0.135212640108744|0.0255403256131054|0.106534879543639|0.263355191804726|0.450399277421745|0.632457699809557|0.388395057704844	17	2.30446	1.02732	0.133565	1
HISTONE_MODIFICATION	CARM1|CREBBP|EHMT1|HDAC10|HDAC11|KAT5|KDM4A|MAP3K12|NSD1|PHB|PPARGC1A|PRMT7|PRMT8|RBM14|RPS6KA5|SET|SIRT2|UBE2N|WHSC1L1	24	0.229366889499165|0.0333857885141318|0.0192524918805795|0.740078152410464|0.56124180040729|0.455156765856641|0.104856298496141|0.291630210523638|0.118380535989451|0.547346557709985|0.211399759200406|0.253862807196416|0.261534874116767|0.384347562606786|0.506620465163966|0.331607191383887|0.586656239728388|0.15553525693604|0.0993102177955451	19	1.34188	1.11809	0.279068	1
LEARNING_AND_OR_MEMORY	ADCY8|CRHBP|CRH|DLG4|FYN|GALR2|GALR3|KLK8|APOE|NF1|S100B|VLDLR	14	0.774877258592781|0.190021788023426|0.473487870705962|0.0729436974622024|0.0217404994817114|0.865203588760529|0.244257322938053|0.198282043520827|0.22419561036899|0.0516085816875882|0.0568835245957202|0.266278574478639	12	2.04312	1.00415	0.153687	1
S_PHASE_OF_MITOTIC_CELL_CYCLE	ABL1|CDK2AP1|CHMP1A|DDX11|APBB1|APBB2|MYO16|POLD1|RCC1	10	0.267390400854376|0.816001602843393|0.275850764931362|0.672185615867379|0.202175944305838|0.0281750340540448|0.0209677086295216|0.21444596355369|0.487113048847632	9	2.6347	1.01341	0.10643	1
MITOTIC_SPINDLE_ORGANIZATION_AND_BIOGENESIS	KIF11|KIF23|PRC1|RAN|RCC1|SMC3|STMN1|TTK	10	0.188826357438078|0.155671147987082|0.167501749366518|0.583124063685218|0.487113048847632|0.319092080555303|0.295194550252374|0.272891494866374	8	0.247547	1.21922	0.701357	1
AMINE_METABOLIC_PROCESS	AARS|CDO1|CHIA|CHIT1|CHST11|CHST12|CHST13|CHST1|CHST2|CHST3|CHST4|CHST5|CHST6|CLN6|ADI1|COLQ|CSGALNACT1|DARS|DCT|DDAH1|DDAH2|DDO|DHPS|DIO1|DIO2|ETNK1|EXT1|EXT2|EXTL2|FAH|AIMP1|ALDH18A1|ALDH4A1|ALDH5A1|ALDH6A1|AMT|FARS2|FPGS|GAD1|GAD2|GALNT5|GAMT|GATM|GCLC|GCLM|GCNT2|GCSH|GGT1|GGT5|GLCE|GLDC|GLS2|GLUD1|GNE|GNPDA1|GNS|GOT1|GOT2|GSS|GSTZ1|GUSB|HAS1|HDC|HGD|HPD|HYAL4|AOC3|IDO1|KARS|LARGE|ARG1|MARS2|M…	141	0.0790872712565023|0.0488724439718299|0.170750627590278|0.00124628452288655|0.148801765466811|0.256125735577534|0.476455164920872|0.365449337810173|0.249009016176013|0.160669374988461|0.0614316795459809|0.0118776331958887|0.0154044067528963|0.718459048498475|0.0461070665945782|0.0895370571502874|0.0871829590902231|0.121440230471096|0.0151467355520841|0.118682383314503|0.524162167363694|0.35096909…	135	0.00404778	0.00168126	0.00472008	1
INACTIVATION_OF_MAPK_ACTIVITY	DUSP16|DUSP22|DUSP2|DUSP6|DUSP8|GPS1|GPS2|LAX1|MBIP|RGS3|RGS4|SPRED1|SPRED2	14	0.310954916492281|0.130483055939469|0.641275160039688|0.400564865428932|0.657064612613375|0.579460196910233|0.640935521074997|0.208464423643166|0.230409659167106|0.142506089963251|0.0745830039037774|0.143697816841592|0.254241779672852	13	0.221263	0.903622	0.596324	1
CERAMIDE_METABOLIC_PROCESS	CERK|CLN3|CLN6|ASAH1|ASAH2|NEU3|NSMAF|SGPL1|UGCG	11	0.578515749932452|0.441516870830734|0.718459048498475|0.205804918625854|0.138540946020318|0.409879381404158|0.423471669268774|0.0308876984530417|0.132682671529146	9	0.951571	0.773982	0.253483	1
WOUND_HEALING	C4BPB|CD36|CD59|ACVRL1|ADORA2A|DCBLD2|ENTPD1|EREG|F10|F12|F13A1|F13B|F2RL2|F2RL3|F2R|F2|F5|F7|GGCX|GNA12|GNAQ|GP1BA|GP9|HNF4A|APOA5|ITGA2|ITGB3|KLK8|KNG1|L3MBTL4|LMAN1|MIA3|MMRN1|NF1|PABPC4|PF4|PLAT|PLG|PROC|PROS1|RTN4RL1|RTN4RL2|SERPINE1|SPRR3|TFPI|TGFB2|THBD|TMPRSS6|VWF	54	0.343487757874672|0.0159870086081603|0.184322116530555|0.0243045189809385|0.00463482574958385|0.118101795277598|0.085621961736744|0.118278056664943|0.0752681600136346|0.0731792368106243|0.15634496674496|0.735489903371|0.0807495967401538|0.0769931861800442|0.0791219108613244|0.00626471884049162|0.0657265245318055|0.308281979027285|0.687840366967604|0.0141007172226952|0.0972897592883879|0.037846634…	49	0.0466336	0.0098049	0.0156062	1
REGULATION_OF_NEUROGENESIS	AMIGO1|KLK8|APOE|LRRC4C|MAPT|NF1|NPTN|ROBO1|ROBO2|RTN4|SERPINF1|SLIT2|THY1|YWHAH	14	0.386826391473232|0.198282043520827|0.22419561036899|0.0329861203627093|0.354607812466617|0.0516085816875882|0.0530351479401383|0.0264128045853163|0.0527420306593862|0.0374484728725542|0.0969846391014297|0.111447304478336|0.084026406423343|0.674063757713655	14	3.32421	1.1258	0.0808938	1
TRANSCRIPTION_INITIATION_FROM_RNA_POLYMERASE_II_PROMOTER	CDK7|CDK9|E2F2|E2F3|GTF2E1|GTF2E2|GTF2F1|GTF2F2|GTF2I|MAZ|MED13|MED16|MED17|MED1|MED23|MED24|MED26|MED27|MED30|MED4|MED7|NCOA6|PPARGC1A|TAF2|TAF5|TBP|THRAP3	29	0.118223470469819|0.959226476467551|0.489405470974476|0.178938544048066|0.0587814657251455|0.115132729026449|0.881035654629848|0.0392306045156395|0.238527901022292|0.552878411830943|0.0567576189169057|0.397611772049278|0.104936122383749|0.265285295693903|0.0291309717229948|0.118239190831989|0.20904002443855|0.0915870367065033|0.279442448282861|0.359369919558886|0.0542840174609074|0.46062333740431…	27	0.693643	1.04051	0.41987	1
CARBOHYDRATE_METABOLIC_PROCESS	A4GNT|ACLY|ACN9|ACO1|ACO2|ACOT4|CHIA|CHIT1|CHST11|CHST12|CHST13|CHST14|CHST15|CHST1|CHST2|CHST3|CHST4|CHST5|CHST6|CHST8|CHST9|CLN6|ADRB3|CNOT7|COG2|CSGALNACT1|CSGALNACT2|DHDH|DYRK2|ECD|EPM2A|EXT1|EXT2|EXTL2|AKR1A1|AKR1B1|AKR7A2|ALDH2|ALDOA|ALDOB|ALDOC|ALG1|AMY1B|FBP1|FBP2|FH|FPGT|FUT1|FUT2|FUT3|FUT4|FUT5|FUT8|FUT9|GAA|GAD1|GAD2|GALK1|GALNT5|GALNT7|GALT|GAPDHS|GBA2|GBA3|GCK|GCNT2|GCNT4|GFPT1|GFPT2…	180	0.336935747417952|0.223994789087172|0.0562431497282397|0.685225559073771|0.606082928178674|0.257843685036096|0.170750627590278|0.00124628452288655|0.148801765466811|0.256125735577534|0.476455164920872|0.408720452269547|0.0120098304994336|0.365449337810173|0.249009016176013|0.160669374988461|0.0614316795459809|0.0118776331958887|0.0154044067528963|0.229883307106632|0.213125570182912|0.718459048498…	170	0.0116631	0.00527915	0.012004	1
COAGULATION	C4BPB|CD36|CD59|ADORA2A|ENTPD1|F10|F12|F13A1|F13B|F2RL2|F2RL3|F2R|F2|F5|F7|GGCX|GNA12|GNAQ|GP1BA|GP9|HNF4A|HS3ST5|ITGA2|ITGB3|KNG1|L3MBTL4|LMAN1|MMRN1|PABPC4|PF4|PLAT|PLG|PROC|PROS1|SERPINE1|TFPI|THBD|TMPRSS6|VWF	44	0.343487757874672|0.0159870086081603|0.184322116530555|0.00463482574958385|0.085621961736744|0.0752681600136346|0.0731792368106243|0.15634496674496|0.735489903371|0.0807495967401538|0.0769931861800442|0.0791219108613244|0.00626471884049162|0.0657265245318055|0.308281979027285|0.687840366967604|0.0141007172226952|0.0972897592883879|0.0378466347269424|0.62339518136879|0.0149213376945968|0.097799378…	39	0.0478046	0.00966449	0.0152689	1
BODY_FLUID_SECRETION	CEL|COPA|GUCA1B|KNG1|NPPB|NPR1|SLC22A2|SLC22A4|SLC34A1|VIP	10	0.38699324327699|0.208709880934217|0.0355398466166386|0.080084253944127|0.698829708084013|0.261973629918153|0.0229025000729053|0.151880149434398|0.0427553452844857|0.0291247244939385	10	3.9641	0.998919	0.0464058	1
MACROMOLECULAR_COMPLEX_DISASSEMBLY	ETF1|HMGA1|HRSP12|IRAK3|MAZ|MTERF|MTIF3|MTRF1|NRG1|SET|SMARCE1|SUPT16H|TNP1|TTF2|UPF1	15	0.398777347684091|0.125565616509216|0.894199990208336|0.138520906343776|0.552878411830943|0.112513647178883|0.179263650575646|0.0590071828278695|0.107892967703052|0.331607191383887|0.172091808743098|0.312790872352157|0.806478587763745|0.0482441664934345|0.293648678742393	15	0.828681	1.34022	0.476585	1
RESPONSE_TO_UV	CDKN2D|DDB2|ELANE|ERCC2|ERCC3|ERCC4|ERCC5|ERCC6|ERCC8|FEN1|GPX1|IL12A|IL12B|IVL|MAPK8|MC1R|POLD1|BCL3|RELA|REV1|RPAIN|SCARA3|SERPINB13|BRSK1|UBE4B	26	0.448192716254292|0.956002253004821|0.606785484969575|0.252045041769481|0.240015784611412|0.12874516384956|0.197649786272988|0.410126494222026|0.862021349011995|0.393706483991733|0.511518879602004|0.0843167033953024|0.542388823148134|0.253842746936715|0.0372330244182698|0.0336164433074377|0.21444596355369|0.542003029936472|0.267099538234133|0.215730424535594|0.269025030414251|0.746085132365307|0.…	25	0.516071	1.19139	0.544883	1
RESPIRATORY_GASEOUS_EXCHANGE	CFTR|COX11|COX15|COX5B|CSF2RB|EDNRA|ELN|HNMT|PPBPL2|SFTPB|BPGM|TMPRSS11D|UCP3	14	0.0502671232255451|0.0862640535247656|0.231030570555787|0.213395347819977|0.267900253929171|0.23793974738275|0.031368342475151|0.00954281018071712|0.0106342919107586|0.00118109351139262|0.060434234546755|0.00841731291965309|0.0132565733703995	13	0.0286008	0.00212754	0.00391271	1
NEGATIVE_REGULATION_OF_BINDING	CDKN2A|CEBPG|COMMD7|EGLN1|GTPBP4|ID1|ID2|ID3|MDFI|NARFL|NLRP3|PEX14|PYDC1|RSF1|SIGIRR|SUMO1	18	0.0259211266268828|0.372908149600213|0.0800659540210855|0.0758022767837461|0.273996769337907|0.220954408655734|0.0809057069669236|0.176411618240067|0.139495734463704|0.342022980897908|0.00764213277365799|0.0434027109023125|0.552817625865801|0.0289207198538539|0.524588428982208|0.706990014040246	16	4.18429	1.11204	0.0479628	1
PHOSPHOLIPID_METABOLIC_PROCESS	CD81|CETP|CHPT1|CLN3|CLN8|AGPAT1|AGPAT2|DGKE|DPM1|DPM2|DPM3|ENPP7|ETNK1|FADS1|GPAA1|GPX4|APOA1|IMPA1|IP6K1|IP6K2|IP6K3|LCAT|LGALS13|LPCAT1|LPL|APOC2|PCYT2|PEMT|PGS1|PI4K2A|PI4KA|PI4KB|PIGB|PIGC|PIGF|PIGG|PIGH|PIGK|PIGO|PIGS|PIGT|PIGU|PIGV|PIGY|PIGZ|PIK3C2A|PIK3R1|PIP5K1A|PITPNM3|PLA1A|PLA2G2D|PLA2G2E|PLA2G3|PLA2G4B|PLA2G4C|PLA2G5|PLA2G6|PLAA|PLCB2|PLCD1|PRDX6|PTEN|SERINC1|SERINC2|SERINC5|SGMS1|SG…	74	0.0720047891839457|0.0321431264490581|0.308214387077634|0.441516870830734|0.387200314792893|0.0778763384284283|0.0568652138379595|0.306685648791374|0.364277974327623|0.420769553104065|0.419340623179413|0.17488415594279|0.0446692095612009|0.407674135146024|0.528986729090465|0.451011912122278|0.286410689433946|0.0272696918228106|0.362279870400019|0.0419967461527457|0.0508304436498298|0.104178656827…	71	1.65636	1.06207	0.212629	1
RESPONSE_TO_IONIZING_RADIATION	IKBIP|LIG4|ATM|NHEJ1|PML|BRSK1|TOPBP1|XRCC4|XRRA1	10	0.420255756195422|0.168647778275258|0.062449059836165|0.150251261114129|0.358724845016378|0.167806502831952|0.133953342323389|0.175018791636513|0.27509145151001	9	0.850561	1.15623	0.409615	1
POSITIVE_REGULATION_OF_JNK_ACTIVITY	DAXX|DBNL|KIAA1804|MAP3K10|MAP3K11|MAP3K2|MAP3K5|MAP3K6|MAP3K9|MAP4K1|MAP4K5|MDFIC|MDFI|PAK1|PKN1|PTPLAD1|TLR6|ZAK	18	0.305072355086959|0.278543732886047|0.344937336749162|0.25914510471743|0.741996328208107|0.00829863086460136|0.10033490428415|0.568624584865537|0.694598541039411|0.5817696316827|0.309017167817791|0.0842015686203945|0.139495734463704|0.0740027061082492|0.347343879471141|0.552630250592227|0.0903061403242525|0.0119244091134596	18	0.0151574	0.00482652	0.0103585	1
REGULATION_OF_JAK_STAT_CASCADE	CLCF1|HCLS1|HGS|IL12A|IL20|IL22RA2|IL29|IL31RA|LYN|NF2|PIGU|SOCS1	12	0.304737364436298|0.0595375905125533|0.51488775638812|0.0843167033953024|0.135199580694121|0.0302898200873292|0.0274062578911359|0.03227125518312|0.045256627941219|0.177839538634006|0.212042059420816|0.36715232528533	12	3.76491	1.11899	0.0618214	1
TRANSITION_METAL_ION_TRANSPORT	CCS|COX17|HFE|ATOX1|ATP7B|SLC11A2|SLC30A5|SLC31A1|SLC31A2|SLC39A2|SLC40A1	12	0.186761728652303|0.0419509682663148|0.449033171633652|0.499765094863227|0.26680710080823|0.011256726263248|0.15248305286175|0.739536554388346|0.134845810619938|0.0154475388298899|0.157855067698585	11	3.11152	0.74784	0.0522498	1
NEUROGENESIS	CDK5R1|CDK5|CDK6|CIT|CLN5|AGRN|CNTN4|CYFIP1|DPYSL5|DTX1|EIF2B1|EIF2B2|EIF2B3|EIF2B4|EIF2B5|ALS2|AMIGO1|FARP2|FEZ1|FEZ2|GDNF|GHRL|GLI2|KCNIP2|KLK8|KRT2|LAMB1|LDB1|LMX1B|APOE|ARTN|LRRC4C|LST1|MAP1S|MAPT|MDGA1|MDGA2|ATP2B2|NF1|NF2|NLGN1|NPTN|NRCAM|NRP1|NRP2|NRTN|NRXN1|NRXN3|NTNG1|NTNG2|OTX2|PARD3|PARD6B|PAX2|PCSK9|PICK1|POU4F1|POU6F2|AZU1|BAI1|BAIAP2|PPT1|RACGAP1|RND1|ROBO1|ROBO2|RTN1|RTN4RL1|RTN4RL…	93	0.24812360752252|0.400178427111608|0.0773894221783022|0.100260449326393|0.200415092396081|0.366061406375478|0.16880714523489|0.0257533907502598|0.221644498295167|0.383146965901021|0.196498232036855|0.597635093933109|0.601938501326983|0.433902062971733|0.263861941071655|0.0905892447050172|0.386826391473232|0.0375725674758296|0.210581008250971|0.443027217924689|0.234740172043556|0.219717654311554|0…	90	1.90684	1.07248	0.182273	1
RESPONSE_TO_RADIATION	ABCA4|CCL11|CDKN2D|CLOCK|COPS3|DDB2|DYNLRB1|ELANE|ERCC2|ERCC3|ERCC4|ERCC5|ERCC6|ERCC8|FECH|FEN1|GPX1|GRK1|GRM6|IKBIP|IL12A|IL12B|IVL|LIG4|MAPK8|MC1R|ATM|NF1|NHEJ1|NR2E3|OPN1SW|OPN4|PDC|PDE6B|PITPNM1|PML|PNKP|POLD1|PPM1D|BCL3|RELA|REV1|RHO|RP1|RPAIN|SAG|SCARA3|SERPINB13|BRSK1|TOPBP1|TRPC3|UBE4B|UNC119|XRCC4|XRRA1|ZAK	60	0.0570877604377148|0.0751276250653869|0.448192716254292|0.0718523269763027|0.176188821045047|0.956002253004821|0.37366175254322|0.606785484969575|0.252045041769481|0.240015784611412|0.12874516384956|0.197649786272988|0.410126494222026|0.862021349011995|0.179113551352249|0.393706483991733|0.511518879602004|0.0159988731500451|0.025925189443329|0.420255756195422|0.0843167033953024|0.542388823148134|…	56	7.77658	1.12855	0.00657307	1
REGULATION_OF_CELL_CELL_ADHESION	CD47|CDKN2A|ACVRL1|CX3CL1|GTPBP4|NF2|B4GALNT2|PTEN|RASA1|SIRPG	10	0.173413123834293|0.0259211266268828|0.0243045189809385|0.0377750998066946|0.273996769337907|0.177839538634006|0.248769166766895|0.379451914695947|0.347258414514578|0.0275968355371397	10	3.91724	0.954035	0.0445866	1
POSITIVE_REGULATION_OF_CELL_MIGRATION	CDH13|EGFR|ANGPTL3|LAMB1|MIA3|BCAR1|SPHK1|TDGF1|TRIP6	10	0.196805382997808|0.0139533313172189|0.0208194498182206|0.171275264084009|0.309866073794707|0.0385012113943255|0.858395029308121|0.416778688680681|0.491562395898621	9	0.0174112	0.00410997	0.00854679	1
GLAND_DEVELOPMENT	ELF3|ERBB2|FOXE1|GCM2|GLI2|MDK|NF1|NOTCH4|SHH|TBX1|TBX3|TDGF1	13	0.0207503526768279|0.158881391998436|0.937068994512056|0.117619623961659|0.00608071147252376|0.658180981255372|0.0516085816875882|0.0241806153559994|0.415832521114198|0.339443943764082|0.195258294229891|0.416778688680681	12	5.28541	1.02434	0.0223508	1
REGULATION_OF_CYTOSKELETON_ORGANIZATION_AND_BIOGENESIS	CAPG|CCDC88A|CDC42EP2|CDC42EP5|CEP250|CLASP1|CLASP2|CRIPAK|CXCL12|GSN|APC|KATNB1|LATS1|LIMA1|ARAP1|ARF6|ARHGEF10L|ARHGEF2|MAPRE1|MAPT|NCK1|NCK2|NEBL|NEXN|NF2|RASA1|SORBS3|TSC1	30	0.141414120144334|0.0780721186211304|0.378736304729269|0.0745529362025215|0.8492340106487|0.0439849630030779|0.0554359185727769|0.0954806787957359|0.0860871061563238|0.0586702381695126|0.0335804025905406|0.304582827918903|0.162780810107039|0.0502388870113588|0.260123466496433|0.778607609097431|0.00324636190215366|0.266143518527504|0.511734375839509|0.354607812466617|0.484610667706118|0.0424278407…	28	3.02966	0.916318	0.0724791	1
CHEMICAL_HOMEOSTASIS	ABCA1|ABCA2|ABCG1|C3AR1|C5AR1|CACNA1A|CACNA1C|CALCA|CALCB|CALR|CARTPT|CASR|CAV1|CCKAR|CCKBR|CCL11|CCL13|CCL14|CCL15|CCL19|CCL1|CCL23|CCL2|CCL3|CCL5|CCL7|CCR1|CCR2|CCR3|CCR4|CCR5|CCR6|CCR7|CCR8|CCR9|CD52|CD55|CETP|CHRNA1|CHRNA7|CLCN3|CLDN16|CLN3|CLN5|CLN6|CP|CXCL12|CXCL13|CXCR4|DERL1|DRD1|EDNRA|EGLN1|F2RL1|AGTR1|AIFM3|AKR1C1|FTH1|FTL|FXN|GALR2|GCK|GCM2|GHRL|GLP1R|GLRA1|GNA15|GRK1|HFE|HIF1A|HNF1A|H…	155	0.585972319217141|0.171072007460622|0.197274229292074|0.0668450007955933|0.018740030441067|0.0624161681247067|0.0292438257650471|0.728566445168382|0.653010254221589|0.0503766175621406|0.125727952774833|0.419978997965668|0.205120049972418|0.296962888744504|0.532216956280353|0.0751276250653869|0.0222033368943034|0.0226193238147334|0.0298892076806295|0.333701594938858|0.0763945096631002|0.2558365217…	148	0.00520211	0.00142234	0.00381724	1
OVULATION_CYCLE	EIF2B2|EIF2B4|EIF2B5|EREG|FOXL2|BMPR1B|SOD1|SPRR2A|SPRR2B|SPRR2C|SPRR2D|SPRR2E|SPRR2F|SPRR2G	14	0.597635093933109|0.433902062971733|0.263861941071655|0.118278056664943|0.427627401649114|0.0620003705941574|0.120721843390554|0.430740356445446|0.638810900633267|0.327573141117611|0.224531973482411|0.405317572229673|0.0552585638624922|0.0586952937058449	14	0.00261772	0.00333557	0.0100626	1
MEIOTIC_RECOMBINATION	CHEK1|DMC1|LIG3|MRE11A|MSH4|MSH5|ATM|RAD21|RAD50|RAD51|RAD52|RAD54B|REC8|SPO11|SYCP1	17	0.144242055224157|0.0500050404540198|0.355280386988843|0.119099973149536|0.314149756306414|0.292579725668779|0.062449059836165|0.0752957977735083|0.0195486848372681|0.0759268877455167|0.230909466834496|0.00563740838141169|0.851450656348215|0.0550561189270786|0.107207409459558	15	4.69411	1.08066	0.034174	1
PROTEIN_HOMOOLIGOMERIZATION	CCDC88C|CDA|ACTN2|DGKD|EIF2AK3|AKR1C1|ALDH5A1|GOPC|GPX3|MUC20|ATPIF1|PEX14|BAX|BCL10|RAD51|SCUBE1|SCUBE3|STOM|SYT1|TP63|VWF	22	0.274022545205148|0.101868335865327|0.251275413329682|0.115368450792924|0.464111387322345|0.466776128598702|0.264218469666671|0.257228818215496|0.360432567900706|0.127943583509509|0.0704581894897|0.0434027109023125|0.0865137159257616|0.312916336349225|0.0759268877455167|0.384157635154969|0.337370404182243|0.0438576337042004|0.0254554156210187|0.0150401238640319|0.183049234557734	21	0.0104919	0.00547396	0.0127289	1
CYTOKINE_AND_CHEMOKINE_MEDIATED_SIGNALING_PATHWAY	C16orf5|ZNF675|CCR2|COMMD7|CX3CL1|DUOX1|DUOX2|EREG|IFNK|IL2RB|IL31RA|IRAK3|NUP85|PF4|PTPRC|PYCARD|PYDC1|RELA|SIGIRR|SOCS1|SOCS5|TNFRSF1A	23	0.149822877380849|0.0486209713827734|0.051827499526321|0.0800659540210855|0.0377750998066946|0.325838661132061|0.0841806794580232|0.118278056664943|0.244855971556404|0.798447298413523|0.03227125518312|0.138520906343776|0.245811046855721|0.552915891515753|0.0187606445384654|0.881773976410599|0.552817625865801|0.267099538234133|0.524588428982208|0.36715232528533|0.204821517238484|0.590860879416844	22	0.00785843	0.00511785	0.0126326	1
HEART_DEVELOPMENT	CASQ2|CBY1|CITED2|ADAP2|DVL1|DVL3|ECE2|ERBB2|ALPK3|FBN1|FGF12|GATA4|GLI2|HAND1|HAND2|IRX4|MKKS|MYBPC3|MYH11|MYH6|MYH7|NCOA6|NF1|NKX2-6|PLCE1|POU6F1|SHH|SHOX2|BMP10|BMP2|SRI|TBX1|TBX5|TDGF1|TGFB2|VANGL2	37	0.135535838869661|0.0870577484955973|0.535513964533472|0.358773770555987|0.460491275615922|0.220883950419299|0.198625254232274|0.158881391998436|0.178772819265774|0.139222773625837|0.154667812126281|0.366322656932289|0.00608071147252376|0.711549790492129|0.517933222375513|0.676957881650964|0.148311182875809|0.0419279511591717|0.0895579233982082|0.0109545883413944|0.00704105272652777|0.46062333740…	36	3.72452	1.10503	0.0621313	1
DEVELOPMENTAL_GROWTH	COL4A4|DMBX1|EREG|GLI2|APOA5|KLK8|RTN4RL1|RTN4RL2|BMPR1B|SPINK5|UBB	11	0.343262705025336|0.138165199337523|0.118278056664943|0.00608071147252376|0.48152408512713|0.198282043520827|0.0575726025288078|0.438046719793619|0.0620003705941574|0.246584919372666|0.284254455960376	11	3.5026	0.992783	0.0606372	1
POSITIVE_REGULATION_OF_CELL_ADHESION	CD47|CDH13|CDK6|CX3CL1|ALOX12|IL12A|IL12B|AZU1|SAA1|SIRPG|TGM2|TSC1	13	0.173413123834293|0.196805382997808|0.0773894221783022|0.0377750998066946|0.224759984772502|0.0843167033953024|0.542388823148134|0.884907629325586|0.468012935070039|0.0275968355371397|0.588961169270185|0.0629929799050495	12	1.9266	0.917552	0.148612	1
POSITIVE_REGULATION_OF_TRANSFERASE_ACTIVITY	C5AR1|C5|CARD10|CARTPT|CCDC88A|CCND1|CCND2|CCND3|CD4|CD81|CHRM1|CHRNA7|ADORA2B|ADRA2A|ADRA2C|ADRB2|CXCR4|DAXX|DBNL|EDN2|EGFR|EGF|EPGN|ERBB2|EREG|ERN1|ALS2|FGF2|FPR1|GADD45B|GADD45G|GAP43|GHRL|GNG3|GRM4|ANG|KIAA1804|MADD|MALT1|MAP2K3|MAP3K10|MAP3K11|MAP3K13|MAP3K2|MAP3K4|MAP3K5|MAP3K6|MAP3K7|MAP3K9|MAP4K1|MAP4K5|MDFIC|MDFI|PAK1|PARD3|PICK1|PIK3CB|PKN1|PLCE1|PPAP2A|AZU1|PRKD3|PRLR|PROK2|PTPLAD1|S1P…	86	0.018740030441067|0.262289706160662|0.11898306548305|0.125727952774833|0.0780721186211304|0.173072764788908|0.67219659055864|0.228764106262171|0.00156414300248731|0.0720047891839457|0.0307766070674961|0.0881716589928754|0.135206781445911|0.214076264368352|0.474972083909141|0.200643963597378|0.22905585811055|0.305072355086959|0.278543732886047|0.0691434285433719|0.0139533313172189|0.00683296302878…	83	0.008213	0.00191714	0.00470778	1
SPHINGOID_METABOLIC_PROCESS	CERK|CLN3|CLN6|ASAH1|ASAH2|NEU3|NSMAF|SGPL1|SPHK1|UGCG	12	0.578515749932452|0.441516870830734|0.718459048498475|0.205804918625854|0.138540946020318|0.409879381404158|0.423471669268774|0.0308876984530417|0.858395029308121|0.132682671529146	10	0.869034	0.809728	0.284682	1
MAPKKK_CASCADE_GO_0000165	ZNF675|C5AR1|C5|CAMKK2|CARD9|CARTPT|CCM2|CD27|CD81|CHRNA7|ADORA2B|ADRA2A|ADRA2C|ADRB2|ADRB3|CRKL|CXCR4|DAXX|DBNL|DUSP10|DUSP16|DUSP22|DUSP2|DUSP4|DUSP6|DUSP8|EGF|EPGN|AMBP|FGF2|FGFR1|FGFR3|FPR1|GADD45B|GADD45G|GHRL|GNG3|GPS1|GPS2|GRM4|HIPK2|KIAA1804|LAX1|MADD|MAP2K4|MAP2K7|MAP3K10|MAP3K11|MAP3K12|MAP3K13|MAP3K2|MAP3K3|MAP3K4|MAP3K5|MAP3K6|MAP3K9|MAP4K1|MAP4K2|MAP4K3|MAP4K5|MAPK10|MAPK8IP1|MAPK8IP…	104	0.0486209713827734|0.018740030441067|0.262289706160662|0.045426564479086|0.143324465312905|0.125727952774833|0.348833805746381|0.60845742131796|0.0720047891839457|0.0881716589928754|0.135206781445911|0.214076264368352|0.474972083909141|0.200643963597378|0.347394504959067|0.771685205451204|0.22905585811055|0.305072355086959|0.278543732886047|0.0868434588036028|0.310954916492281|0.130483055939469|0…	98	0.00304976	0.00194329	0.00572689	1
CELL_CYCLE_ARREST_GO_0007050	CDC123|CDKN1B|CDKN1C|CDKN2A|CDKN2B|CDKN2C|CDKN2D|CDKN3|CUL1|CUL2|CUL3|CUL4A|CUL5|EIF4G2|ERN1|AIF1|GADD45A|GAS1|GAS7|APBB1|APBB2|APC|IL8|ING4|INHA|INHBA|JMY|KAT2B|KHDRBS1|MAP2K6|MAPK12|MFN2|MLF1|MYC|NBN|NOTCH2|PA2G4|PCBP4|PLAGL1|PPM1G|PPP1R15A|PPP1R9B|RASSF1|RPRM|SESN1|BTG4|SMAD3|STK11|TBRG1|TBRG4|TGFB1|TP53|UHMK1|ZAK	57	0.388599492916595|0.170643539927762|0.728917708833958|0.0259211266268828|0.689043364857501|0.294521815364532|0.448192716254292|0.22681996479385|0.0763495744793834|0.11608328442226|0.114097199717807|0.145558987319087|0.188829147964477|0.0740278215753168|0.402579284005848|0.272348631265367|0.497857758015668|0.780776428120475|0.0227912574870608|0.202175944305838|0.0281750340540448|0.0335804025905406…	54	0.0137751	0.00645668	0.0141372	1
ANDROGEN_RECEPTOR_SIGNALING_PATHWAY	DAXX|ARID1A|MED13|MED16|MED17|MED1|MED24|MED30|MED4|THRAP3	12	0.305072355086959|0.351089256400001|0.0567576189169057|0.397611772049278|0.104936122383749|0.265285295693903|0.118239190831989|0.279442448282861|0.359369919558886|0.10177875298235	10	0.913054	1.09959	0.37257	1
MITOSIS	CCNA2|CD28|CDC16|CDC23|CDC25B|CDC25C|CDC27|CDCA5|CDK13|CDKN2B|CENPE|CETN1|CHFR|CHMP1A|CIT|CLIP1|DCTN2|DCTN3|DDX11|EGF|EPGN|EREG|ESPL1|AKAP8|ANAPC10|ANAPC11|ANAPC4|ANAPC5|GML|ANLN|KIF11|KIF15|KIF22|KIF25|KIF2C|KNTC1|MAD2L1|MAD2L2|NBN|NCAPH|NDC80|NEK2|NEK6|ATM|AURKA|NOLC1|NPM2|NUMA1|NUSAP1|PAM|PBRM1|PCBP4|PDS5B|PIN1|PKMYT1|PLK1|PML|PPP5C|PRMT5|RAD17|RAN|RCC1|RINT1|BIRC5|BRSK1|BUB1B|BUB1|SMC3|SMC4|S…	82	0.255756010597382|0.0994395969114712|0.0381452802707248|0.281358315892891|0.411225415947575|0.643372223285943|0.188218370719348|0.147826194452625|0.173739512963036|0.689043364857501|0.189211766938135|0.0474604447630278|0.153946235908825|0.275850764931362|0.100260449326393|0.129873609736193|0.061422678694933|0.0982330769570389|0.672185615867379|0.00683296302878522|0.0814563610416553|0.118278056664…	79	0.0040899	0.0058589	0.0163276	1
PIGMENT_BIOSYNTHETIC_PROCESS	COX10|COX15|CPOX|DCT|ALAD|ALAS1|FECH|GMPS|AP3D1|NFE2L1|OCA2|PAICS|PPOX|TSPO|TYR	17	0.0212888239239931|0.231030570555787|0.348942988581752|0.0151467355520841|0.292576064249199|0.289485931818066|0.179113551352249|0.104133200267971|0.793640988613703|0.342901488499586|0.108456878632675|0.285810411917092|0.0902406558462343|0.261853753315487|0.258347613529947	15	0.0131377	0.0057877	0.0128154	1
PIGMENT_METABOLIC_PROCESS	COX10|COX15|CPOX|DCT|ALAD|ALAS1|FECH|GMPS|AP3D1|NFE2L1|OCA2|PAICS|PPOX|BLVRA|TSPO|TYR	18	0.0212888239239931|0.231030570555787|0.348942988581752|0.0151467355520841|0.292576064249199|0.289485931818066|0.179113551352249|0.104133200267971|0.793640988613703|0.342901488499586|0.108456878632675|0.285810411917092|0.0902406558462343|0.621585317082998|0.261853753315487|0.258347613529947	16	0.0123058	0.00581801	0.0130687	1
REGULATION_OF_JNK_ACTIVITY	DAXX|DBNL|HIPK3|KIAA1804|MAP3K10|MAP3K11|MAP3K2|MAP3K5|MAP3K6|MAP3K9|MAP4K1|MAP4K5|MDFIC|MDFI|PAK1|PDCD4|PKN1|PTPLAD1|TLR6|ZAK	20	0.305072355086959|0.278543732886047|0.100223955004752|0.344937336749162|0.25914510471743|0.741996328208107|0.00829863086460136|0.10033490428415|0.568624584865537|0.694598541039411|0.5817696316827|0.309017167817791|0.0842015686203945|0.139495734463704|0.0740027061082492|0.0429662409926135|0.347343879471141|0.552630250592227|0.0903061403242525|0.0119244091134596	20	0.0150317	0.00486791	0.0104669	1
ER_NUCLEAR_SIGNALING_PATHWAY	CRIPAK|DERL1|DERL2|DERL3|EIF2AK3|ERN1|AMFR|GSK3B|ARHGEF10L|ATF6|PAK1|SCAP|SELS|TP53|VAPB|VCP	16	0.0954806787957359|0.0295906713426128|0.229989818366745|0.33618331006228|0.464111387322345|0.402579284005848|0.351570129470394|0.0648797428036381|0.00324636190215366|0.0761505159687702|0.0740027061082492|0.145120880246856|0.387470914365857|0.0875450740664286|0.466093234057236|0.0600059432822873	16	4.40282	1.04602	0.0384438	1
ION_HOMEOSTASIS	C3AR1|C5AR1|CACNA1A|CACNA1C|CALCA|CALCB|CALR|CASR|CCKAR|CCKBR|CCL11|CCL13|CCL14|CCL15|CCL19|CCL1|CCL23|CCL2|CCL3|CCL5|CCL7|CCR1|CCR2|CCR3|CCR4|CCR5|CCR6|CCR7|CCR8|CCR9|CD52|CD55|CHRNA1|CHRNA7|CLCN3|CLDN16|CLN3|CLN5|CLN6|CP|CXCL12|CXCL13|CXCR4|DRD1|EDNRA|F2RL1|AGTR1|AIFM3|FTH1|FTL|FXN|GALR2|GCM2|GHRL|GLP1R|GLRA1|GNA15|GRK1|HFE|HPX|IFI6|KCNMB2|KCNMB3|KCNMB4|KNG1|LCK|LPAR2|LPAR3|APP|MCHR1|MT2A|MTL5|…	129	0.0668450007955933|0.018740030441067|0.0624161681247067|0.0292438257650471|0.728566445168382|0.653010254221589|0.0503766175621406|0.419978997965668|0.296962888744504|0.532216956280353|0.0751276250653869|0.0222033368943034|0.0226193238147334|0.0298892076806295|0.333701594938858|0.0763945096631002|0.255836521759009|0.162005312601135|0.172261367277605|0.0748647782104315|0.247142739631886|0.050195465…	122	0.00741004	0.0026925	0.00674294	1
DNA_MODIFICATION	DMAP1|DNMT1|DNMT3A|DNMT3B|FOS|GATAD2A|HELLS|ATF7IP|PICK1|PNP	11	0.237859567590631|0.682484780466199|0.136151877214543|0.488059017280371|0.517491455607786|0.766858396299841|0.140216999447469|0.0135495788772492|0.0436320188582771|0.0498198000855902	10	3.08948	0.995732	0.0783322	1
REGULATION_OF_TRANSPORT	ABCA2|CACNB4|CARTPT|CBL|CDH13|CDH1|CRYAA|CRYAB|FAF1|FAM3D|AHSG|GATA2|GCK|GDNF|GHRH|GHRL|GSK3B|AP2S1|APOA4|ITLN1|KCNMB4|KHDRBS1|LDLRAP1|ARF6|MDFI|MXI1|NCBP2|NF1|NFKBIE|NFKBIL1|NLRP12|NLRP3|NUDT4|ORAI1|PACSIN3|PEA15|PLN|AZU1|BARD1|BCL3|PPT1|RAB26|RAC1|RSC1A1|SEPT5|SFTPD|SLN|SMAD3|SNAP25|SNCAIP|SPACA3|STIM1|STIM2|STON1|STON2|STX1A|SYT1|TGFB1|TNFSF14|TRAT1|TRIP6|TSPO|UHMK1|YRDC|ZFYVE16	67	0.171072007460622|0.123393131335675|0.125727952774833|0.214959753981336|0.196805382997808|0.0969074377557864|0.00729374767831703|0.0216652794915659|0.0170786619114681|0.00579305308605282|0.153629709450286|0.432252196707004|0.0238329439294022|0.234740172043556|0.00315818996483852|0.219717654311554|0.0648797428036381|0.103752244041137|0.00287878712767142|0.0453178277338273|0.178499104049677|0.37401…	65	0.0132662	0.00250958	0.00556339	1
RECEPTOR_MEDIATED_ENDOCYTOSIS	CBL|CLN3|CLTCL1|ADRB2|ADRB3|DNM1|FOLR1|HFE|AP1S1|IGF2R|LDLRAP1|ARF6|ARHGAP27|LRP1B|LRP2|LRP3|M6PR|MRC1|MSR1|ASGR1|PDLIM7|PI4KB|PICALM|PPT1|RABEPK|RAC1|RAMP2|RAMP3|SCARF1|SFTPD|SORL1|STAB1|STAB2	33	0.214959753981336|0.441516870830734|0.497896651420777|0.200643963597378|0.347394504959067|0.0572472423371193|0.0475873135764846|0.449033171633652|0.158968512913232|0.024057391018476|0.0984149070456666|0.778607609097431|0.0162649467884326|0.205385458729623|0.278120189708247|0.000909042339533261|0.438548940276991|0.511688235738728|0.000696914591074016|0.315008195925543|0.810699406177546|0.339719205…	33	0.0406481	0.00443321	0.00737773	1
POSITIVE_REGULATION_OF_ANGIOGENESIS	CHRNA7|AGGF1|ANGPTL3|ANGPTL4|RHOB|RUNX1|BTG1|SPHK1|TNFSF12	10	0.0881716589928754|0.0148728984121305|0.0208194498182206|0.858493927763032|0.365687448222855|3.46383379312698e-07|0.587632563666139|0.858395029308121|0.144900931906521	9	0.0947849	0.00409567	0.00514828	1
NOTCH_SIGNALING_PATHWAY	ADAM10|DTX1|APH1A|MAML1|MAML2|MAML3|NCSTN|NOTCH1|PSEN1|PSEN2|PSENEN|TP63	12	0.174908202308868|0.383146965901021|0.419602246285203|0.48172934626533|0.0810310404910148|0.149466031587277|0.18661302607277|0.0186678061657133|0.0154767976346297|0.126666357104962|0.732220476476792|0.0150401238640319	12	4.59284	1.04218	0.03423	1
CATION_TRANSPORT	ABCC8|ABCC9|C16orf7|CACNA1D|CACNA2D1|CACNB3|CACNB4|CCL8|CCS|CHP|CHRNA7|CHRNB1|COX17|CSN2|HCN2|HCN4|HFE|HVCN1|KCNA10|KCNA1|KCNA2|KCNA3|KCNA4|KCNA5|KCNA6|KCNAB1|KCNAB3|KCNB2|KCNC1|KCNC3|KCNC4|KCND3|KCNE1|KCNE2|KCNF1|KCNG2|KCNH1|KCNH2|KCNH3|KCNH4|KCNIP2|KCNJ10|KCNJ11|KCNJ12|KCNJ15|KCNJ1|KCNJ2|KCNJ3|KCNJ4|KCNJ5|KCNJ6|KCNK17|KCNK1|KCNK3|KCNK4|KCNK5|KCNK6|KCNK7|KCNMB1|KCNMB2|KCNMB3|KCNMB4|KCNN1|KCNN3|K…	147	0.18649022878455|0.106685731394391|0.708943221835381|0.045571404051875|0.0617965786274033|0.348009271485768|0.123393131335675|0.1973028549362|0.186761728652303|0.461518940295914|0.0881716589928754|0.500438951705251|0.0419509682663148|0.00477376101670601|0.377138586820024|0.0405177287131991|0.449033171633652|0.387830235305268|0.0710211776609241|0.75128494635914|0.326597058075049|0.781780174257202|…	143	0.00188936	0.00243631	0.00775307	1
NEURON_DIFFERENTIATION	CDK5R1|CDK5|AGRN|CNTN4|CYFIP1|DPYSL5|DTX1|ALS2|AMIGO1|FARP2|FEZ1|FEZ2|GDNF|GHRL|GLI2|KCNIP2|KLK8|LAMB1|LDB1|LMX1B|APOE|LRRC4C|LST1|MAP1S|MAPT|MDGA1|MDGA2|ATP2B2|NLGN1|NRCAM|NRP1|NRP2|NRTN|NRXN1|NRXN3|NTNG1|NTNG2|OTX2|PARD3|PARD6B|PAX2|PCSK9|PICK1|POU4F1|POU6F2|BAI1|BAIAP2|PPT1|RND1|ROBO1|ROBO2|RTN1|RTN4RL1|RTN4RL2|RTN4|S100B|SEMA3B|SEMA4F|SHH|SIAH1|BRSK2|BTG4|SLIT1|SLIT2|SPON2|TGFB2|THY1|TRAPPC4|…	76	0.24812360752252|0.400178427111608|0.366061406375478|0.16880714523489|0.0257533907502598|0.221644498295167|0.383146965901021|0.0905892447050172|0.386826391473232|0.0375725674758296|0.210581008250971|0.443027217924689|0.234740172043556|0.219717654311554|0.00608071147252376|0.802384145721037|0.198282043520827|0.171275264084009|0.798382623911841|0.128085949351054|0.22419561036899|0.0329861203627093|…	73	2.5768	1.11405	0.12524	1
REGULATION_OF_LYMPHOCYTE_ACTIVATION	CD276|CD28|CD3E|CD47|EBI3|GLMN|ICOSLG|IL12A|IL12B|IL18|IL21|IL27|IL4|IL7|INHA|INHBA|LAT|LAX1|LCK|LST1|NCK1|NCK2|PTPRC|SART1|SFTPD|SIRPG|SIT1|SLA2|SOCS5|SPINK5|TGFB1|THY1|TNFSF13|ZAP70	35	0.0365452671483978|0.0994395969114712|0.245607429356821|0.173413123834293|0.0883888443740583|0.333959980331665|0.441710177583439|0.0843167033953024|0.542388823148134|0.0486582622071492|0.3601822294698|0.0521847544301552|0.195071905632992|0.0174067422722952|0.137319537199774|0.0438166919165957|0.438465128215916|0.208464423643166|0.650991425190288|0.488993698437692|0.484610667706118|0.0424278407167…	34	1.52361	1.05167	0.230003	1
ENDOTHELIAL_CELL_MIGRATION	CALCA|CDH13|MYH9|NF1|PLG|PRSS3|S100A2|S100P|SCG2|TNFSF12	11	0.728566445168382|0.196805382997808|0.319809732435259|0.0516085816875882|0.202624505112913|0.142559302288315|0.172098151298851|0.295314144880624|0.0440865781259735|0.144900931906521	10	1.1408	0.877941	0.248513	1
NEURON_DEVELOPMENT	CDK5R1|CDK5|AGRN|CNTN4|CYFIP1|DPYSL5|ALS2|AMIGO1|FARP2|FEZ1|FEZ2|GDNF|GHRL|GLI2|KCNIP2|KLK8|LAMB1|APOE|LRRC4C|LST1|MAP1S|MAPT|NRCAM|NRP1|NRP2|NRTN|NRXN1|NRXN3|NTNG1|NTNG2|OTX2|PARD3|PARD6B|PAX2|PICK1|POU4F1|BAI1|BAIAP2|PPT1|RND1|ROBO1|ROBO2|RTN4RL1|RTN4RL2|RTN4|S100B|SEMA3B|SEMA4F|SHH|SIAH1|SLIT1|SLIT2|SPON2|TGFB2|THY1|TRAPPC4|UBB|UNC5C|YWHAH	61	0.24812360752252|0.400178427111608|0.366061406375478|0.16880714523489|0.0257533907502598|0.221644498295167|0.0905892447050172|0.386826391473232|0.0375725674758296|0.210581008250971|0.443027217924689|0.234740172043556|0.219717654311554|0.00608071147252376|0.802384145721037|0.198282043520827|0.171275264084009|0.22419561036899|0.0329861203627093|0.488993698437692|0.785511038636763|0.354607812466617|…	59	2.87795	0.980111	0.0873701	1
ACTIN_FILAMENT_BUNDLE_FORMATION	EPB49|EZR|FSCN1|FSCN2|LIMA1|ARAP1|ARHGEF10L|NF2|SHROOM1|SORBS1|SORBS3|TSC1	13	0.111171899374308|0.108351983995471|0.240027418356015|0.227154375711884|0.0502388870113588|0.260123466496433|0.00324636190215366|0.177839538634006|0.312253197900886|0.0150669508210127|0.214992205433199|0.0629929799050495	12	5.49905	0.957842	0.0177542	1
AROMATIC_COMPOUND_METABOLIC_PROCESS	CDA|DCT|FAH|ALDH1L1|ALDH5A1|ALDH6A1|FTCD|GMPS|GSTZ1|HGD|HPD|IDO1|MAT2B|MOCOS|MOCS2|MTHFD2|PAICS|PTS|QDPR|SNCAIP|SPR|SULT1B1|TGFB2|TYR	27	0.101868335865327|0.0151467355520841|0.0883625062073293|0.165509989380836|0.264218469666671|0.552076431920124|0.036595845473659|0.104133200267971|0.703477573135451|0.0047668257761706|0.348194090782083|0.09951711254629|0.0134706964081247|0.306890078145763|0.397834554793375|0.187632624891544|0.285810411917092|0.559241833347351|0.465160429143827|0.298746066040313|0.244481136389968|0.360811548992442|…	24	0.0102876	0.00237892	0.00557352	1
NEGATIVE_REGULATION_OF_TRANSLATION	EIF2AK1|EIF2AK3|EIF4A3|ELANE|FURIN|GHRL|GHSR|APBB1|IL10|IL6|INHA|INHBA|INHBB|NDUFA13|NLRP12|PAIP2B|PAIP2|BCL3|PRG3|SFTPD|SIGIRR|TSC1	23	0.184738096336172|0.464111387322345|0.115318946444794|0.606785484969575|0.355434281695109|0.219717654311554|0.518184263049473|0.202175944305838|0.295319056516061|0.601219002094222|0.137319537199774|0.0438166919165957|0.4848569831744|0.386419975310474|0.623232335223836|0.0666002454088704|0.0900901224040891|0.542003029936472|0.0681363073946381|0.0315374296912181|0.524588428982208|0.0629929799050495	22	0.634846	0.9062	0.38931	1
PERIPHERAL_NERVOUS_SYSTEM_DEVELOPMENT	ACCN1|EGR2|ALDH3A2|GFRA3|GSTM3|NEUROG3|NF1|PMP22|BAI1|SERPINI1|SOD1|UGT8	12	0.0468752236080935|0.561474456769839|0.011789350554314|0.298395127744022|0.251388660245454|0.589668453060729|0.0516085816875882|0.360908541783874|0.0668988487986861|0.734256898922955|0.120721843390554|0.559236654276143	12	3.00641	1.04053	0.087633	1
REGULATION_OF_GTPASE_ACTIVITY	ADAP1|ALS2|FGD2|FGD4|FGD5|FGD6|ARAP1|ARHGAP27|NF1|RAB3GAP1|RAB3GAP2|RALBP1|THY1|TSC1	15	0.431948542674355|0.0905892447050172|0.126495858821421|0.160141008614246|0.0472281291922672|0.211286913557486|0.260123466496433|0.0162649467884326|0.0516085816875882|0.068940146619298|0.0274304115838633|0.54570252014866|0.084026406423343|0.0629929799050495	14	3.26548	1.01764	0.0725247	1
SISTER_CHROMATID_SEGREGATION	CDC23|CDCA5|CENPE|CHMP1A|DDX11|ESPL1|KIF25|LATS1|NCAPH|NDC80|NUSAP1|PAM|PDS5B|SMC4	17	0.281358315892891|0.147826194452625|0.189211766938135|0.275850764931362|0.672185615867379|0.717852946126782|0.0530721230720406|0.162780810107039|0.507274691477577|0.562675811470364|0.188819795445381|0.101137063031278|0.0145798677790894|0.0924889173158483	14	1.96418	1.09823	0.180817	1
FATTY_ACID_METABOLIC_PROCESS	ABCD2|ACADM|ACADSB|ACADS|ACADVL|ACOT12|ACOT1|ACOT2|ACOT4|ACOX3|CD74|ADIPOR1|ADIPOR2|CPT1A|CPT1B|CROT|CYP2J2|CYP4A11|CYP4F2|CYP4F3|CYP4F8|DEGS1|ECH1|ECHS1|FAAH|FADS1|FADS2|AKR1C2|AKR1C3|ALDH5A1|ALOX12|ALOX15B|GLYAT|GNPAT|HACL1|HADHB|HAO1|HAO2|HPGD|LTA4H|MCAT|MIF|MLYCD|OXSM|PLA2G15|PNPLA8|PPARA|PPARD|PPARGC1A|BDH2|PRG3|PTGDS|PTGES3|PTGES|PTGS1|BRCA1|SLC27A2|SLC27A5|SLC27A6|TNFRSF1A	63	0.0448385797062016|0.173422869966921|0.380744346104196|0.178434384978549|0.351359962854911|0.0203343283547075|0.346925444900842|0.25889199912088|0.257843685036096|0.030437427192308|0.0638836686581297|0.277832211331113|0.189036090832735|0.0428062444517869|0.0620834127137009|0.256057626182445|0.589679690535893|0.469205163489856|0.0154200295035906|0.420077283537058|0.372335504737694|0.44341362628924…	60	0.00773774	0.0120023	0.0294804	1
NEUROTRANSMITTER_SECRETION	CARTPT|GRM4|HRH3|KCNMB4|NLGN1|BAIAP3|RAB3A|RIMS1|SEPT5|SNAPIN|SNCAIP|SYN3|SYT1	13	0.125727952774833|0.0429041109911688|0.659901547985168|0.178499104049677|0.0970284242327402|0.4279912623759|0.220610695219331|0.0470682337623622|0.440047185501905|0.0722517978313141|0.298746066040313|0.0986106845351487|0.0254554156210187	13	1.88887	0.896557	0.148243	1
TRICARBOXYLIC_ACID_CYCLE_INTERMEDIATE_METABOLIC_PROCESS	ACLY|ACO1|ACO2|ACOT4|FH|GAD1|GAD2|IDH1|IDH3B|ME1|ME3	11	0.223994789087172|0.685225559073771|0.606082928178674|0.257843685036096|0.153619548627757|0.206495133584824|0.330274746158008|0.182114510621161|0.250083213209814|0.131556574961131|0.437600215706786	11	0.132994	1.17309	0.776886	1
NEGATIVE_REGULATION_OF_MYELOID_CELL_DIFFERENTIATION	ZNF675|CALCA|CARTPT|IL4|INHA|INHBA|LDB1|MAFB|PF4|ZBTB16	10	0.0486209713827734|0.728566445168382|0.125727952774833|0.195071905632992|0.137319537199774|0.0438166919165957|0.798382623911841|0.454136088559489|0.552915891515753|0.229850947537458	10	1.81124	1.34111	0.253916	1
CENTROSOME_CYCLE	CEP250|CETN1|CETN3|CNTROB|NDE1|NPM1|SAC3D1|SASS6|BRCA2|TUBE1	11	0.8492340106487|0.0474604447630278|0.076204760503483|0.272808927741775|0.0825708531928838|0.051298322947508|0.796316199852|0.0934452212909813|0.0698518885854976|0.0686933057231727	10	2.07819	0.861241	0.124016	1
POLYSACCHARIDE_METABOLIC_PROCESS	CHIA|CHIT1|CHST1|CSGALNACT1|CSGALNACT2|DYRK2|EPM2A|ALG1|GAA|GCK|GSK3B|GYS2|MGAM|B3GNT8|PYGB|PYGM	18	0.170750627590278|0.00124628452288655|0.365449337810173|0.0871829590902231|0.17728590980449|0.191672919880196|0.212177422110945|0.304246636914803|0.272869097665869|0.0238329439294022|0.0648797428036381|0.0761773618194914|0.0225584769380228|0.0797293666372928|0.142106989314319|0.0980294013306547	16	6.30947	0.994608	0.0119015	1
ORGANELLE_LOCALIZATION	CDC23|CDCA5|CENPE|CENPF|ALB|HOOK3|AP1M2|LRMP|MFN2|MSTO1|MYO1A|NIN|NLGN1|NUSAP1|PAFAH1B1|PEX1|SEPT5|BIRC5|SNAP23|SNAP29|STX5|TMED10|YKT6	25	0.281358315892891|0.147826194452625|0.189211766938135|0.077356633454005|0.0456873135827953|0.389377512504606|0.0613529141679555|0.149370747096817|0.0574928519782121|0.0819196773413372|0.00112700614919903|0.0171919035718379|0.0970284242327402|0.188819795445381|0.193070780519614|0.0536009876389569|0.440047185501905|0.150285889336945|0.010075486143833|0.692717510925675|0.176323526170731|0.1380322995…	23	7.14566	1.13231	0.00934521	1
ACTIN_FILAMENT_BASED_MOVEMENT	MYH10|MYH6|MYH7|MYH9|MYL6B|MYL6|MYO1E|MYO6|MYO9B|TNNT2	10	0.0905979916116348|0.0109545883413944|0.00704105272652777|0.319809732435259|0.535675498075799|0.639176579974747|0.0580810277743874|0.270550201211958|0.554050090650485|0.135802902061019	10	3.89066	0.723576	0.0305059	1
NEGATIVE_REGULATION_OF_TRANSCRIPTION_FACTOR_ACTIVITY	CDKN2A|CEBPG|COMMD7|EGLN1|ID1|ID2|ID3|NARFL|NLRP3|PEX14|PYDC1|SIGIRR|SUMO1	15	0.0259211266268828|0.372908149600213|0.0800659540210855|0.0758022767837461|0.220954408655734|0.0809057069669236|0.176411618240067|0.342022980897908|0.00764213277365799|0.0434027109023125|0.552817625865801|0.524588428982208|0.706990014040246	13	4.66771	1.1924	0.0405818	1
HETEROCYCLE_METABOLIC_PROCESS	CDA|COX10|COX15|CPOX|ALAD|ALAS1|ALDH1L1|ALDH6A1|FECH|FTCD|GMPS|IDO1|MAT2B|MTHFD2|NFE2L1|P4HB|PAICS|PPOX|PRG3|BLVRA|TSPO|UGT1A1|UROS	27	0.101868335865327|0.0212888239239931|0.231030570555787|0.348942988581752|0.292576064249199|0.289485931818066|0.165509989380836|0.552076431920124|0.179113551352249|0.036595845473659|0.104133200267971|0.09951711254629|0.0134706964081247|0.187632624891544|0.342901488499586|0.418930648484279|0.285810411917092|0.0902406558462343|0.0681363073946381|0.621585317082998|0.261853753315487|0.019390940582374|…	23	0.0265542	0.0111036	0.0206703	1
RIBOSOME_BIOGENESIS_AND_ASSEMBLY	DIS3|EIF2A|EXOSC2|EXOSC3|EXOSC7|FBL|GEMIN4|NHP2|NOLC1|NOP14|NOP56|NOP58|NPM1|POP4|RPS14|RRP9|SDAD1	18	0.20595205292704|0.152394308811895|0.0895320404798812|0.0635194766552459|0.0692440182178493|0.129354743484576|0.211094481980948|0.719209243074769|0.194262034381814|0.0859127547690907|0.493620913210749|0.0510041129248562|0.051298322947508|0.217735352119231|0.530486311774574|0.284150047093827|0.154904363838289	17	0.854621	1.08411	0.3841	1
ACUTE_INFLAMMATORY_RESPONSE	C2|CEBPB|CFHR1|AHSG|APCS|KRT1|LBP|MBL2|ORM1|ORM2|SIGIRR	11	0.0604100948284956|0.669151774754579|0.463065747170638|0.153629709450286|0.176498117522646|0.183716718875656|0.572955720629956|0.227483971690388|0.412122621004847|0.00682257068062797|0.524588428982208	11	0.00505724	0.00171607	0.00462787	1
TRIACYLGLYCEROL_METABOLIC_PROCESS	CETP|AGPAT6|DGAT1|DGAT2|APOA5|LPL|APOC2|APOC3|PNLIPRP2|PNPLA3	10	0.0321431264490581|0.448352801273565|0.347538639336445|0.3200340160373|0.48152408512713|0.22461192331651|0.559751131193751|0.0869326936512679|0.694691974846944|0.62436161175572	10	1.29302	1.16407	0.301507	1
PHOSPHOINOSITIDE_METABOLIC_PROCESS	CD81|DPM1|DPM2|DPM3|GPAA1|IMPA1|IP6K1|IP6K2|IP6K3|PI4K2A|PI4KA|PI4KB|PIGB|PIGC|PIGF|PIGG|PIGH|PIGK|PIGO|PIGS|PIGT|PIGU|PIGV|PIGY|PIGZ|PIK3C2A|PIK3R1|PITPNM3|PTEN|SMG1	31	0.0720047891839457|0.364277974327623|0.420769553104065|0.419340623179413|0.528986729090465|0.0272696918228106|0.362279870400019|0.0419967461527457|0.0508304436498298|0.41973534265823|0.341937589532664|0.339719205136675|0.150384705607038|0.198334876233427|0.0397237599742853|0.321411427102824|0.418822761756024|0.0445975797527085|0.513908273802558|0.315446022240069|0.0644731296282524|0.2120420594208…	30	0.625047	1.01745	0.435815	1
POSITIVE_REGULATION_OF_PROTEIN_METABOLIC_PROCESS	CARD14|CCND1|CCND2|CCND3|CD276|CD28|CD80|CD81|CDC42EP2|CDC42EP5|CEBPG|CLCF1|CLN6|DAZL|EBI3|EGLN2|EIF2B5|EIF5A|ELANE|EREG|FAF1|AKTIP|GLMN|HCLS1|APOA2|IL12A|IL12B|IL20|IL27|IL29|IL31RA|IL3|IL4|IL5|IL6|IL9|IRF4|ITLN1|KATNB1|ARF6|LTB|LYN|MAPT|NCK1|NCK2|ATG7|AURKAIP1|PPARGC1A|AZU1|BCL10|BCL3|PPP2R4|PRG3|SAMD4A|BMP4|BOLL|BRCA1|SPN|STUB1|TDGF1|TGFB1|TLR1|TLR3|TLR4|TLR6|TLR9|TNFRSF8|TNK2|TPP1|TPPP|UBE2D1…	75	0.0165987081368375|0.173072764788908|0.67219659055864|0.228764106262171|0.0365452671483978|0.0994395969114712|0.447291970579944|0.0720047891839457|0.378736304729269|0.0745529362025215|0.372908149600213|0.304737364436298|0.718459048498475|0.167151498151369|0.0883888443740583|0.283154828960493|0.263861941071655|0.155194296340099|0.606785484969575|0.118278056664943|0.0170786619114681|0.3220479280593…	72	2.5602	1.10319	0.124883	1
CYTOSKELETON_ORGANIZATION_AND_BIOGENESIS	ABI2|ABL1|ACTA1|CAPG|CCDC88A|CCL3|CDC42BPA|CDC42BPB|CDC42BPG|CDC42EP2|CDC42EP5|CDC42|CENPJ|CEP250|CFL1|CKAP5|CLASP1|CLASP2|ADRA2A|CNN2|CNTROB|CRIPAK|CRK|CXCL12|CXCL1|CYTH2|DBN1|DES|DLG1|DNAJB6|DOCK2|DSTN|DST|DYNC1I1|DYNLL1|ELMO1|EPB49|EVL|EZR|FGD2|FGD4|FGD5|FGD6|FLNB|FSCN1|FSCN2|GHRL|GHSR|GSN|HOOK3|ANG|ANK3|ANLN|AP1M2|APBA1|APC|KATNB1|KIF11|KIF13B|KIF1A|KIF1B|KIF23|KIF2C|KIF3B|KIF5A|KIF5B|KIFAP3|…	208	0.767331031762063|0.267390400854376|0.699773125636985|0.141414120144334|0.0780721186211304|0.172261367277605|0.0100217893772874|0.0654371381982581|0.0158431996660422|0.378736304729269|0.0745529362025215|0.0599653451818403|0.0588688000675708|0.8492340106487|0.174272145269968|0.0542042496694676|0.0439849630030779|0.0554359185727769|0.214076264368352|0.400299066284155|0.272808927741775|0.09548067879…	195	0.00373846	0.00603849	0.0170902	1
CDC42_PROTEIN_SIGNAL_TRANSDUCTION	ABCA1|FGD2|FGD4|FGD5|FGD6|APOA1|APOC3|APOE|ARAP1|ARHGAP27|RALBP1	12	0.585972319217141|0.126495858821421|0.160141008614246|0.0472281291922672|0.211286913557486|0.286410689433946|0.0869326936512679|0.22419561036899|0.260123466496433|0.0162649467884326|0.54570252014866	11	2.83737	1.25637	0.126129	1
RESPONSE_TO_HORMONE_STIMULUS	ABCA2|CALCR|ADIPOR1|ADIPOR2|CRIPAK|EIF2B1|EIF2B2|EIF2B3|EIF2B4|EIF2B5|FOXC2|GATA3|GCLC|GHRL|GHSR|GSTM3|HCLS1|ANG|KRT19|LATS1|LATS2|LYN|ME1|NCOA6|PCSK9|PDCD7|RBM14|RERG|BRCA1|BRCA2|STEAP2|TSC1	33	0.171072007460622|0.0833445153171313|0.277832211331113|0.189036090832735|0.0954806787957359|0.196498232036855|0.597635093933109|0.601938501326983|0.433902062971733|0.263861941071655|0.343943634732473|0.505225975169763|0.0273805448177438|0.219717654311554|0.518184263049473|0.251388660245454|0.0595375905125533|0.464800772366066|0.180456672616575|0.162780810107039|0.048312376863324|0.045256627941219…	32	0.378264	0.992533	0.53545	1
MRNA_METABOLIC_PROCESS	CDK11A|CDK11B|CPSF1|CPSF3|CPSF6|CRNKL1|CSTF1|CSTF3|CWC15|DDX20|DHX15|DHX38|EFTUD2|ELAVL4|GEMIN5|GEMIN6|GEMIN7|GRSF1|GSPT1|HNRNPA0|HNRNPR|HSPA1B|KHDRBS1|KHSRP|KIN|LSM1|LSM3|LSM5|NCBP1|AUH|NUDT21|PABPC1|PAIP1|PHF5A|PPARGC1A|PRPF18|PRPF31|PTBP1|RNGTT|RNMT|SF1|SF3A1|SF3A2|SF3A3|SF3B3|SFPQ|SLBP|SLU7|SMG1|SMG5|SMG6|SMG7|SMNDC1|SNRPD1|SNRPD2|SNW1|SPOP|SRPK1|SRPK2|SSB|TRA2A|TRA2B|TXNL4A|UPF2|USP39|ZFP36	84	0.101711697314019|0.103652400712902|0.203713068672346|0.172422920966563|0.0525556631633619|0.353838175509302|0.0580225570371262|0.148742271694176|0.119458339034818|0.196716315716126|0.0773628143217714|0.10308072409689|0.745759927065421|0.0584943030635418|0.918021303544375|0.0544829062189367|0.432186295930024|0.687004383691335|0.281147000585126|0.665554763096528|0.21658339437823|0.103540886352627|…	66	0.308339	1.03661	0.593712	1
NEGATIVE_REGULATION_OF_TRANSFERASE_ACTIVITY	CBLC|CDK5RAP1|CDKN2A|CRIPAK|DUSP16|DUSP22|DUSP2|DUSP6|DUSP8|GPS1|GPS2|HEXIM1|HEXIM2|HIPK3|APC|LATS1|LATS2|LAX1|MBIP|NF1|PAK2|PDCD4|PIF1|PTPRC|PYDC1|RB1|RGS3|RGS4|SFN|SPRED1|SPRED2|TARBP2|THY1|TRIB3	35	0.00939983770638586|0.216601659516486|0.0259211266268828|0.0954806787957359|0.310954916492281|0.130483055939469|0.641275160039688|0.400564865428932|0.657064612613375|0.579460196910233|0.640935521074997|0.823131884070761|0.233110062334147|0.100223955004752|0.0335804025905406|0.162780810107039|0.048312376863324|0.208464423643166|0.230409659167106|0.0516085816875882|0.0289015049463162|0.042966240992…	34	1.86406	0.944984	0.160721	1
AMYLOID_PRECURSOR_PROTEIN_METABOLIC_PROCESS	ABCG1|ACHE|CLN3|APH1A|NCSTN|NECAB3|BACE2|PSEN1|PSEN2|PSENEN	10	0.197274229292074|0.556048115223023|0.441516870830734|0.419602246285203|0.18661302607277|0.238405205602206|0.176459301902307|0.0154767976346297|0.126666357104962|0.732220476476792	10	1.5738	0.876963	0.180024	1
MEMBRANE_FUSION	CACNA1H|CD9|ADAM12|ADAM2|CRISP1|EEA1|GCA|GOSR2|IZUMO1|KCNH1|LRMP|NAPA|NAPG|ATG7|NPLOC4|OTOF|RABEP1|RABIF|BNIP1|SNAP23|SNAP29|STAP1|STX11|STX6|VAMP3|VAPA|VPS4B|VTI1B	28	0.0252665222268967|0.0188378036940002|0.440587318904056|0.0426973370581155|0.122504714476737|0.180909768566801|0.048668595252725|0.557815817460272|0.543450240810564|0.021706873651233|0.149370747096817|0.338223626700834|0.170283156543347|0.0575825119182072|0.281659541298854|0.564411135023108|0.0825596040642242|0.293555244668726|0.0616392882566918|0.010075486143833|0.692717510925675|0.0348125234882…	28	2.59098	0.957184	0.101413	1
NITROGEN_COMPOUND_BIOSYNTHETIC_PROCESS	CDO1|DDAH2|EGFR|ETNK1|AKT1|ALDH18A1|GCH1|GCHFR|HSP90AA1|HSP90AB1|MAT2B|NQO1|OAZ1|PAH|PLOD1|BBOX1|BCAT1|PRG3|PYCR1|SLC5A7|SPR|SULT1A2|TGFB2	26	0.0488724439718299|0.524162167363694|0.0139533313172189|0.0446692095612009|0.50847248860073|0.202242517633835|0.153165039980865|0.429471422607719|0.392308561184315|0.155155472327813|0.0134706964081247|0.142463340493268|0.569446372339339|0.278008959192992|0.379969818112925|0.114159215940496|0.139375788632133|0.0681363073946381|0.766484379455724|0.126402646191778|0.244481136389968|0.44567998502034|…	23	2.93487	1.12628	0.10219	1
APOPTOTIC_PROGRAM	ACIN1|C16orf5|CASP2|CASP3|CASP7|CASP8AP2|CASP8|CASP9|CDKN2A|CECR2|CIDEA|COL4A3|CYCS|DEDD2|DFFA|DFFB|DIABLO|DNM1L|F2R|F2|AIFM3|FOXL2|GPX1|GZMA|GZMB|HIP1|APAF1|IFI6|IFT57|LCK|MCL1|MOAP1|MTCH1|NDUFA13|NLRC4|PDIA2|PMAIP1|BAD|BAK1|BAX|BBC3|BCL2L10|BCL2L1|BID|BIK|PPT1|PSEN2|SFN|BNIP3|SMAD3|SOD1|STAT1|TNFSF15|TOP2A|TP53|TPD52L1|VCP|VDAC1	60	0.22887914800651|0.149822877380849|0.32649279206138|0.0501056564554361|0.749296919946126|0.106338991959573|0.0386608014391798|0.0419983461211098|0.0259211266268828|0.257407794464966|0.920170329014711|0.477107074903857|0.227265630995716|0.0142459748736159|0.229915331497402|0.247487520310979|0.302252266367875|0.0575205503333964|0.0791219108613244|0.00626471884049162|0.137410637668092|0.427627401649…	58	3.36097	1.02664	0.0693111	1
INNATE_IMMUNE_RESPONSE	CADM1|CD1D|CEBPG|COLEC12|CRTAM|DEFB118|DEFB127|DEFB1|DMBT1|EREG|APOA4|APOBEC3F|APOBEC3G|IFNK|IL12A|IL12B|KRT1|MBL2|NCR1|BCL10|PYDC1|SFTPD	23	0.0607277642369308|0.094789860730405|0.372908149600213|0.385884284111856|0.0160479171936746|0.000977153863402802|0.258766206812877|0.567250242195959|0.186821624292387|0.118278056664943|0.00287878712767142|0.255068151316441|0.572009579366765|0.244855971556404|0.0843167033953024|0.542388823148134|0.183716718875656|0.227483971690388|0.73134790008693|0.312916336349225|0.552817625865801|0.031537429691…	22	0.041787	0.00508962	0.00839785	1
POSITIVE_REGULATION_OF_CELL_CYCLE	CCND1|CCND2|CCND3|CD28|CITED2|EGF|EPGN|EREG|ASNS|NUSAP1|BIRC5|SPHK1|TBX3|TGFA|TGFB2	16	0.173072764788908|0.67219659055864|0.228764106262171|0.0994395969114712|0.535513964533472|0.00683296302878522|0.0814563610416553|0.118278056664943|0.100254912560873|0.188819795445381|0.150285889336945|0.858395029308121|0.195258294229891|0.597313951233455|0.0234908777127244	15	0.0164699	0.00519632	0.0109364	1
NEGATIVE_REGULATION_OF_SIGNAL_TRANSDUCTION	ZNF675|CARD8|CBLC|CBY1|CIDEA|ACVR1|ADRB2|ADRB3|EID2|AMBP|FRZB|HGS|ARAP3|MDFI|MFN2|NF1|NF2|NLK|NLRP12|OTUD7B|PEG10|PTEN|PTPRC|RHOH|SIGIRR|BRAP|SLA2|SMURF1|SNX6|SOCS1|SOST|TAOK3|TAX1BP3|THY1|TNFAIP3|TSC1|VWC2	37	0.0486209713827734|0.0281318425259471|0.00939983770638586|0.0870577484955973|0.920170329014711|0.0355899436287146|0.200643963597378|0.347394504959067|0.592330108742579|0.228508722499027|0.398416693553551|0.51488775638812|0.28998808575404|0.139495734463704|0.0574928519782121|0.0516085816875882|0.177839538634006|0.0342720807293548|0.623232335223836|0.0362602148290716|0.0413070998884186|0.3794519146…	37	1.18156	0.707922	0.190668	1
CHROMOSOME_ORGANIZATION_AND_BIOGENESIS	ACD|ACIN1|ACTL6A|CARM1|CDC23|CDCA5|CENPE|CENPH|CHAF1A|CHAF1B|CHMP1A|CREBBP|DDX11|DFFB|EHMT1|ERCC1|ERCC4|ESPL1|EZH2|AIFM2|H1FNT|HDAC10|HDAC11|HDAC1|HDAC2|HDAC3|HDAC4|HDAC5|HDAC7|HELLS|HIRIP3|HMGA1|HMGA2|HMGB1|INO80|KAT2A|KAT5|KDM4A|KIF25|LATS1|ARID1A|MAP3K12|MIS12|MRE11A|MSH2|MSH3|MTA2|NAP1L1|NAP1L4|NASP|NBN|NCAPH|NDC80|ASF1A|NPM2|NSD1|NUSAP1|PAM|PBRM1|PDS5B|PHB|PIF1|POT1|PPARGC1A|PRMT7|PRMT8|PTGE…	124	0.213450625416631|0.22887914800651|0.190790103968375|0.229366889499165|0.281358315892891|0.147826194452625|0.189211766938135|0.264695634155234|0.784963156723031|0.268664976112224|0.275850764931362|0.0333857885141318|0.672185615867379|0.247487520310979|0.0192524918805795|0.0770020319704708|0.12874516384956|0.717852946126782|0.0228244706980494|0.376465841574133|0.0561711443243147|0.740078152410464|…	109	0.521591	1.212	0.549786	1
CELL_PROJECTION_BIOGENESIS	CCDC88A|CD2AP|CDC42EP1|CDC42EP2|CDC42EP4|CDC42EP5|CDC42|CDH13|ACTN2|CYFIP1|DNAI2|FGD2|FGD4|FGD5|FGD6|ARAP1|ARFIP2|PCNT|RAC1|RAC3|THBS4|VANGL2|VCL	25	0.0780721186211304|0.0536673381045971|0.579886123835761|0.378736304729269|0.109212466226425|0.0745529362025215|0.0599653451818403|0.196805382997808|0.251275413329682|0.0257533907502598|0.227317475079299|0.126495858821421|0.160141008614246|0.0472281291922672|0.211286913557486|0.260123466496433|0.538535301487941|0.113730676984865|0.0403471914012713|0.769793351228321|0.165158535804561|0.136938621389…	23	0.911804	0.928959	0.315537	1
REGULATION_OF_NEURON_APOPTOSIS	CDK5R1|CDK5|AKT1S1|GDNF|GRM4|NF1|PCSK9|BAX|PPT1|RASA1|SOD1|TGFB2	12	0.24812360752252|0.400178427111608|0.304667059692178|0.234740172043556|0.0429041109911688|0.0516085816875882|0.526897395314014|0.0865137159257616|0.434633207625165|0.347258414514578|0.120721843390554|0.0234908777127244	12	2.11378	1.00078	0.146121	1
RNA_SPLICING	ZNF638|CDC40|CRNKL1|CWC15|DBR1|DDX20|DDX23|DHX16|DHX38|DHX8|EFTUD2|GEMIN5|GEMIN6|GEMIN7|HNRNPC|HNRNPF|HNRNPH3|IVNS1ABP|KHSRP|LSM1|LSM4|LSM6|LUC7L3|NCBP1|NCBP2|NOL3|NOVA1|PHF5A|PPAN|PPARGC1A|PPIG|BCAS2|PRPF18|PRPF31|PRPF3|PRPF4B|PRPF8|PTBP1|RNPS1|RP9|SF1|SF3A1|SF3A2|SF3A3|SF3B2|SF3B3|SF3B4|SFPQ|SLU7|SMNDC1|SNRNP200|SNRNP40|SNRNP70|SNRPA1|SNRPB2|SNRPB|SNRPC|SNRPD1|SNRPD2|SNRPD3|SNRPF|SNRPG|SNRPN|SN…	91	0.0262386090473832|0.135210595063741|0.353838175509302|0.119458339034818|0.120759818054998|0.196716315716126|0.130662077904684|0.128652584834784|0.10308072409689|0.0485433725027868|0.745759927065421|0.918021303544375|0.0544829062189367|0.432186295930024|0.130280564264909|0.133922702664996|0.104513455285868|0.305568974316161|0.733170799337527|0.288745856356558|0.197322943018578|0.0438151742660899|…	73	0.256446	1.01739	0.619752	1
COFACTOR_BIOSYNTHETIC_PROCESS	COASY|COQ2|COQ3|COQ7|COX10|COX15|CPOX|ALAD|ALAS1|FECH|GCLC|GCLM|ME1|MOCS2|NFE2L1|PDSS1|PDSS2|PPOX|TSPO|UROS	21	0.438243020380772|0.148264615817456|0.0703425358352824|0.382960267187784|0.0212888239239931|0.231030570555787|0.348942988581752|0.292576064249199|0.289485931818066|0.179113551352249|0.0273805448177438|0.175805896711657|0.131556574961131|0.397834554793375|0.342901488499586|0.412005431914958|0.142436440446439|0.0902406558462343|0.261853753315487|0.191671939643877	20	1.19171	0.977885	0.268463	1
LYMPHOCYTE_ACTIVATION	CADM1|CD1D|CD276|CD28|CD2|CD3D|CD3E|CD47|CD4|CD79A|CD7|CEBPG|CLEC7A|CRTAM|EBI3|GLMN|HDAC4|HDAC5|HDAC7|HDAC9|HELLS|ICOSLG|IL12A|IL12B|IL18|IL21|IL27|IL2|IL4|IL7|INHA|INHBA|INS|JAG2|LAT2|LAT|LAX1|LCK|LST1|NCK1|NCK2|NFAM1|NHEJ1|NLRC3|PTPRC|SART1|SFTPD|SIRPG|SIT1|SLA2|SOCS5|SPINK5|TGFB1|THY1|TNFSF13|TPD52|ZAP70	61	0.0607277642369308|0.094789860730405|0.0365452671483978|0.0994395969114712|0.0651171070209313|0.0806605419523927|0.245607429356821|0.173413123834293|0.00156414300248731|0.0571666381560647|0.386689265294745|0.372908149600213|0.0317089194591378|0.0160479171936746|0.0883888443740583|0.333959980331665|0.104747983038813|0.64374448710709|0.431255964562877|0.0632732978575371|0.140216999447469|0.44171017…	57	0.0322225	0.0051948	0.0092277	1
POSITIVE_REGULATION_OF_PROTEIN_MODIFICATION_PROCESS	CARD14|CCND1|CCND2|CCND3|CD80|CD81|CLCF1|AKTIP|HCLS1|IL12A|IL20|IL29|IL31RA|IL3|IL5|ITLN1|LYN|ATG7|PPARGC1A|BCL10|PPP2R4|BMP4|BRCA1|STUB1|TDGF1|TGFB1|TNK2|UBE2D1|UBE2N	29	0.0165987081368375|0.173072764788908|0.67219659055864|0.228764106262171|0.447291970579944|0.0720047891839457|0.304737364436298|0.3220479280593|0.0595375905125533|0.0843167033953024|0.135199580694121|0.0274062578911359|0.03227125518312|0.0216862847272866|0.0532019341284631|0.0453178277338273|0.045256627941219|0.0575825119182072|0.211399759200406|0.312916336349225|0.130855935511413|0.00874636758530…	29	3.00267	1.0769	0.0921363	1
CATION_HOMEOSTASIS	C3AR1|C5AR1|CACNA1A|CACNA1C|CALCA|CALCB|CALR|CASR|CCKAR|CCKBR|CCL11|CCL13|CCL14|CCL15|CCL19|CCL1|CCL23|CCL2|CCL3|CCL5|CCL7|CCR1|CCR2|CCR3|CCR4|CCR5|CCR6|CCR7|CCR8|CCR9|CD52|CD55|CHRNA7|CLCN3|CLDN16|CLN3|CLN5|CLN6|CP|CXCL12|CXCL13|CXCR4|DRD1|EDNRA|F2RL1|AGTR1|FTH1|FTL|FXN|GALR2|GCM2|GHRL|GLP1R|GNA15|HFE|HPX|KNG1|LCK|LPAR2|LPAR3|APP|MCHR1|MT2A|MTL5|MYC|ATOX1|ATP1A1|ATP1A2|ATP1A3|ATP1A4|ATP2C1|ATP6V…	109	0.0668450007955933|0.018740030441067|0.0624161681247067|0.0292438257650471|0.728566445168382|0.653010254221589|0.0503766175621406|0.419978997965668|0.296962888744504|0.532216956280353|0.0751276250653869|0.0222033368943034|0.0226193238147334|0.0298892076806295|0.333701594938858|0.0763945096631002|0.255836521759009|0.162005312601135|0.172261367277605|0.0748647782104315|0.247142739631886|0.050195465…	102	0.00763461	0.00266579	0.00663688	1
CHROMATIN_MODIFICATION	ACTL6A|CARM1|CREBBP|EHMT1|HDAC10|HDAC11|HDAC1|HDAC2|HDAC3|HDAC4|HDAC5|HDAC7|HELLS|HMGA1|INO80|KAT2A|KAT5|KDM4A|ARID1A|MAP3K12|NASP|NPM2|NSD1|PBRM1|PHB|PPARGC1A|PRMT7|PRMT8|RBBP4|RBM14|RPS6KA5|RSF1|SET|BNIP3|BPTF|SIRT1|SIRT2|SIRT4|SIRT5|SMARCC1|SMARCC2|SMARCD1|SUPT4H1|SUV39H2|SYCP3|TAF6L|TNP1|UBE2N|WHSC1L1	55	0.190790103968375|0.229366889499165|0.0333857885141318|0.0192524918805795|0.740078152410464|0.56124180040729|0.684145710527129|0.182044086095826|0.328842510930328|0.104747983038813|0.64374448710709|0.431255964562877|0.140216999447469|0.125565616509216|0.453174542888882|0.152199318871532|0.455156765856641|0.104856298496141|0.351089256400001|0.291630210523638|0.500961772152984|0.0689110725817315|0.…	49	0.568652	1.15354	0.5086	1
RESPONSE_TO_WOUNDING	ABCF1|ACHE|C2|C3AR1|C4BPB|C5|CCL11|CCL13|CCL20|CCL21|CCL22|CCL23|CCL24|CCL26|CCL3L3|CCL3|CCL4|CCL5|CCR1|CCR2|CCR3|CCR4|CCR5|CCR7|CD36|CD40|CD59|CD97|CDO1|CEBPB|CFHR1|CHRNA7|CHST2|ACVRL1|ADM|ADORA1|ADORA2A|ADORA3|AFAP1L2|AGER|CRP|CTGF|CX3CL1|CX3CR1|CXCL10|CXCL11|CXCL1|CXCL2|CXCL6|CXCL9|CXCR2|CXCR4|CYP4F11|DCBLD2|ELF3|ENTPD1|EREG|F10|F11R|F12|F13A1|F13B|F2RL2|F2RL3|F2R|F2|F5|F7|AHSG|AIF1|AIMP1|ALOX…	190	0.37245069849009|0.556048115223023|0.0604100948284956|0.0668450007955933|0.343487757874672|0.262289706160662|0.0751276250653869|0.0222033368943034|0.118901638947109|0.499780343721527|0.0574230638414994|0.255836521759009|0.0477585776733824|0.154259451178982|0.554789549779953|0.172261367277605|0.705258867878924|0.0748647782104315|0.0501954656235238|0.051827499526321|0.0838477860950699|0.00185659451…	183	0.00144708	0.000622762	0.00207013	1
DETECTION_OF_BIOTIC_STIMULUS	CD1D|CRTAM|NLRC4|NLRP3|NOD1|NOD2|PGLYRP1|PGLYRP2|PGLYRP3|PGLYRP4	10	0.094789860730405|0.0160479171936746|0.0976636001085724|0.00764213277365799|0.216460947749219|0.0697637313906513|0.445262499310691|0.366723861394603|0.114336922228279|0.0077074219769786	10	7.80545	1.05377	0.00571612	1
TRANSCRIPTION_FROM_RNA_POLYMERASE_III_PROMOTER	ZNF76|GTF3A|GTF3C4|IVNS1ABP|POLR2K|POLR2L|POLR3C|POLR3G|POLR3H|POLR3K|BRCA1|BRF1|SNAPC2|SNAPC3|SNAPC4|SNAPC5|TROVE2|ZNF143|ZNF345	19	0.338797990104453|0.454517534410795|0.378229552718542|0.305568974316161|0.0229441816928666|0.732605740502122|0.208715453682696|0.527028975738936|0.497142839472554|0.789249755143538|0.110645014977633|0.215697869115672|0.549061597450124|0.0514326808800514|0.146329279491594|0.18849993472617|0.143485747388147|0.167592253838453|0.155842239962625	19	0.731113	0.889264	0.351409	1
NEGATIVE_REGULATION_OF_CATALYTIC_ACTIVITY	CAND1|CBLC|CCR2|CDK5RAP1|CDKN2A|CDKN2D|ADRA2A|CRIPAK|DHCR24|DNAJB6|DRD5|DUSP16|DUSP22|DUSP2|DUSP6|DUSP8|EDNRB|FBXO5|GABBR1|GABBR2|GALR1|GALR3|GNAI2|GNAI3|GPS1|GPS2|GPX1|GRM2|GRM3|GRM4|GRM7|GRM8|HBXIP|HEXIM1|HEXIM2|HIPK3|ANGPTL3|ANGPTL4|APC|APOA2|IFI6|LATS1|LATS2|LAX1|LTB4R2|MBIP|ATPIF1|NF1|NOSIP|PAK2|PDCD4|PIF1|PPP2R4|PTPRC|PYDC1|RB1|RGS3|RGS4|SFN|BIRC5|SPRED1|SPRED2|TARBP2|THY1|TNNT2|TP53|TRIB3	69	0.096001631475318|0.00939983770638586|0.051827499526321|0.216601659516486|0.0259211266268828|0.448192716254292|0.214076264368352|0.0954806787957359|0.129270942076066|0.150030646387747|0.781625979714474|0.310954916492281|0.130483055939469|0.641275160039688|0.400564865428932|0.657064612613375|0.0538041950470628|0.594388853155954|0.0257613399147869|0.223558466402396|0.609590622233739|0.2442573229380…	67	0.0177342	0.00472815	0.00978391	1
TISSUE_REMODELING	ACHE|ZNF675|CALCA|CARTPT|CASR|CDK6|ACVR1|COL13A1|DMP1|DSPP|ELF3|AHSG|GLI1|GLI2|ANKH|IL7|KL|MC4R|MGP|ATP6V0A4|ATP6V1B1|NF1|OSTF1|RUNX2|BMP4|SPARC|SRGN|STATH|TPP1|TWIST2	30	0.556048115223023|0.0486209713827734|0.728566445168382|0.125727952774833|0.419978997965668|0.0773894221783022|0.0355899436287146|0.0507973231257718|0.345832431414553|0.0697622537256616|0.0207503526768279|0.153629709450286|0.29597979856062|0.00608071147252376|0.181325351213286|0.0174067422722952|0.137829183714509|0.802834241991044|0.156083340946911|0.0063820926903646|0.450852496523758|0.0516085816…	30	5.17038	0.891712	0.0191919	1
NEGATIVE_REGULATION_OF_RESPONSE_TO_STIMULUS	CARTPT|CHRNA7|GHRL|GHSR|KLK8|LEP|PTPRC|SPINK5|TARBP2|TGFB2	11	0.125727952774833|0.0881716589928754|0.219717654311554|0.518184263049473|0.198282043520827|0.00126734762514047|0.0187606445384654|0.246584919372666|0.49843145243242|0.0234908777127244	10	9.73277	1.20912	0.00260433	1
SPHINGOLIPID_BIOSYNTHETIC_PROCESS	LARGE|SGMS1|SGMS2|ST6GALNAC6|ST8SIA1|ST8SIA3|ST8SIA5|UGCG	10	0.0315697501831255|0.0520238764715253|0.249668334146339|0.186967129816076|0.597905358057151|0.320129385480022|0.0608666084031683|0.132682671529146	8	2.84989	1.12062	0.106834	1
ESTABLISHMENT_AND_OR_MAINTENANCE_OF_CHROMATIN_ARCHITECTURE	ACTL6A|CARM1|CHAF1A|CHAF1B|CREBBP|EHMT1|EZH2|H1FNT|HDAC10|HDAC11|HDAC1|HDAC2|HDAC3|HDAC4|HDAC5|HDAC7|HELLS|HIRIP3|HMGA1|HMGA2|HMGB1|INO80|KAT2A|KAT5|KDM4A|ARID1A|MAP3K12|MTA2|NAP1L1|NAP1L4|NASP|ASF1A|NPM2|NSD1|PBRM1|PHB|PPARGC1A|PRMT7|PRMT8|RBBP4|RBM14|RPS6KA5|RSF1|SAFB|SATB1|SET|BNIP3|BPTF|SIRT1|SIRT2|SIRT4|SIRT5|SMARCA5|SMARCC1|SMARCC2|SMARCD1|SMARCE1|SUPT16H|SUPT4H1|SUV39H2|SYCP3|TAF6L|TLK1|TL…	77	0.190790103968375|0.229366889499165|0.784963156723031|0.268664976112224|0.0333857885141318|0.0192524918805795|0.0228244706980494|0.0561711443243147|0.740078152410464|0.56124180040729|0.684145710527129|0.182044086095826|0.328842510930328|0.104747983038813|0.64374448710709|0.431255964562877|0.140216999447469|0.445273358541963|0.125565616509216|0.0902180274320636|0.136656066267462|0.453174542888882|…	68	0.310149	1.11609	0.623738	1
NEGATIVE_REGULATION_OF_DEVELOPMENTAL_PROCESS	AATF|ZNF675|CALCA|CARTPT|CASP3|CBX4|CCL2|CD27|CD28|CD74|CDH13|CDK1|CDK6|CDKN2D|CFL1|CFLAR|CIAPIN1|CIDEA|CLCF1|CLN3|ACVR1|CNTN4|COL4A2|COL4A3|CRYAA|CRYAB|DAD1|DDAH2|DFFA|DHCR24|DTX1|ERC1|ERCC5|EREG|FAIM3|AHSG|AKT1S1|ALB|ALOX12|AMIGO2|FAS|FOXO1|GCLC|GDNF|GHRL|GLO1|GPR98|GPX1|GSK3B|GSTP1|HBXIP|HDAC1|HDAC3|HDAC4|HDAC5|HDAC7|HDAC9|HIPK3|HMGB1|HRK|HSP90B1|HSPA1B|HSPA9|HSPB1|HTATIP2|ANGPTL4|ANXA1|ANXA4|…	197	0.40911214939364|0.0486209713827734|0.728566445168382|0.125727952774833|0.0501056564554361|0.644336772688471|0.162005312601135|0.60845742131796|0.0994395969114712|0.0638836686581297|0.196805382997808|0.0100640553502624|0.0773894221783022|0.448192716254292|0.174272145269968|0.193628754967392|0.764113739134033|0.920170329014711|0.304737364436298|0.441516870830734|0.0355899436287146|0.16880714523489…	194	0.00135172	0.00200327	0.00671217	1
DNA_DEPENDENT_DNA_REPLICATION	ABL1|CCDC88A|CDC6|CDK2AP1|CDK2|CDT1|ENPP7|EREG|EXO1|GLI1|GLI2|GMNN|GTPBP4|HMGB2|MCM3|MLH1|MSH2|MSH3|MSH5|MSH6|MUTYH|NBN|ATR|NF2|PMS1|PMS2|POLB|POLG2|PRIM1|PRIM2|PRKCG|PURA|RAD17|RAD51|RAD9A|REV3L|RFC1|RFC3|RFC4|RPA1|RPA2|RPAIN|S100A11|TFAM|TIPIN|TP73|WRNIP1	56	0.267390400854376|0.0780721186211304|0.0643790345225761|0.816001602843393|0.167124383806233|0.736116553064954|0.17488415594279|0.118278056664943|0.0282535178053828|0.29597979856062|0.00608071147252376|0.0882749601848787|0.273996769337907|0.103123619236201|0.162095496237559|0.168462595743723|0.642961091432231|0.180993464336183|0.292579725668779|0.275051131718801|0.256055518796655|0.024117464051945…	47	3.26355	1.01566	0.0724106	1
MONOVALENT_INORGANIC_CATION_TRANSPORT	ABCC8|ABCC9|C16orf7|CHP|HVCN1|KCNA10|KCNA1|KCNA2|KCNA3|KCNA4|KCNA5|KCNA6|KCNAB1|KCNAB3|KCNB2|KCNC1|KCNC3|KCNC4|KCND3|KCNE1|KCNE2|KCNF1|KCNG2|KCNH1|KCNH2|KCNH3|KCNH4|KCNIP2|KCNJ10|KCNJ11|KCNJ12|KCNJ15|KCNJ1|KCNJ2|KCNJ3|KCNJ4|KCNJ5|KCNJ6|KCNK17|KCNK1|KCNK3|KCNK4|KCNK5|KCNK6|KCNK7|KCNMB1|KCNMB2|KCNMB3|KCNMB4|KCNN1|KCNN3|KCNN4|KCNQ1|KCNQ2|KCNQ3|KCNQ4|KCNS1|KCNS3|KCNV1|ATP1A4|ATP6V0B|ATP6V0C|ATP6V0E1|…	94	0.18649022878455|0.106685731394391|0.708943221835381|0.461518940295914|0.387830235305268|0.0710211776609241|0.75128494635914|0.326597058075049|0.781780174257202|0.122802204769997|0.55431645281786|0.294177759701062|0.0258118577284355|0.534964727576701|0.158431408379729|0.214702521017963|0.201821425548724|0.155918923048274|0.141449583644914|0.332407093694003|0.1019180840222|0.266230437484509|0.1629…	92	1.06033	0.980197	0.29691	1
TRANSMEMBRANE_RECEPTOR_PROTEIN_SERINE_THREONINE_KINASE_SIGNALING_PATHWAY	CDKN1C|CDKN2B|CIDEA|CITED2|ACVR1B|ACVR1|ACVR2A|ACVR2B|ACVRL1|EID2|ENG|FMOD|FNTA|FOXH1|GDF10|GDF15|GDF5|GDF9|HIPK2|HPGD|IL17F|INHBA|KLF10|LEFTY1|LEFTY2|LTBP2|MAP3K7|PEG10|RGMB|BMPR1A|BMPR2|SMAD1|SMAD2|SMAD3|SMAD4|SMAD5|SMAD7|SMURF1|SNX6|SOST|STUB1|TGFB1|TGFBR1|TGFBR3|TGFBRAP1|VWC2|ZFYVE9	47	0.728917708833958|0.689043364857501|0.920170329014711|0.535513964533472|0.19757632104337|0.0355899436287146|0.0149068686547265|0.229829303987486|0.0243045189809385|0.592330108742579|0.0846839221202109|0.479247938228478|0.690979363270128|0.587689472876425|0.244642735216566|0.756464022526862|0.00234221355854536|0.140466800598837|0.215686760950078|0.19719970038546|0.104935216565774|0.043816691916595…	47	2.40361	0.840815	0.0967406	1
HUMORAL_IMMUNE_RESPONSE	C2|CCL2|CCR6|CD28|CD83|CFHR1|DMBT1|EBI3|GPI|IL4|IL6|IL7|KRT1|LTF|LY86|MBL2|MNX1|MS4A2|PAX5|PDCD1|POU2AF1|POU2F2|BCL2|PSMB10|BLNK|BST1|BST2|ST6GAL1|TREM1|TREM2|YTHDF2	32	0.0604100948284956|0.162005312601135|0.232103813494774|0.0994395969114712|0.681386308611005|0.463065747170638|0.186821624292387|0.0883888443740583|0.382183391002006|0.195071905632992|0.601219002094222|0.0174067422722952|0.183716718875656|0.557862804794752|0.0612882292370667|0.227483971690388|0.531346450128831|0.00350367156551012|0.0829578823705736|0.00243902522308881|0.302910010178069|0.424906889…	31	0.0254089	0.00485267	0.00918543	1
MALE_GONAD_DEVELOPMENT	CSDE1|DMRT1|DMRT2|ANKRD7|LHB|LHCGR|MEA1|NCOA4|NR5A1|PRKACG|SOX15|SRD5A2	12	0.160417350020683|0.228475888709188|0.398689911567225|0.0718470865666514|0.326639701275027|0.44546157579501|0.458014580635235|0.0320830435188677|0.303448109970132|0.0514315088959585|0.191772012155195|0.582616750221063	12	1.71931	1.25745	0.249014	1
DNA_DAMAGE_RESPONSESIGNAL_TRANSDUCTION_BY_P53_CLASS_MEDIATOR	C16orf5|DYRK2|EEF1E1|GML|IFI16|MYO6|NBN|PCBP4|PML|BCL3|BRCA1|TP53|TRIAP1	13	0.149822877380849|0.191672919880196|0.0366856799186778|0.271047679036708|0.0561763419262764|0.270550201211958|0.0241174640519455|0.159851728649575|0.358724845016378|0.542003029936472|0.110645014977633|0.0875450740664286|0.631237473769794	13	2.05206	1.03743	0.159137	1
NUCLEOTIDE_METABOLIC_PROCESS	ABCA1|ACLY|C16orf7|CDA|CMPK1|ADCY7|ADK|ADM|ADORA2A|ADSS|CTNS|CTPS|DCK|DCTD|ENTPD4|AK5|AMPD3|FHIT|FIGNL1|GRM8|GUK1|ME1|NDUFS1|NT5C|NT5M|NUDT4|NUDT5|OLA1|OXER1|PDZD3|PGD|PGLS|PNKP|PPAT|PTHLH|PTH|REXO2|TYMP|TYMS|UCN2|UMPS	42	0.585972319217141|0.223994789087172|0.708943221835381|0.101868335865327|0.623961407144393|0.115503745799993|0.0493405893396957|0.420761251879496|0.00463482574958385|0.0959610401252016|0.223818184407274|0.302387776248165|0.325785223565762|0.42489751580928|0.244857846902241|0.0448134691890592|0.243881859511589|0.440450389521048|0.205814964439241|0.0171797468363047|0.282493049888865|0.13155657496113…	41	2.16836	1.13173	0.164859	1
CELLULAR_CARBOHYDRATE_CATABOLIC_PROCESS	CHIT1|ECD|ALDOA|ALDOB|GAA|GAPDHS|GBA2|GBA3|GNPDA1|GNS|GUSB|HK1|HYAL4|MGAM|MIOX|PFKL|PFKM|PGD|PGLS|PYGB|TREH	23	0.00124628452288655|0.0514375808680192|0.632719240147102|0.0874900907793911|0.272869097665869|0.700443817028535|0.544576608812601|0.0824052716617353|0.294764144721323|0.371753090589056|0.270568252430266|0.139095110584715|0.0191368546065722|0.0225584769380228|0.00508486557027887|0.271375669873899|0.34692575813955|0.273991168365325|0.374057152506762|0.142106989314319|0.0190266224141323	21	8.10726	0.99181	0.00434497	1
AMINE_TRANSPORT	CLN3|CTNS|GDNF|AQP9|ARL6IP5|PDPN|PICK1|SERINC1|SLC16A10|SLC18A1|SLC18A2|SLC18A3|SLC1A1|SLC1A2|SLC1A3|SLC1A4|SLC1A5|SLC1A6|SLC22A3|SLC25A12|SLC25A13|SLC25A15|SLC25A22|SLC38A3|SLC3A1|SLC3A2|SLC43A1|SLC44A1|SLC44A2|SLC6A2|SLC6A3|SLC6A4|SLC6A7|SLC7A10|SLC7A5|SLC7A8|SLC7A9	38	0.441516870830734|0.223818184407274|0.234740172043556|0.663167240252468|0.116559251733879|0.131062680419963|0.0436320188582771|0.0515905939322361|0.569238680145401|0.110033565004123|0.102262242502135|0.660969422084588|0.552933488724699|0.243373247460628|0.00545417634872036|0.0923646200016577|0.376177473679121|0.330494767851588|0.358410964714537|0.0924963335755075|0.340736931716303|0.4300268571661…	37	2.73571	1.08454	0.109529	1
PROTEIN_TRANSPORT	ABCG1|CALR|CBLB|CD3G|CD74|CDC37|CDH1|CEP290|CEP57|COG2|COG7|CTSA|DERL1|DERL2|DUSP16|EIF5A|ERP29|F2R|F2|FAF1|AGXT|AIP|AKT1|FYB|GABARAP|GGA1|GLI3|GSK3B|HOMER3|HPS4|ICMT|ANGPTL3|AP1G1|AP1M2|AP3B1|AP3D1|AP3M1|AP3S2|APBA1|IPO5|KDELR1|KDELR2|KIF13B|KLHL2|KPNA1|KPNA2|KPNA3|KPNA4|KPNA5|KPNA6|KPNB1|LGTN|LMAN2L|APPBP2|ARCN1|ARFIP1|LRP1B|LTBP2|MCM3AP|MDFI|MFN2|MIPEP|MXI1|MYH9|MYO6|NAGPA|NCKIPSD|ATG4B|ATG4C|…	157	0.197274229292074|0.0503766175621406|0.230214498747481|0.496894379522576|0.0638836686581297|0.9190877875337|0.0969074377557864|0.4221076177541|0.249756838186568|0.105422130164477|0.19105939574671|0.697979526324077|0.0295906713426128|0.229989818366745|0.310954916492281|0.155194296340099|0.226066434284854|0.0791219108613244|0.00626471884049162|0.0170786619114681|0.0734297251704394|0.138184686314369…	150	0.0302778	0.00505265	0.00912962	1
TRANSLATION	AARS|ABCF1|CD276|CD28|CEBPG|COPS5|DARS|DAZL|DDX25|DHPS|DPH1|EBI3|EEF1A1|EEF2K|EIF1B|EIF1|EIF2AK1|EIF2AK3|EIF2AK4|EIF2A|EIF2B1|EIF2B2|EIF2B3|EIF2B4|EIF2B5|EIF2C1|EIF3A|EIF3B|EIF3C|EIF3D|EIF3E|EIF3F|EIF3G|EIF3H|EIF3I|EIF3J|EIF4A2|EIF4A3|EIF4B|EIF4G2|EIF4G3|EIF4H|EIF5A|EIF5|ELANE|EREG|ETF1|AIMP1|FARS2|FARSB|FURIN|GHRL|GHSR|GLMN|HBS1L|HRSP12|HSPB1|APBB1|APOA2|IGF2BP2|IL10|IL12B|IL17F|IL27|IL29|IL4|IL…	180	0.0790872712565023|0.37245069849009|0.0365452671483978|0.0994395969114712|0.372908149600213|0.0213993812352368|0.121440230471096|0.167151498151369|0.0709186963283601|0.307255997123271|0.657593068802939|0.0883888443740583|0.207824430757477|0.378746364348344|0.514714506477956|0.435714625491216|0.184738096336172|0.464111387322345|0.0269900478874399|0.152394308811895|0.196498232036855|0.5976350939331…	170	0.0059265	0.00781529	0.0203077	1
POSITIVE_REGULATION_OF_MAPKKK_CASCADE	CARD9|CD27|ADRB2|ADRB3|GRM4|HIPK2|TAOK2|TAOK3|TPD52L1|TRAF7	11	0.143324465312905|0.60845742131796|0.200643963597378|0.347394504959067|0.0429041109911688|0.215686760950078|0.229655269107567|0.212346531732487|0.0516192116348573|0.573911105921339	10	1.03676	0.829321	0.253945	1
CYTOSKELETON_DEPENDENT_INTRACELLULAR_TRANSPORT	DYNC1I1|APBA1|KIF13B|KIF1A|KIF1B|KIF3B|KIF5A|KIF5B|LRPPRC|MAP1S|MYH10|MYH6|MYH7|MYH9|MYL6B|MYL6|MYO1E|MYO6|MYO9B|NEFL|OPA1|RHOT1|RHOT2|TNNT2	26	0.064161035171621|0.65478313553965|0.137157992675291|0.00661785370671319|0.0978477176836903|0.334525820949455|0.0583010001198224|0.0929915977875172|0.142261257298217|0.785511038636763|0.0905979916116348|0.0109545883413944|0.00704105272652777|0.319809732435259|0.535675498075799|0.639176579974747|0.0580810277743874|0.270550201211958|0.554050090650485|0.518810035402574|0.0641838024268196|0.066301429…	24	3.47281	0.772375	0.0433766	1
POSITIVE_REGULATION_OF_DNA_BINDING	ABRA|CAMK2A|CARD11|CEBPG|EDF1|EP300|ERC1|IKBKB|JMY|MAP3K13|NFAM1|NLRC3|NME1|NOD2|NPM1|BCL10|PRDX3|PRKCQ|PYCARD|RELA|TNF|TSSK4|UBE2N|UBE2V1	26	0.0325348789179951|0.166911317237613|0.00521878857874047|0.372908149600213|0.542950257526454|0.0683852204889038|0.0733959485908932|0.106832950777744|0.181277285721677|0.0279498356324015|0.335648791843247|0.000724964476759959|0.0485162814217642|0.0697637313906513|0.051298322947508|0.312916336349225|0.188548787146526|0.113239686065569|0.881773976410599|0.267099538234133|0.00375854762663053|0.138178…	24	9.60943	0.999221	0.00193302	1
CATABOLIC_PROCESS	ABCE1|ACADM|ACADS|ACADVL|ACLY|ACO2|CDA|CDC20|CDC23|CDKN2A|CECR2|CEL|CES2|CHIT1|CIDEA|ADAMTS13|COLQ|CPA2|CPT1A|CPT1B|CYCS|CYP46A1|DDAH1|DDAH2|DDO|DERL1|DERL2|DFFA|DFFB|DHPS|ECD|ECH1|ECHS1|EDEM1|EGLN2|ENTPD4|ERCC1|ERCC2|ERCC3|ERCC4|ERCC5|ERN2|FAF1|FAH|AKR1D1|ALDH1L1|ALDH4A1|ALDH5A1|ALDOA|ALDOB|AMFR|AMPD3|AMT|ANAPC10|ANAPC2|ANAPC4|ANAPC5|FBXL4|FBXO22|FBXO7|FOXL2|FZR1|GAA|GAD1|GAD2|GAPDHS|GBA2|GBA3|G…	225	0.0234304126825251|0.173422869966921|0.178434384978549|0.351359962854911|0.223994789087172|0.606082928178674|0.101868335865327|0.516566624638281|0.281358315892891|0.0259211266268828|0.257407794464966|0.38699324327699|0.527315177614008|0.00124628452288655|0.920170329014711|0.100126753617811|0.0895370571502874|0.288304829430212|0.0428062444517869|0.0620834127137009|0.227265630995716|0.8652790510969…	218	0.00288734	0.00157534	0.00468777	1
PROTEIN_IMPORT_INTO_NUCLEUS_TRANSLOCATION	CEP57|F2R|F2|AKT1|GLI3|KPNB1|BCL3|BCL6|TNF|TNPO1|ZFYVE9	11	0.249756838186568|0.0791219108613244|0.00626471884049162|0.50847248860073|0.162513857429509|0.284643766409452|0.542003029936472|0.205811678380394|0.00375854762663053|0.158921713235259|0.276077086313999	11	5.97049	0.953077	0.0134454	1
HORMONE_METABOLIC_PROCESS	CHST8|CHST9|ADM|CYP11A1|CYP11B2|DHRS2|DHRS3|DHRS9|DIO1|DIO2|ECE2|AKR1C4|AKR1D1|ALDH8A1|ALDH9A1|HSD11B2|HSD17B11|HSD17B6|HSD3B1|RDH11|RDH12|RETSAT|SCG5|SHH|BMP6|STUB1|SULT1B1|UGT1A1|UGT2B11|UGT2B4|YWHAH	32	0.229883307106632|0.213125570182912|0.420761251879496|0.0641032354931264|0.0291034513917305|0.741288450699123|0.232905889610744|0.209545403861806|0.0154026909042329|0.13498975506712|0.198625254232274|0.0649839017050744|0.948055526057582|0.00951880495838386|0.365885480183752|0.922294667917753|0.122622605057718|0.574588020576941|0.102359109137376|0.159721051175082|0.10088757668298|0.056366603864078…	31	0.00233707	0.00101893	0.00314169	1
REGULATION_OF_PROTEIN_SECRETION	ACHE|CADM1|CARD8|CIDEA|CRTAM|DNAJC1|DPH3|GLMN|ANG|APOA1|APOA2|INS|ARFIP1|NLRP12|NLRP2|NLRP3|NOD2|PYCARD|PYDC1|SERGEF|SRGN	22	0.556048115223023|0.0607277642369308|0.0281318425259471|0.920170329014711|0.0160479171936746|0.0736369043394812|0.299252736613275|0.333959980331665|0.464800772366066|0.286410689433946|0.00217958015485775|0.0427974039493707|0.160581773990257|0.623232335223836|0.584735712664292|0.00764213277365799|0.0697637313906513|0.881773976410599|0.552817625865801|0.187457292315767|0.0752764194402169	21	6.43122	0.997595	0.0111679	1
POSITIVE_REGULATION_OF_SECRETION	ACHE|CADM1|CARD8|CARTPT|CRTAM|GCK|GHRH|GHRL|GLMN|ANG|INHA|INHBA|INHBB|INS|NLRP2|NLRP3|NOD2|PYCARD|PYDC1|SCIN	20	0.556048115223023|0.0607277642369308|0.0281318425259471|0.125727952774833|0.0160479171936746|0.0238329439294022|0.00315818996483852|0.219717654311554|0.333959980331665|0.464800772366066|0.137319537199774|0.0438166919165957|0.4848569831744|0.0427974039493707|0.584735712664292|0.00764213277365799|0.0697637313906513|0.881773976410599|0.552817625865801|0.299390360978427	20	8.07787	1.1742	0.00600166	1
INTERFERON_GAMMA_BIOSYNTHETIC_PROCESS	CD276|CEBPG|EBI3|IL12B|IL18|IL27|INHA|INHBA|TLR3|TLR9	12	0.0365452671483978|0.372908149600213|0.0883888443740583|0.542388823148134|0.0486582622071492|0.0521847544301552|0.137319537199774|0.0438166919165957|0.0402430001599337|0.0228586196047321	10	6.79575	1.46029	0.0180297	1
PROTEIN_LOCALIZATION	ABCA1|ABCG1|ACHE|CADM1|CALR|CANX|CARD8|CBLB|CBY1|CD3G|CD74|CD81|CDC37|CDH1|CEP290|CEP57|CIDEA|COG2|COG3|COG7|COLQ|COX18|CRTAM|CTSA|CUTA|DERL1|DERL2|DNAJC1|DPH3|DUSP16|EGFR|EIF5A|ERCC3|ERP29|F2R|F2|FAF1|AGXT|AIP|AKAP10|AKT1|FYB|GABARAP|GGA1|GGN|GLI3|GLMN|GSK3B|HOMER3|HPS4|ICMT|ANGPTL3|ANG|AP1G1|AP1M2|AP3B1|AP3D1|AP3M1|AP3S2|APBA1|APOA1|APOA2|INS|IPO5|KDELR1|KDELR2|KIF13B|KLHL2|KPNA1|KPNA2|KPNA3|KP…	214	0.585972319217141|0.197274229292074|0.556048115223023|0.0607277642369308|0.0503766175621406|0.462896089115715|0.0281318425259471|0.230214498747481|0.0870577484955973|0.496894379522576|0.0638836686581297|0.0720047891839457|0.9190877875337|0.0969074377557864|0.4221076177541|0.249756838186568|0.920170329014711|0.105422130164477|0.11996833072475|0.19105939574671|0.0895370571502874|0.382998549253636|0…	204	0.0318841	0.00515706	0.00918747	1
CARBOHYDRATE_CATABOLIC_PROCESS	CHIT1|ECD|ALDOA|ALDOB|GAA|GAPDHS|GBA2|GBA3|GNPDA1|GNS|GUSB|HK1|HYAL4|MGAM|MIOX|PFKL|PFKM|PGD|PGLS|PYGB|SPACA3|TREH	24	0.00124628452288655|0.0514375808680192|0.632719240147102|0.0874900907793911|0.272869097665869|0.700443817028535|0.544576608812601|0.0824052716617353|0.294764144721323|0.371753090589056|0.270568252430266|0.139095110584715|0.0191368546065722|0.0225584769380228|0.00508486557027887|0.271375669873899|0.34692575813955|0.273991168365325|0.374057152506762|0.142106989314319|0.0179466948450211|0.0190266224…	22	8.59163	0.996221	0.00335418	1
ADENYLATE_CYCLASE_ACTIVATION	ACR|CALCA|CAP1|CAP2|ADCY7|ADCYAP1|ADORA2B|ADORA3|ADRB1|ADRB2|ADRB3|CRHR1|EDNRA|GHRHR|GIPR|GLP1R|GNAS|P2RY11	19	0.019034207615108|0.728566445168382|0.136127701777105|0.0738900628788305|0.115503745799993|0.233531723268988|0.135206781445911|0.283413885641993|0.676036088764119|0.200643963597378|0.347394504959067|0.719070138194444|0.23793974738275|0.0202715310334409|0.235176863880505|0.269933938743334|0.685210093360227|0.849537377787857	18	1.38532	0.8114	0.189146	1
BASE_EXCISION_REPAIR	CCNO|ERCC6|HMGB1|HMGB2|APEX1|MPG|MSH2|MSH3|MSH6|NTHL1|OGG1|POLG|SMUG1|TDG|TP53|UNG	17	0.514777757237023|0.410126494222026|0.136656066267462|0.103123619236201|0.0717772052917663|0.812632832957498|0.642961091432231|0.180993464336183|0.275051131718801|0.397281588201732|0.140684195090163|0.242039286941832|0.0255862527653754|0.268190315981244|0.0875450740664286|0.63558884573853	16	0.936271	1.02302	0.340901	1
NEURON_APOPTOSIS	CDK5R1|CDK5|AKT1S1|GDNF|GRIK2|GRM4|NF1|NLRP1|PCSK9|BAX|BCL2|BID|PPT1|RASA1|BNIP3|SOD1|TGFB2	17	0.24812360752252|0.400178427111608|0.304667059692178|0.234740172043556|0.0599178555530007|0.0429041109911688|0.0516085816875882|0.0511214573672301|0.526897395314014|0.0865137159257616|0.520025059292013|0.303013890207019|0.434633207625165|0.347258414514578|0.372326253418133|0.120721843390554|0.0234908777127244	17	1.784	1.08566	0.200504	1
DNA_PACKAGING	ACIN1|CDCA5|CHAF1A|CHAF1B|CHMP1A|DFFB|AIFM2|H1FNT|HAT1|HDAC5|HELLS|NAP1L1|NAP1L4|NCAPH|ASF1A|ASH1L|NUSAP1|PAM|PRM1|PRM2|RSF1|SET|SIRT1|SIRT4|SIRT5|SMARCA5|SMC4|SYCP3|TNP1|TOP2A|TSSK6	35	0.22887914800651|0.147826194452625|0.784963156723031|0.268664976112224|0.275850764931362|0.247487520310979|0.376465841574133|0.0561711443243147|0.0932629740274993|0.64374448710709|0.140216999447469|0.303969622925384|0.564315361193477|0.507274691477577|0.0763818020875382|0.0729036898941483|0.188819795445381|0.101137063031278|0.364242331788287|0.023170885009254|0.0289207198538539|0.331607191383887|…	31	0.704799	1.03964	0.415731	1
CARBOHYDRATE_BIOSYNTHETIC_PROCESS	ACN9|CHST11|CHST12|CHST13|CHST15|CHST3|CHST6|CHST8|CHST9|COG2|CSGALNACT1|CSGALNACT2|DYRK2|EXT1|EXT2|ALG1|FUT8|GALNT5|GCK|GCNT2|GLCE|GMDS|GYS2|HAS1|HS3ST3B1|HS3ST5|HS6ST1|LALBA|ARPP19|MPDU1|NANP|NDST1|ATF4|PMM2|PPARGC1A|B3GALT6|B3GAT2|B3GNT8|B4GALT1|B4GALT7|SLC25A10|ST8SIA2|TSTA3|UAP1|UGDH|XYLT1	49	0.0562431497282397|0.148801765466811|0.256125735577534|0.476455164920872|0.0120098304994336|0.160669374988461|0.0154044067528963|0.229883307106632|0.213125570182912|0.105422130164477|0.0871829590902231|0.17728590980449|0.191672919880196|0.0468564541360597|0.0798610988554996|0.304246636914803|0.0743823718013695|0.142430601117503|0.0238329439294022|0.0212846970082623|0.0292157343371144|0.0553059524…	46	3.42641	1.09949	0.0735631	1
POTASSIUM_ION_TRANSPORT	ABCC8|ABCC9|CHP|KCNA10|KCNA1|KCNA2|KCNA3|KCNA4|KCNA5|KCNA6|KCNAB1|KCNAB3|KCNB2|KCNC1|KCNC3|KCNC4|KCND3|KCNE1|KCNE2|KCNF1|KCNG2|KCNH1|KCNH2|KCNH3|KCNH4|KCNIP2|KCNJ10|KCNJ11|KCNJ12|KCNJ15|KCNJ1|KCNJ2|KCNJ3|KCNJ4|KCNJ5|KCNJ6|KCNK17|KCNK1|KCNK3|KCNK4|KCNK5|KCNK6|KCNK7|KCNMB1|KCNMB2|KCNMB3|KCNMB4|KCNN1|KCNN3|KCNN4|KCNQ1|KCNQ2|KCNQ3|KCNQ4|KCNS1|KCNS3|KCNV1|ATP1A4	58	0.18649022878455|0.106685731394391|0.461518940295914|0.0710211776609241|0.75128494635914|0.326597058075049|0.781780174257202|0.122802204769997|0.55431645281786|0.294177759701062|0.0258118577284355|0.534964727576701|0.158431408379729|0.214702521017963|0.201821425548724|0.155918923048274|0.141449583644914|0.332407093694003|0.1019180840222|0.266230437484509|0.162984543099051|0.021706873651233|0.0132…	58	1.24403	0.881031	0.230553	1
CYTOKINE_SECRETION	ABCA1|CADM1|CARD8|CIDEA|CRTAM|GLMN|APOA1|APOA2|INS|NLRC4|NLRP12|NLRP2|NLRP3|NOD2|PYCARD|PYDC1|SRGN	18	0.585972319217141|0.0607277642369308|0.0281318425259471|0.920170329014711|0.0160479171936746|0.333959980331665|0.286410689433946|0.00217958015485775|0.0427974039493707|0.0976636001085724|0.623232335223836|0.584735712664292|0.00764213277365799|0.0697637313906513|0.881773976410599|0.552817625865801|0.0752764194402169	17	7.37958	0.974634	0.00631004	1
REGULATION_OF_MULTICELLULAR_ORGANISMAL_PROCESS	ACTC1|ZNF675|C2|CACNA1H|CADM1|CALCA|CARD11|CARTPT|CD1D|CD276|CD28|CD3E|CD47|CD79A|CFHR1|CHRM2|CHRNA7|CIDEA|ACVR1|ADORA3|AFAP1L2|CNN1|COL4A4|CRTAM|CYP2J2|DES|DMPK|EBI3|EREG|F2|AHSG|FST|FYN|GHRL|GHSR|GLMN|GLRA1|GP1BA|GRIK1|GRIK2|HIF1A|HS3ST5|HSPB7|ICOSLG|ANKH|APOBEC3F|APOBEC3G|IFNG|IFNK|IL12A|IL12B|IL18|IL21|IL27|IL28RA|IL29|IL4|IL7|INHA|INHBA|KCNB2|KCNE1|KCNE2|KCNG2|KCNH2|KCNIP2|KCNJ12|KCNMB2|KCNM…	151	0.30827900843751|0.0486209713827734|0.0604100948284956|0.0252665222268967|0.0607277642369308|0.728566445168382|0.00521878857874047|0.125727952774833|0.094789860730405|0.0365452671483978|0.0994395969114712|0.245607429356821|0.173413123834293|0.0571666381560647|0.463065747170638|0.106360731320842|0.0881716589928754|0.920170329014711|0.0355899436287146|0.283413885641993|0.0651547040497803|0.28046817…	142	0.00184091	0.00187526	0.00599696	1
POSITIVE_REGULATION_OF_PROTEIN_AMINO_ACID_PHOSPHORYLATION	CARD14|CCND1|CCND2|CCND3|CD80|CD81|CLCF1|AKTIP|HCLS1|IL12A|IL20|IL29|IL31RA|IL3|IL5|ITLN1|LYN|BMP4|TDGF1|TNK2	20	0.0165987081368375|0.173072764788908|0.67219659055864|0.228764106262171|0.447291970579944|0.0720047891839457|0.304737364436298|0.3220479280593|0.0595375905125533|0.0843167033953024|0.135199580694121|0.0274062578911359|0.03227125518312|0.0216862847272866|0.0532019341284631|0.0453178277338273|0.045256627941219|0.00874636758530545|0.416778688680681|0.179285242217399	20	5.2308	1.14931	0.0278083	1
REGULATION_OF_PROTEIN_IMPORT_INTO_NUCLEUS	CDH1|FAF1|MDFI|MXI1|NF1|NFKBIE|NFKBIL1|NLRP12|NLRP3|BCL3|SMAD3|TGFB1|TNFSF14|TRIP6	16	0.0969074377557864|0.0170786619114681|0.139495734463704|0.135732208526438|0.0516085816875882|0.233479264777851|0.0188298958062758|0.623232335223836|0.00764213277365799|0.542003029936472|0.0172061148916784|0.351483558199247|0.549301942585956|0.491562395898621	14	6.83616	1.16044	0.0115746	1
INTERFERON_GAMMA_PRODUCTION	CD276|CEBPG|EBI3|IL12A|IL12B|IL18|IL27|INHA|INHBA|TLR3|TLR9	14	0.0365452671483978|0.372908149600213|0.0883888443740583|0.0843167033953024|0.542388823148134|0.0486582622071492|0.0521847544301552|0.137319537199774|0.0438166919165957|0.0402430001599337|0.0228586196047321	11	6.51969	1.50897	0.0222086	1
REGULATION_OF_CELLULAR_PROTEIN_METABOLIC_PROCESS	CAPG|CARD14|CCDC88A|CCDC88C|CCND1|CCND2|CCND3|CD276|CD28|CD80|CD81|CDC42EP2|CDC42EP5|CEBPG|CLASP1|CLCF1|CLN6|CXCL12|DAZL|DDX25|DNAJC1|EBI3|EGFR|EIF1B|EIF1|EIF2AK1|EIF2AK3|EIF2AK4|EIF2A|EIF2B2|EIF2B5|EIF2C1|EIF3A|EIF3C|EIF3D|EIF3E|EIF3F|EIF3G|EIF3H|EIF3I|EIF3J|EIF4A2|EIF4A3|EIF4B|EIF4G2|EIF4G3|EIF4H|EIF5A|EIF5|ELANE|EREG|ETF1|AKTIP|FURIN|GHRL|GHSR|GLMN|GSN|GTPBP4|HCLS1|HRSP12|HSPB1|ANGPTL3|APBB1|A…	162	0.141414120144334|0.0165987081368375|0.0780721186211304|0.274022545205148|0.173072764788908|0.67219659055864|0.228764106262171|0.0365452671483978|0.0994395969114712|0.447291970579944|0.0720047891839457|0.378736304729269|0.0745529362025215|0.372908149600213|0.0439849630030779|0.304737364436298|0.718459048498475|0.0860871061563238|0.167151498151369|0.0709186963283601|0.0736369043394812|0.0883888443…	155	0.00202683	0.00215616	0.00678937	1
MICROTUBULE_BASED_MOVEMENT	DYNC1I1|APBA1|KIF13B|KIF1A|KIF1B|KIF3B|KIF5A|KIF5B|LRPPRC|MAP1S|NEFL|OPA1|RHOT1|RHOT2	16	0.064161035171621|0.65478313553965|0.137157992675291|0.00661785370671319|0.0978477176836903|0.334525820949455|0.0583010001198224|0.0929915977875172|0.142261257298217|0.785511038636763|0.518810035402574|0.0641838024268196|0.0663014293492366|0.511686321206998	14	3.46547	1.06513	0.0686349	1
REGULATION_OF_PROTEIN_STABILITY	A1CF|CCDC88C|CDKN2AIP|COG3|COG7|FBXO7|GTPBP4|HPS4|APOA1|APOA2|ISOC2|APTX|MDM4|AURKA|PEX6|PPARGC1A|PTEN|STX12|TBRG1	19	0.104779248619679|0.274022545205148|0.309649060827463|0.11996833072475|0.19105939574671|0.718069160166206|0.273996769337907|0.0356868378110863|0.286410689433946|0.00217958015485775|0.980769621834667|0.348015755328339|0.283613692359782|0.217614452150089|0.403734655781848|0.211399759200406|0.379451914695947|0.0781462640900723|0.211648960689556	19	3.64761	0.97922	0.054463	1
REGULATION_OF_IMMUNE_SYSTEM_PROCESS	C2|CADM1|CD1D|CD276|CD28|CD3E|CD47|CD79A|CFHR1|CRTAM|EBI3|EREG|FYN|GLMN|ICOSLG|APOBEC3F|APOBEC3G|IFNK|IL12A|IL12B|IL18|IL21|IL27|IL28RA|IL29|IL4|IL7|INHA|INHBA|KRT1|LAT2|LAT|LAX1|LCK|LST1|MALT1|MAP3K7|MBL2|MIA3|NCK1|NCK2|NCR1|NFAM1|BCAR1|PTPRC|SART1|SFTPD|SIRPG|SIT1|SLA2|SOCS5|SPACA3|SPINK5|TARBP2|TGFB1|TGFB2|THY1|TNFSF13|TRAF2|TRAF6|TRAT1|UBE2N|ZAP70	67	0.0604100948284956|0.0607277642369308|0.094789860730405|0.0365452671483978|0.0994395969114712|0.245607429356821|0.173413123834293|0.0571666381560647|0.463065747170638|0.0160479171936746|0.0883888443740583|0.118278056664943|0.0217404994817114|0.333959980331665|0.441710177583439|0.255068151316441|0.572009579366765|0.244855971556404|0.0843167033953024|0.542388823148134|0.0486582622071492|0.360182229…	63	0.00148003	0.00177053	0.00585482	1
REGULATION_OF_CYTOKINE_BIOSYNTHETIC_PROCESS	CD276|CD28|CEBPG|EBI3|ELANE|EREG|GHRL|GHSR|GLMN|APOA2|IL12B|IL17F|IL27|IL6|IL9|INHA|INHBA|INHBB|IRF4|LTB|MAST2|NLRP12|AZU1|BCL10|BCL3|PRG3|SFTPD|SIGIRR|SPN|TLR1|TLR3|TLR4|TLR6|TLR9|TNFRSF8	38	0.0365452671483978|0.0994395969114712|0.372908149600213|0.0883888443740583|0.606785484969575|0.118278056664943|0.219717654311554|0.518184263049473|0.333959980331665|0.00217958015485775|0.542388823148134|0.104935216565774|0.0521847544301552|0.601219002094222|0.0704035557614541|0.137319537199774|0.0438166919165957|0.4848569831744|0.345342698332642|0.338215611602786|0.368928629156915|0.6232323352238…	35	3.77231	1.21581	0.0697456	1
SPINDLE_ORGANIZATION_AND_BIOGENESIS	KIF11|KIF23|PRC1|RAN|RCC1|SMC3|STMN1|TTK|TUBG1	11	0.188826357438078|0.155671147987082|0.167501749366518|0.583124063685218|0.487113048847632|0.319092080555303|0.295194550252374|0.272891494866374|0.492487319082901	9	0.162482	1.19281	0.756878	1
PROTEIN_AMINO_ACID_DEPHOSPHORYLATION	CTDP1|DUSP10|DUSP13|DUSP22|DUSP2|DUSP3|DUSP4|DUSP5|DUSP6|DUSP8|EPM2A|MTMR3|MTMR7|PPEF2|PPM1B|PPM1D|PPM1G|PPM1M|PPP1CA|PPP2CA|PPP2CB|PPP2R1A|PPP2R2A|PPP2R3A|PPP2R4|PPP5C|PPP6C|PTEN|PTPLA|PTPN12|PTPN13|PTPN14|PTPN18|PTPN21|PTPN22|PTPN2|PTPN3|PTPN4|PTPN5|PTPN6|PTPN7|PTPN9|PTPRB|PTPRC|PTPRD|PTPRE|PTPRH|PTPRJ|PTPRM|PTPRN2|PTPRO|PTPRR|PTPRT|PTPRZ1|SBF1|SSH1|SSH2|TGFB1|TIMM50|TPTE	63	0.114178777186569|0.0868434588036028|0.0977502086608629|0.130483055939469|0.641275160039688|0.319287638039214|0.238139226917486|0.171870414376447|0.400564865428932|0.657064612613375|0.212177422110945|0.364788986392919|0.0455369788583253|0.0239294924130862|0.021814439045829|0.244609378505388|0.00744670517841639|0.467110186248445|0.581137771607422|0.230800883632677|0.923587762326081|0.9500445152505…	60	1.00591	1.0175	0.321528	1
NEGATIVE_REGULATION_OF_PROGRAMMED_CELL_DEATH	AATF|CASP3|CBX4|CCL2|CD27|CD28|CD74|CDH13|CDK1|CDKN2D|CFL1|CFLAR|CIAPIN1|CIDEA|CLCF1|CLN3|ACVR1|CRYAA|CRYAB|DAD1|DDAH2|DFFA|DHCR24|ERC1|ERCC5|FAIM3|AKT1S1|ALB|ALOX12|AMIGO2|FAS|FOXO1|GCLC|GDNF|GHRL|GLO1|GPX1|GSK3B|GSTP1|HBXIP|HDAC1|HDAC3|HIPK3|HMGB1|HRK|HSP90B1|HSPA1B|HSPA9|HSPB1|HTATIP2|ANGPTL4|ANXA1|ANXA4|ANXA5|API5|IER3|IFI6|IGF1R|IL1A|IL2RB|IL2|IL3|IL4|IL6|IL7|KRT18|ARHGDIA|MAPK8|MCL1|MIF|MPO…	151	0.40911214939364|0.0501056564554361|0.644336772688471|0.162005312601135|0.60845742131796|0.0994395969114712|0.0638836686581297|0.196805382997808|0.0100640553502624|0.448192716254292|0.174272145269968|0.193628754967392|0.764113739134033|0.920170329014711|0.304737364436298|0.441516870830734|0.0355899436287146|0.00729374767831703|0.0216652794915659|0.266308178713077|0.524162167363694|0.2299153314974…	149	0.00227398	0.00196621	0.00608072	1
TRANSMEMBRANE_RECEPTOR_PROTEIN_TYROSINE_KINASE_SIGNALING_PATHWAY	ABI1|CBLC|CBL|CD3EAP|CD3E|CDH13|CEP57|ADRB2|AFAP1L2|AGRN|CNKSR1|DOK1|EDN2|EFNB3|EGFR|EGF|EPGN|EPS15|EPS8|ERBB2IP|ERBB2|ERBB3|EREG|AKT1|FGF5|FGFR3|FGFR4|FIBP|FLT3|FLT4|FOXC2|FRS2|FRS3|GAB1|GFRA2|GRB10|GRB2|GRB7|AP3S1|IGF1R|IGF2|INSR|IRS1|KDR|LCP2|MAPK8IP2|MPZL1|MTSS1|MUSK|NCK2|NRTN|NTRK1|NTRK2|NTRK3|OTX2|PDPK1|PICK1|PIK3R1|PIK3R3|BAIAP2|BCAR1|BDKRB2|PRLR|PTK2B|PTPRG|PTPRJ|PTPRT|PXN|RAPGEF1|ROR1|RP…	83	0.124494855714699|0.00939983770638586|0.214959753981336|0.847854097968854|0.245607429356821|0.196805382997808|0.249756838186568|0.200643963597378|0.0651547040497803|0.366061406375478|0.0977800064821195|0.372874701782122|0.0691434285433719|0.388754473768683|0.0139533313172189|0.00683296302878522|0.0814563610416553|0.0664174172415701|0.0661107468750131|0.0211492528670014|0.158881391998436|0.7729739…	81	0.0103742	0.00580984	0.0135372	1
DNA_FRAGMENTATION_DURING_APOPTOSIS	CDKN2A|CECR2|CIDEA|CYCS|DFFA|DFFB|FOXL2|BAX|PPT1|BNIP3|SOD1|TPD52L1	13	0.0259211266268828|0.257407794464966|0.920170329014711|0.227265630995716|0.229915331497402|0.247487520310979|0.427627401649114|0.0865137159257616|0.434633207625165|0.372326253418133|0.120721843390554|0.0516192116348573	12	1.53861	1.01722	0.219092	1
HEME_METABOLIC_PROCESS	COX10|COX15|CPOX|ALAD|ALAS1|FECH|NFE2L1|PPOX|BLVRA|TSPO	11	0.0212888239239931|0.231030570555787|0.348942988581752|0.292576064249199|0.289485931818066|0.179113551352249|0.342901488499586|0.0902406558462343|0.621585317082998|0.261853753315487	10	1.471	0.963323	0.215808	1
CELL_MIGRATION	ABI2|ABI3|CALCA|CCDC88A|CD2AP|CD34|CDH13|CDK5R1|CKLF|CLIC4|ACVRL1|CNTN4|CX3CL1|CXCR2|DOCK2|DPYSL5|EGFR|ENPEP|AIMP1|ALOX15B|FEZ1|FEZ2|GDNF|GLI2|GTPBP4|HMGCR|ANGPTL3|ANG|IL10|IL12A|IL12B|IL8|ITGB1BP1|ITGB1|ITGB2|KRT2|LAMB1|LAMC1|ARAP3|MDGA1|MIA3|MYH9|NEXN|NF1|NF2|NRD1|NRP1|NRP2|NRTN|NRXN1|NRXN3|OTX2|PARD6B|PARP9|PF4|PLG|PPAP2A|PPAP2B|AZU1|BCAR1|PRSS3|PTEN|RTN4|S100A2|S100P|SAA1|SCG2|SEMA3B|SEMA4F|S…	96	0.767331031762063|0.127392607566098|0.728566445168382|0.0780721186211304|0.0536673381045971|0.417886637542023|0.196805382997808|0.24812360752252|0.0337777030370083|0.0784405622733191|0.0243045189809385|0.16880714523489|0.0377750998066946|0.11165821490961|0.0580265490699601|0.221644498295167|0.0139533313172189|0.273758476886272|0.23770676174431|0.644392811311622|0.210581008250971|0.443027217924689…	91	0.00535552	0.00288425	0.00768485	1
CYCLIC_NUCLEOTIDE_MEDIATED_SIGNALING	ACR|CALCA|CALCRL|CALCR|CAP1|CAP2|CCL2|CCR1|CCR2|CCR3|CHRM2|CHRM5|ADCY7|ADCYAP1|ADORA2B|ADORA3|ADRA1B|ADRA1D|ADRA2A|ADRB1|ADRB2|ADRB3|CNR1|CNR2|CORT|CRHR1|CRHR2|DRD1|DRD2|DRD5|EDNRA|EDNRB|FPR1|GABBR1|GABBR2|GALR1|GALR2|GALR3|GHRHR|GHRH|GIPR|GLP1R|GLP2R|GNAI2|GNAI3|GNAS|GPR3|GRK5|GRM2|GRM3|GRM4|GRM7|GRM8|HRH2|HRH3|HTR1B|HTR1D|HTR1E|HTR1F|HTR4|HTR6|HTR7|LHCGR|LPAR3|LTB4R2|MC1R|MC2R|MC3R|MC4R|MC5R|MC…	102	0.019034207615108|0.728566445168382|0.131747859295693|0.0833445153171313|0.136127701777105|0.0738900628788305|0.162005312601135|0.0501954656235238|0.051827499526321|0.0838477860950699|0.106360731320842|0.217606947656093|0.115503745799993|0.233531723268988|0.135206781445911|0.283413885641993|0.15285263227177|0.573208216309565|0.214076264368352|0.676036088764119|0.200643963597378|0.347394504959067|…	100	2.58288	1.19083	0.13646	1
STEROID_BIOSYNTHETIC_PROCESS	CNBP|ADM|CYP11A1|CYP11B2|CYP19A1|CYP39A1|CYP7B1|DHCR24|DHCR7|AKR1D1|FDPS|FDXR|HSD11B2|HSD3B1|HSD3B7|NPC1L1|NR5A1|SCP2|BMP6|SOD1|TFCP2L1	23	0.0496972238296489|0.420761251879496|0.0641032354931264|0.0291034513917305|0.394939982025367|0.359183194604967|0.450802265603041|0.129270942076066|0.738637556007715|0.948055526057582|0.258523522713724|0.130496149426142|0.922294667917753|0.102359109137376|0.386585263475375|0.004606287954523|0.303448109970132|0.159200143119956|0.651408972657702|0.120721843390554|0.502997926386313	21	0.0130366	0.00461591	0.0102506	1
ION_TRANSPORT	ABCC8|ABCC9|C16orf7|CACNA1D|CACNA2D1|CACNB3|CACNB4|CCL8|CCS|CHP|CHRNA7|CHRNB1|CHRNB4|CLIC1|CLIC3|CLIC5|COX17|CSN2|AKAP7|FXYD1|FXYD3|GLRA1|GLRB|HCN2|HCN4|HFE|HVCN1|KCNA10|KCNA1|KCNA2|KCNA3|KCNA4|KCNA5|KCNA6|KCNAB1|KCNAB3|KCNB2|KCNC1|KCNC3|KCNC4|KCND3|KCNE1|KCNE2|KCNF1|KCNG2|KCNH1|KCNH2|KCNH3|KCNH4|KCNIP2|KCNJ10|KCNJ11|KCNJ12|KCNJ15|KCNJ1|KCNJ2|KCNJ3|KCNJ4|KCNJ5|KCNJ6|KCNK17|KCNK1|KCNK3|KCNK4|KCNK5…	185	0.18649022878455|0.106685731394391|0.708943221835381|0.045571404051875|0.0617965786274033|0.348009271485768|0.123393131335675|0.1973028549362|0.186761728652303|0.461518940295914|0.0881716589928754|0.500438951705251|0.0821083063794924|0.35767716652153|0.282335732968364|0.0201739273565982|0.0419509682663148|0.00477376101670601|0.0127609191601286|0.228826795337336|0.00148374087290837|0.8792649880723…	178	0.00360097	0.00207546	0.00594416	1
RESPONSE_TO_DNA_DAMAGE_STIMULUS	ABL1|C16orf5|CCNA2|CCNO|CDKN2D|CEBPG|CHEK1|CHEK2|CIB1|CIDEA|CIDEB|CSNK1D|CSNK1E|DDB1|DDB2|DDIT3|DYRK2|EEF1E1|ERCC1|ERCC2|ERCC3|ERCC4|ERCC5|ERCC6|ERCC8|EXO1|ALKBH1|FANCA|FANCC|FANCG|FEN1|FOXN3|GADD45A|GADD45G|GML|GTF2H1|GTF2H4|HMGB1|HMGB2|HUS1|APC|APEX1|IFI16|IGHMBP2|KAT5|LIG1|LIG3|LIG4|APTX|MAP2K6|MAPK12|MCM7|MLH1|MMS19|MNAT1|MPG|MRE11A|MSH2|MSH3|MSH5|MSH6|MUTYH|MYO6|NAE1|NBN|NEK11|ASF1A|ATM|ATRI…	162	0.267390400854376|0.149822877380849|0.255756010597382|0.514777757237023|0.448192716254292|0.372908149600213|0.144242055224157|0.199547201600675|0.460678128964105|0.920170329014711|0.477193610402168|0.843434404018802|0.81196664389404|0.334115351837367|0.956002253004821|0.173510884357861|0.191672919880196|0.0366856799186778|0.0770020319704708|0.252045041769481|0.240015784611412|0.12874516384956|0.1…	152	0.983388	1.13922	0.366309	1
TRANSMISSION_OF_NERVE_IMPULSE	ACCN1|CACNA1B|CACNA1E|CALY|CARTPT|CBLN1|CD9|CHRNA10|CHRNA1|CHRNA4|CHRNA5|CHRNA6|CHRNB1|CHRNB3|CHRNB4|CHRNE|CNP|CNTN4|COL4A4|COLQ|CORT|CPLX1|CPNE6|CRH|DBH|DLG4|DOC2A|DRD1|DRD2|DRD4|DTNA|EIF2B2|EIF2B4|EIF2B5|AKAP5|AKAP9|ALDH9A1|AMIGO1|AMPH|FXN|GABARAP|GABBR2|GABRB2|GABRR1|GABRR2|GAD1|GAD2|GALR2|GALR3|GCH1|GCHFR|GDNF|GHRL|GLRA1|GLRB|GPR176|GRIA1|GRIA2|GRIK1|GRIK2|GRIK4|GRIN2A|GRIN2B|GRM1|GRM2|GRM3|G…	189	0.0468752236080935|0.0902044375074409|0.141869482538052|0.82729519650263|0.125727952774833|0.761466527384906|0.0188378036940002|0.612208454890831|0.102866467416906|0.204432092218411|0.440605214758575|0.0204060566084225|0.500438951705251|0.042115280690574|0.0821083063794924|0.650983014544969|0.416051903244123|0.16880714523489|0.343262705025336|0.0895370571502874|0.299197790182786|0.065385582175715…	184	0.00668594	0.00582628	0.0148316	1
GENE_SILENCING	CHMP1A|DGCR8|DICER1|HDAC5|HELLS|SCMH1|SIRT1|SIRT4|SIRT5|TNP1	10	0.275850764931362|0.0233704835743642|0.115495352477339|0.64374448710709|0.140216999447469|0.358937270334292|0.0829796935857069|0.055750143309802|0.244017567098826|0.806478587763745	10	2.19508	1.06601	0.150192	1
TYROSINE_PHOSPHORYLATION_OF_STAT_PROTEIN	CLCF1|F2R|F2|HCLS1|IL12A|IL20|IL22RA2|IL29|IL31RA|LYN|NF2|SOCS1|STAT1	13	0.304737364436298|0.0791219108613244|0.00626471884049162|0.0595375905125533|0.0843167033953024|0.135199580694121|0.0302898200873292|0.0274062578911359|0.03227125518312|0.045256627941219|0.177839538634006|0.36715232528533|0.323830063661762	13	6.38935	1.14312	0.0144263	1
REGULATION_OF_IMMUNE_EFFECTOR_PROCESS	CADM1|CRTAM|APOBEC3F|APOBEC3G|IL12A|IL12B|IL28RA|MALT1|MAP3K7|NCR1|PTPRC|TARBP2|TRAF2|TRAF6	15	0.0607277642369308|0.0160479171936746|0.255068151316441|0.572009579366765|0.0843167033953024|0.542388823148134|0.463953598168002|0.761851706777679|0.0540763075776298|0.73134790008693|0.0187606445384654|0.49843145243242|0.0899496934730794|0.0814704995550828	14	3.12112	1.00227	0.077529	1
NEGATIVE_REGULATION_OF_CELL_MIGRATION	CLIC4|ACVRL1|ALOX15B|GTPBP4|ARAP3|MIA3|NF1|NF2|PLG|PTEN|SHH|BMP10|TBX5|THY1|VCL	15	0.0784405622733191|0.0243045189809385|0.644392811311622|0.273996769337907|0.28998808575404|0.309866073794707|0.0516085816875882|0.177839538634006|0.202624505112913|0.379451914695947|0.415832521114198|0.079246784729895|0.479727472623269|0.084026406423343|0.109281745201748	15	1.289	0.935018	0.237995	1
MITOCHONDRIAL_TRANSPORT	HSP90AA1|MFN2|MIPEP|MTX2|BAK1|BCL2L1|BCL2|BNIP3|SLC25A15|SLC25A1|STARD3|TIMM17A|TIMM23|TIMM44|TOMM22|TOMM34|TP53|TRNT1|TSPO	21	0.392308561184315|0.0574928519782121|0.0912295989954618|0.0872196954535178|0.383341167460891|0.577750518503951|0.520025059292013|0.372326253418133|0.430026857166106|0.727623971438263|0.174577392745797|0.128267589504563|0.0244138667247147|0.504558124153244|0.235881208604343|0.184263144468832|0.0875450740664286|0.0342142363462157|0.261853753315487	19	1.12064	0.944691	0.272871	1
STRESS_ACTIVATED_PROTEIN_KINASE_SIGNALING_PATHWAY	ZNF675|CARD9|CCM2|CD27|ADORA2B|CRKL|DAXX|DBNL|DUSP10|AMBP|GPS1|GPS2|HIPK2|KIAA1804|MAP2K4|MAP2K7|MAP3K10|MAP3K11|MAP3K12|MAP3K13|MAP3K2|MAP3K4|MAP3K5|MAP3K6|MAP3K9|MAP4K1|MAP4K2|MAP4K3|MAP4K5|MAPK10|MAPK8IP1|MAPK8IP2|MAPK8IP3|MAPK8|MAPK9|MDFIC|MDFI|MINK1|PKN1|PTPLAD1|SH2D3A|SH2D3C|TAOK2|TAOK3|TNIK|TPD52L1|ZAK	49	0.0486209713827734|0.143324465312905|0.348833805746381|0.60845742131796|0.135206781445911|0.771685205451204|0.305072355086959|0.278543732886047|0.0868434588036028|0.228508722499027|0.579460196910233|0.640935521074997|0.215686760950078|0.344937336749162|0.0726690008260369|0.517027718978769|0.25914510471743|0.741996328208107|0.291630210523638|0.0279498356324015|0.00829863086460136|0.24859935653356|…	47	0.00680957	0.00517674	0.0131417	1
REGULATION_OF_CELL_CYCLE	CCNA2|CCND1|CCND2|CCND3|CCNE2|CCNG1|CCNG2|CCNK|CCNT1|CCNT2|CD28|CDC123|CDC16|CDC23|CDC25A|CDC25C|CDC37|CDC6|CDC7|CDK10|CDK13|CDK2|CDK5R1|CDK5R2|CDK5RAP1|CDK5RAP3|CDK7|CDKN1B|CDKN1C|CDKN2A|CDKN2B|CDKN2C|CDKN2D|CDKN3|CDT1|CHEK1|CHEK2|CHFR|CHMP1A|CITED2|CKS1B|CKS2|AFAP1L2|CUL1|CUL2|CUL3|CUL4A|CUL5|DDB1|DHRS2|DIRAS3|DLG1|EGF|EIF4G2|EPGN|ERCC2|ERCC3|EREG|ERN1|AIF1|ALOX15B|ANAPC2|FANCG|FBXO5|FOXC1|FOXN…	182	0.255756010597382|0.173072764788908|0.67219659055864|0.228764106262171|0.477213687988905|0.704614514943276|0.627398116449071|0.775830286651424|0.0763295621735585|0.242352114204151|0.0994395969114712|0.388599492916595|0.0381452802707248|0.281358315892891|0.0328096013100394|0.643372223285943|0.9190877875337|0.0643790345225761|0.0711927783652426|0.357749125283414|0.173739512963036|0.167124383806233|…	174	0.00109853	0.00355203	0.0122354	1
CHROMATIN_ASSEMBLY_OR_DISASSEMBLY	CHAF1A|CHAF1B|HDAC5|HELLS|HIRIP3|HMGA1|ARID1A|MTA2|NAP1L1|NAP1L4|ASF1A|RSF1|SET|SIRT1|SIRT4|SIRT5|SMARCA5|SMARCE1|SUPT16H|SUV39H2|TLK1|TLK2|TNP1	26	0.784963156723031|0.268664976112224|0.64374448710709|0.140216999447469|0.445273358541963|0.125565616509216|0.351089256400001|0.820338613354242|0.303969622925384|0.564315361193477|0.0763818020875382|0.0289207198538539|0.331607191383887|0.0829796935857069|0.055750143309802|0.244017567098826|0.19806082993213|0.172091808743098|0.312790872352157|0.2945148033003|0.0630053637997132|0.027485613742442|0.8…	23	1.08686	1.17258	0.350298	1
CELL_MATURATION	ACTA1|CACNA1H|ADAM12|AGRN|EREG|FARP2|IL21|KCNH1|KCNIP2|KRT19|MYH11|MYOZ1|NRCAM|PICK1|RND1|TTN	16	0.699773125636985|0.0252665222268967|0.440587318904056|0.366061406375478|0.118278056664943|0.0375725674758296|0.3601822294698|0.021706873651233|0.802384145721037|0.180456672616575|0.0895579233982082|0.180796376610185|0.194487390959605|0.0436320188582771|0.769570126146083|0.0172302929426198	16	3.49729	1.04261	0.0652871	1
SMALL_GTPASE_MEDIATED_SIGNAL_TRANSDUCTION	ABCA1|ABRA|ABR|CDC42BPA|CDC42BPB|CDC42BPG|CDH13|CFL1|CHP|ADRA2A|CNKSR1|CRKL|DBNL|DIRAS3|DMPK|DOCK1|ELMO1|ALS2|FARP2|FGD2|FGD4|FGD5|FGD6|FGF2|G3BP1|GNB1|GRAP2|GRAP|GRB2|GTPBP2|APOA1|IGF1|KRIT1|LAT|LCK|LIMK1|APOC3|APOE|ARAP1|ARAP3|ARF6|ARFIP2|ARHGAP1|ARHGAP27|ARHGAP29|ARHGAP5|ARHGDIA|ARHGDIB|ARHGDIG|MFN2|MRAS|MYO9B|NF1|NOTCH2|PARK7|PDK1|PLCE1|PLD1|PLD2|PTPLAD1|RAB6C|RAC1|RALBP1|RASGRP1|RASGRP4|RASL…	89	0.585972319217141|0.0325348789179951|0.166235946250392|0.0100217893772874|0.0654371381982581|0.0158431996660422|0.196805382997808|0.174272145269968|0.461518940295914|0.214076264368352|0.0977800064821195|0.771685205451204|0.278543732886047|0.848770402203652|0.375068096325699|0.0552594406700422|0.0239781270245037|0.0905892447050172|0.0375725674758296|0.126495858821421|0.160141008614246|0.0472281291…	87	0.43083	1.0083	0.51495	1
CELLULAR_DEFENSE_RESPONSE	C5AR1|CCL5|CCR2|CCR3|CCR5|CCR6|CCR9|CD160|CD19|CD300C|CD5L|CLEC5A|ADORA2A|ADORA2B|CX3CR1|CXCL9|CXCR2|DCDC2|FAIM3|FOSL1|GNLY|HLA-G|IL1RL2|IL4|ITGB1|ITK|KIR2DL4|KIR3DL2|KLRC2|KLRC3|KLRC4|KLRG1|LBP|LGALS3BP|LILRB2|LSP1|LY96|LYST|MICA|MICB|MNDA|NCF1|NCF2|NCR1|NCR2|BECN1|PRF1|SPN|TCIRG1|TRAT1|TYROBP|UMOD|VEZF1|ZNF148	58	0.018740030441067|0.0748647782104315|0.051827499526321|0.0838477860950699|0.0919955052299092|0.232103813494774|0.494779920305844|0.0209646485585456|0.164504848086184|0.122212987472894|0.486734441676713|0.865760533387931|0.00463482574958385|0.135206781445911|0.056112090382994|0.0509365419293183|0.11165821490961|0.0570259691774589|0.217437933809852|0.565971886450763|0.106757183561049|0.663768963799…	54	0.0072355	0.00156025	0.00393107	1
REGULATION_OF_IMMUNE_RESPONSE	C2|CADM1|CD1D|CD79A|CFHR1|CRTAM|EREG|FYN|IFNK|IL12A|IL12B|IL29|IL4|KRT1|LAT2|MALT1|MAP3K7|MBL2|NCR1|NFAM1|BCAR1|PTPRC|SLA2|SPINK5|TGFB2|THY1|TRAF2|TRAF6|TRAT1|UBE2N	33	0.0604100948284956|0.0607277642369308|0.094789860730405|0.0571666381560647|0.463065747170638|0.0160479171936746|0.118278056664943|0.0217404994817114|0.244855971556404|0.0843167033953024|0.542388823148134|0.0274062578911359|0.195071905632992|0.183716718875656|0.172560657187198|0.761851706777679|0.0540763075776298|0.227483971690388|0.73134790008693|0.335648791843247|0.0385012113943255|0.01876064453…	30	0.00423148	0.00168541	0.00469456	1
RRNA_METABOLIC_PROCESS	DIS3|ERN2|EXOSC2|EXOSC3|EXOSC7|FBL|GEMIN4|NHP2|NOLC1|NOP14|NOP56|NOP58|POP4|RPS14|RRP9	16	0.20595205292704|0.497387958326325|0.0895320404798812|0.0635194766552459|0.0692440182178493|0.129354743484576|0.211094481980948|0.719209243074769|0.194262034381814|0.0859127547690907|0.493620913210749|0.0510041129248562|0.217735352119231|0.530486311774574|0.284150047093827	15	0.86623	1.13005	0.396163	1
ACTIVATION_OF_PROTEIN_KINASE_ACTIVITY	CARD10|CARTPT|CCDC88A|CHRM1|EDN2|GADD45B|GADD45G|GAP43|ANG|MALT1|MAP3K13|MAP3K4|MAP3K7|PARD3|PICK1|PPAP2A|AZU1|PRKD3|STRADA|STRADB|TAOK2|TNFSF15|TRAF2|TRAF6|TRAF7|ZAK	28	0.11898306548305|0.125727952774833|0.0780721186211304|0.0307766070674961|0.0691434285433719|0.303680971046989|0.744043758580547|0.507804651356134|0.464800772366066|0.761851706777679|0.0279498356324015|0.24859935653356|0.0540763075776298|0.0796319024264942|0.0436320188582771|0.0836790626695578|0.884907629325586|0.0189153031518432|0.215640822203247|0.759983200826688|0.229655269107567|0.008305536158…	26	3.92139	1.10239	0.0551581	1
REGULATION_OF_RAS_GTPASE_ACTIVITY	ALS2|FGD2|FGD4|FGD5|FGD6|ARAP1|ARHGAP27|NF1|RALBP1|TSC1	11	0.0905892447050172|0.126495858821421|0.160141008614246|0.0472281291922672|0.211286913557486|0.260123466496433|0.0162649467884326|0.0516085816875882|0.54570252014866|0.0629929799050495	10	3.61009	1.06902	0.0633037	1
SENSORY_ORGAN_DEVELOPMENT	CEP290|DFNB31|FOXL2|GAA|JAG2|MAFB|NF1|BAX|RORB|SOD1|TGFB2|THY1|ZIC1	14	0.4221076177541|0.681357152134239|0.427627401649114|0.272869097665869|0.076565595539992|0.454136088559489|0.0516085816875882|0.0865137159257616|0.0483486400254152|0.120721843390554|0.0234908777127244|0.084026406423343|0.0291729722536462	13	3.9337	1.38198	0.0775255	1
UBIQUITIN_CYCLE	CAND1|CBL|DDB2|DZIP3|ERCC8|AMFR|ANAPC11|FBXW7|GTPBP4|ISG15|MDM2|MYLIP|ATG3|PARK2|PCNP|BCL10|PRKCG|RNF11|RNF139|RNF144B|RNF14|RNF217|SAE1|BRCA1|SMURF1|STUB1|TRAF6|TRAF7|TRIM23|TSC1|TSG101|UBB|UBE2C|UBE2D1|UBE2N|UBE2V1|UBE2V2|UBE3C|UBE4B|UBQLN3|UCHL1|UHRF2|USP33|USP7|VCPIP1|VHL|WWP1	48	0.096001631475318|0.214959753981336|0.956002253004821|0.117636080668055|0.862021349011995|0.351570129470394|0.600048513122718|0.0846748730055011|0.273996769337907|0.359026570450926|0.0243569513240269|0.0663701084946741|0.236267277755194|0.0266086171862295|0.19924533851146|0.312916336349225|0.186915364015318|0.0452946859122303|0.148013276823752|0.122853750258978|0.078206648339433|0.039951530555637…	47	4.49689	0.960925	0.0319483	1
GLUCOSAMINE_METABOLIC_PROCESS	CHIA|CHIT1|CHST2|CHST4|CHST5|CHST6|EXTL2|GNPDA1|LARGE|NAGK|SLC35A3|UAP1	13	0.170750627590278|0.00124628452288655|0.249009016176013|0.0614316795459809|0.0118776331958887|0.0154044067528963|0.386203217670804|0.294764144721323|0.0315697501831255|0.525789741312297|0.0433375717971591|0.37447188641735	12	8.93963	0.934271	0.00246936	1
CENTRAL_NERVOUS_SYSTEM_DEVELOPMENT	ACCN1|CDK5R1|CELSR1|CEP290|CLN5|ADAM22|ADAM23|ADORA2A|CNTN4|CNTN6|CTNS|DCLK1|DLX2|DMBX1|DNER|DSCAML1|ECE2|EGR2|EIF2B1|EIF2B2|EIF2B3|EIF2B4|EIF2B5|ALDH3A2|ALDH5A1|ALK|ALX1|FOXG1|FOXP2|GLI2|GPR56|GRIK1|GSTP1|HESX1|HPCAL4|JARID2|JRKL|LHX6|ARNT2|MAL|MAP1S|MBP|MDGA1|MDGA2|MOG|MYO16|NCKAP1|NCOA6|NDUFS4|ATN1|NEUROG3|NF1|NHLH1|NHLH2|NKX2-2|NMUR2|NNAT|NPAS1|NPAS2|NPTX1|OTX2|PARK2|PAX6|PBX1|PBX3|PBX4|PCDH1…	123	0.0468752236080935|0.24812360752252|0.00375522427195096|0.4221076177541|0.200415092396081|0.915773898401216|0.175674756165683|0.00463482574958385|0.16880714523489|0.130721782272186|0.223818184407274|0.0687538066131399|0.302305238346726|0.138165199337523|0.399554913337435|0.0652070709790342|0.198625254232274|0.561474456769839|0.196498232036855|0.597635093933109|0.601938501326983|0.433902062971733|…	110	2.12414	0.998944	0.144801	1
REGULATION_OF_BINDING	ABRA|CAMK2A|CARD11|CDKN2A|CEBPG|ADRB2|ADRB3|COMMD7|CREBZF|DPH3|EDF1|EGLN1|EP300|ERC1|AKTIP|GTPBP4|ID1|ID2|ID3|APEX1|IKBKB|JMY|LDLRAP1|MAP3K13|MDFI|NARFL|NFAM1|NLRC3|NLRP3|NME1|NOD2|NPM1|PEX14|BAK1|BAX|BCL10|BCL2|BCL3|PRDX3|PRKCQ|PRMT8|PYCARD|PYDC1|RELA|RSF1|SIGIRR|SMAD2|STK36|SUMO1|TGFB1|TNF|TSSK4|UBE2N|UBE2V1	58	0.0325348789179951|0.166911317237613|0.00521878857874047|0.0259211266268828|0.372908149600213|0.200643963597378|0.347394504959067|0.0800659540210855|0.0879071219361459|0.299252736613275|0.542950257526454|0.0758022767837461|0.0683852204889038|0.0733959485908932|0.3220479280593|0.273996769337907|0.220954408655734|0.0809057069669236|0.176411618240067|0.0717772052917663|0.106832950777744|0.1812772857…	54	7.13434	1.08629	0.00873588	1
RNA_CATABOLIC_PROCESS	ABCE1|ERN2|GSPT1|HNRNPD|HSPA1B|ISG20|AUH|PABPC4|POP1|PPP1R8|RNASE2|RNASE3|RNASE6|RNASEH1|RNASEH2A|RNASET2|SMG1|SMG5|SMG6|SMG7|UPF2|XRN2|ZFP36	23	0.0234304126825251|0.497387958326325|0.281147000585126|0.273814787348616|0.103540886352627|0.388322568575495|0.12295958278703|0.254749884570199|0.982259879585603|0.042127971787034|0.204227600975329|0.038622106501685|0.102854106020483|0.249630775275087|0.606752833198121|0.692896315959364|0.831431851648117|0.271144093657176|0.365328454927358|0.339807263845308|0.480353807607153|0.281091791280934|0.6…	23	0.739772	0.845706	0.33236	1
NEGATIVE_REGULATION_OF_PHOSPHATE_METABOLIC_PROCESS	CDKN1A|CDKN1B|CDKN2A|CDKN2B|CDKN2C|CDKN2D|IGFBP3|INHA|INHBA|NF2|NLRP12|PPP2R4|SOCS1	13	0.195630094467856|0.170643539927762|0.0259211266268828|0.689043364857501|0.294521815364532|0.448192716254292|0.15298727045668|0.137319537199774|0.0438166919165957|0.177839538634006|0.623232335223836|0.130855935511413|0.36715232528533	13	1.72545	1.24875	0.246026	1
NEGATIVE_REGULATION_OF_BIOSYNTHETIC_PROCESS	EIF2AK1|EIF2AK3|EIF4A3|ELANE|FURIN|GCK|GHRL|GHSR|GRM8|APBB1|IL10|IL6|INHA|INHBA|INHBB|NDUFA13|NLRP12|PAIP2B|PAIP2|PDZD3|BACE2|BCL3|PRG3|SFTPD|SIGIRR|BRCA1|SOD1|TSC1	30	0.184738096336172|0.464111387322345|0.115318946444794|0.606785484969575|0.355434281695109|0.0238329439294022|0.219717654311554|0.518184263049473|0.0171797468363047|0.202175944305838|0.295319056516061|0.601219002094222|0.137319537199774|0.0438166919165957|0.4848569831744|0.386419975310474|0.623232335223836|0.0666002454088704|0.0900901224040891|0.0433644596628513|0.176459301902307|0.542003029936472…	28	1.26344	0.90342	0.233553	1
MAINTENANCE_OF_PROTEIN_LOCALIZATION	FAF1|MDFI|MXI1|NFKBIE|NFKBIL1|PDIA2|PDIA3|SRGN|SUPT7L|TAF3|TOPORS	13	0.0170786619114681|0.139495734463704|0.135732208526438|0.233479264777851|0.0188298958062758|0.478325720842664|0.0187524996821111|0.0752764194402169|0.0729224462593451|0.190641238606128|0.0242790257268042	11	5.77096	1.00585	0.0164493	1
CELLULAR_POLYSACCHARIDE_METABOLIC_PROCESS	CHIA|CHIT1|CSGALNACT1|CSGALNACT2|DYRK2|EPM2A|ALG1|GAA|GCK|GSK3B|GYS2|MGAM|B3GNT8|PYGB|PYGM	16	0.170750627590278|0.00124628452288655|0.0871829590902231|0.17728590980449|0.191672919880196|0.212177422110945|0.304246636914803|0.272869097665869|0.0238329439294022|0.0648797428036381|0.0761773618194914|0.0225584769380228|0.0797293666372928|0.142106989314319|0.0980294013306547	15	6.87669	1.03521	0.00926688	1
CELLULAR_RESPONSE_TO_NUTRIENT_LEVELS	CARTPT|CDKN2B|CHMP1A|FADS1|ALB|ASNS|NUAK2|PCSK9|SREBF1|TP53	10	0.125727952774833|0.689043364857501|0.275850764931362|0.407674135146024|0.0456873135827953|0.100254912560873|0.144844617169412|0.526897395314014|0.646408292781008|0.0875450740664286	10	1.13547	1.03842	0.298248	1
NUCLEOCYTOPLASMIC_TRANSPORT	CALR|CBLB|CDH1|CEP57|AGFG1|DDX19B|DDX25|DUSP16|EIF5A|F2R|F2|FAF1|AKT1|FYB|GLI3|GSK3B|HNRNPA1|HTATIP2|ANP32A|IPO5|KHDRBS1|KPNA1|KPNA2|KPNA3|KPNA4|KPNA5|KPNA6|KPNB1|MALT1|MCM3AP|MDFI|MXI1|MYBBP1A|NCBP2|NCKIPSD|ATXN1|NF1|NFKBIE|NFKBIL1|NLRP12|NLRP3|NOP58|NPM1|NUDT4|NUP107|NUP133|NUP160|NUP205|NUP214|NUP98|NUPL2|PDIA3|PPIH|PPP1R10|BARD1|BCL3|BCL6|PTTG1IP|RAE1|RANBP2|RERE|RPAIN|SMAD3|SMG1|SMG5|SMG6|SM…	87	0.0503766175621406|0.230214498747481|0.0969074377557864|0.249756838186568|0.0192818393770668|0.411983306891145|0.0709186963283601|0.310954916492281|0.155194296340099|0.0791219108613244|0.00626471884049162|0.0170786619114681|0.50847248860073|0.0396967931299237|0.162513857429509|0.0648797428036381|0.0320072125038611|0.658953749376449|0.444035168867277|0.029477475486269|0.374011566331163|0.098211480…	83	2.24047	1.04648	0.142489	1
M_PHASE_OF_MITOTIC_CELL_CYCLE	CCNA2|CD28|CDC16|CDC23|CDC25B|CDC25C|CDC27|CDCA5|CDK13|CDKN2B|CENPE|CETN1|CHFR|CHMP1A|CIT|CLIP1|DCTN2|DCTN3|DDX11|DLGAP5|EGF|EPGN|EREG|ESPL1|AKAP8|ANAPC10|ANAPC11|ANAPC4|ANAPC5|GML|ANLN|KIF11|KIF15|KIF22|KIF25|KIF2C|KNTC1|MAD2L1|MAD2L2|MPHOSPH6|MPHOSPH9|NBN|NCAPH|NDC80|NEK2|NEK6|ATM|AURKA|NOLC1|NPM2|NUMA1|NUSAP1|PAM|PBRM1|PCBP4|PDS5B|PIN1|PKMYT1|PLK1|PML|PPP5C|PRMT5|RAD17|RAN|RCC1|RINT1|BIRC5|BRS…	85	0.255756010597382|0.0994395969114712|0.0381452802707248|0.281358315892891|0.411225415947575|0.643372223285943|0.188218370719348|0.147826194452625|0.173739512963036|0.689043364857501|0.189211766938135|0.0474604447630278|0.153946235908825|0.275850764931362|0.100260449326393|0.129873609736193|0.061422678694933|0.0982330769570389|0.672185615867379|0.312875960397999|0.00683296302878522|0.0814563610416…	82	0.00382829	0.00587534	0.0165637	1
POSITIVE_REGULATION_OF_CYTOKINE_PRODUCTION	CALCA|CARD11|AFAP1L2|EREG|IFNG|IL12A|IL12B|MALT1|MAP3K7|NOD2|SOD1|TRAF2|TRAF6	15	0.728566445168382|0.00521878857874047|0.0651547040497803|0.118278056664943|0.138036083687764|0.0843167033953024|0.542388823148134|0.761851706777679|0.0540763075776298|0.0697637313906513|0.120721843390554|0.0899496934730794|0.0814704995550828	13	3.79026	0.980163	0.0500583	1
SPERMATID_DIFFERENTIATION	CEP57|CSNK2A2|DDX25|H1FNT|HSPA2|MAST2|NME5|SPAG6|SYCP3|TNP1|TSSK6	11	0.249756838186568|0.0497416431274799|0.0709186963283601|0.0561711443243147|0.539394868957934|0.368928629156915|0.135300895275547|0.264671040072457|0.0444590180473068|0.806478587763745|0.610821991806517	11	1.56448	0.909762	0.18911	1
RESPONSE_TO_ORGANIC_SUBSTANCE	ABAT|ABCG1|CDH13|CHRNA4|CHRNA7|CHRNB2|CLEC7A|DGKD|DUOX1|DUOX2|EIF2B1|EIF2B2|EIF2B3|EIF2B4|EIF2B5|GCK|GLRX2|GOT2|GYS2|APOA2|AQP9|MAFA|ME1|NDUFS4|BCL2|RELA|SELS|BRCA2|SOD1|SUPT5H	30	0.358570060126717|0.197274229292074|0.196805382997808|0.204432092218411|0.0881716589928754|0.035574480650852|0.0317089194591378|0.115368450792924|0.325838661132061|0.0841806794580232|0.196498232036855|0.597635093933109|0.601938501326983|0.433902062971733|0.263861941071655|0.0238329439294022|0.0928450508040634|0.334410713995227|0.0761773618194914|0.00217958015485775|0.663167240252468|0.87781237821…	30	3.59332	0.955649	0.0543335	1
RHO_PROTEIN_SIGNAL_TRANSDUCTION	ABCA1|ABRA|CDH13|CFL1|ADRA2A|CNKSR1|ALS2|FGD2|FGD4|FGD5|FGD6|APOA1|LIMK1|APOC3|APOE|ARAP1|ARAP3|ARF6|ARHGAP1|ARHGAP27|ARHGAP29|ARHGAP5|ARHGDIA|ARHGDIB|ARHGDIG|RAC1|RALBP1|RHOA|RHOB|RHOD|RHOG|ROCK1|ROPN1B|RTKN|TAX1BP3|TSC1	38	0.585972319217141|0.0325348789179951|0.196805382997808|0.174272145269968|0.214076264368352|0.0977800064821195|0.0905892447050172|0.126495858821421|0.160141008614246|0.0472281291922672|0.211286913557486|0.286410689433946|0.780870674833827|0.0869326936512679|0.22419561036899|0.260123466496433|0.28998808575404|0.778607609097431|0.0349889146901263|0.0162649467884326|0.207306675089216|0.28118607198373…	36	1.36142	1.14216	0.281901	1
CHROMOSOME_CONDENSATION	ACIN1|CDCA5|CHMP1A|DFFB|AIFM2|NCAPH|NUSAP1|PAM|SMC4|TOP2A	10	0.22887914800651|0.147826194452625|0.275850764931362|0.247487520310979|0.376465841574133|0.507274691477577|0.188819795445381|0.101137063031278|0.0924889173158483|0.121402440436913	10	0.485439	0.96682	0.472555	1
CELL_FATE_COMMITMENT	EYA2|GLI2|IFRD1|JAG2|KLF4|MYEF2|NOTCH2|NOTCH4|POU6F2|SHH|SMAD2|TRIM15|WNT1	13	0.646409308876377|0.00608071147252376|0.347563142260138|0.076565595539992|0.540846794752801|0.047632801439595|0.220693714175134|0.0241806153559994|0.0443773966317571|0.415832521114198|0.184829024687955|0.0505164808139134|0.499363037389707	13	5.1079	1.08413	0.0271049	1
RESPONSE_TO_HYPOXIA	CHRNA4|CHRNA7|CHRNB2|CLDN3|CREBBP|CXCR4|EGLN1|EGLN2|EP300|EPAS1|HIF1A|HSP90B1|ANG|ARNT2|MT3|NARFL|NF1|PDIA2|PLOD1|PLOD2|PML|BNIP3|SMAD3|SMAD4|TGFB2|VEGFA	28	0.204432092218411|0.0881716589928754|0.035574480650852|0.120441153824369|0.0333857885141318|0.22905585811055|0.0758022767837461|0.283154828960493|0.0683852204889038|0.0473644201306967|0.298664429601223|0.225966511592678|0.464800772366066|0.0644855618348501|0.193874865322337|0.342022980897908|0.0516085816875882|0.478325720842664|0.379969818112925|0.0589508969132808|0.358724845016378|0.372326253418…	26	1.7922	1.03396	0.188061	1
MICROTUBULE_POLYMERIZATION_OR_DEPOLYMERIZATION	CENPJ|CLASP1|CLASP2|APC|KATNB1|ARHGEF2|MAPRE1|MAPT|STMN1|TPPP	11	0.0588688000675708|0.0439849630030779|0.0554359185727769|0.0335804025905406|0.304582827918903|0.266143518527504|0.511734375839509|0.354607812466617|0.295194550252374|0.0626442016354893	10	2.93125	1.06641	0.0949351	1
CAMP_MEDIATED_SIGNALING	ACR|CALCA|CALCR|CAP1|CAP2|CCR2|CCR3|CHRM2|CHRM5|ADCY7|ADCYAP1|ADORA2B|ADORA3|ADRA1B|ADRA1D|ADRA2A|ADRB1|ADRB2|ADRB3|CORT|CRHR1|CRHR2|DRD1|DRD2|DRD5|EDNRA|EDNRB|FPR1|GABBR1|GABBR2|GALR1|GALR2|GALR3|GHRHR|GHRH|GIPR|GLP1R|GLP2R|GNAI2|GNAI3|GNAS|GPR3|GRK5|GRM2|GRM3|GRM4|GRM7|GRM8|LTB4R2|MC4R|MCHR1|NDUFS4|NF1|NPY1R|NPY2R|OPRK1|OPRL1|P2RY11|PRKACB|PTGER4|PTHLH|RGS1|WASF2	65	0.019034207615108|0.728566445168382|0.0833445153171313|0.136127701777105|0.0738900628788305|0.051827499526321|0.0838477860950699|0.106360731320842|0.217606947656093|0.115503745799993|0.233531723268988|0.135206781445911|0.283413885641993|0.15285263227177|0.573208216309565|0.214076264368352|0.676036088764119|0.200643963597378|0.347394504959067|0.299197790182786|0.719070138194444|0.459787860014961|0…	63	3.66469	1.08343	0.0625073	1
NITROGEN_COMPOUND_CATABOLIC_PROCESS	COLQ|DDAH1|DDAH2|DDO|DHPS|FAH|ALDH4A1|AMT|GAD1|GAD2|GCSH|GLDC|GLUD1|GOT1|GOT2|GSTZ1|HGD|HPD|IDO1|ARG1|MCCC2|MPST|ASL|ASPA|ASRGL1|BCKDHA|BCKDHB|BCKDK|TST	29	0.0895370571502874|0.118682383314503|0.524162167363694|0.35096909988057|0.307255997123271|0.0883625062073293|0.584891792034699|0.502030196452155|0.206495133584824|0.330274746158008|0.637706285778919|0.0282991651154187|0.703560464048958|0.185990790735435|0.334410713995227|0.703477573135451|0.0047668257761706|0.348194090782083|0.09951711254629|0.0358132476995966|0.67919486125853|0.237057933642685|0…	29	0.0444927	0.0115491	0.0186212	1
REGULATION_OF_I_KAPPAB_KINASE_NF_KAPPAB_CASCADE	CANT1|CARD8|CARD9|CASP1|CASP8|CC2D1A|CD40|CFLAR|CXXC5|ECM1|ECT2|EEF1D|F2R|FADD|FASLG|FKBP1A|GJA1|GOLT1B|GPR89A|HMOX1|HTR2B|IKBKE|LGALS1|LGALS9|LITAF|APOL3|LTBR|MALT1|MAP3K3|MAVS|MIB2|MIER1|MUL1|MYD88|NDFIP1|NDFIP2|NEK6|ATP2C1|NLRP12|NOD1|NOD2|NUP62|OTUD7B|PLEKHG5|PLK2|PPM1A|BCL10|BIRC2|PPP5C|RELA|REL|RHOA|RHOC|RHOH|RIPK1|RIPK2|RPL17|SECTM1|SHISA5|BST2|BUD31|SLC20A1|SLC35B2|SLC44A2|SQSTM1|TBK1|TFG…	93	0.321249633376035|0.0281318425259471|0.143324465312905|0.101856772828923|0.0386608014391798|0.74164469808861|0.737198008539498|0.193628754967392|0.690811840528617|0.0449463392302014|0.762457319950771|0.136971543033033|0.0791219108613244|0.170732924764886|0.00649338061389004|0.53489097102265|0.0296628655618111|0.0996955910879846|0.0527528917335998|0.385595747919218|0.00211673979592064|0.0284065640…	89	0.0110981	0.00570318	0.0131014	1
POSITIVE_REGULATION_OF_PEPTIDYL_TYROSINE_PHOSPHORYLATION	CD80|CD81|CLCF1|HCLS1|IL12A|IL20|IL29|IL31RA|IL3|IL5|LYN|TDGF1|TNK2	13	0.447291970579944|0.0720047891839457|0.304737364436298|0.0595375905125533|0.0843167033953024|0.135199580694121|0.0274062578911359|0.03227125518312|0.0216862847272866|0.0532019341284631|0.045256627941219|0.416778688680681|0.179285242217399	13	4.64313	1.21373	0.0423413	1
ECTODERM_DEVELOPMENT	CALML5|CASP14|CDSN|COL17A1|COL1A1|COL5A2|COL7A1|CRABP2|CTGF|DCT|DHCR24|DSP|EMP1|ERCC2|ERCC3|EVPL|FABP5|ALDH3A2|ALOX12B|FGF7|FLOT2|FOXN1|FST|GJB5|GLI1|HOXB13|IL20|KLK5|KLK7|KRT10|KRT13|KRT14|KRT15|KRT16|KRT17|KRT1|KRT2|KRT31|KRT32|KRT34|KRT5|KRT6A|KRT6B|KRT83|KRT85|KRT9|KRTAP5-9|LAMA3|LAMB3|LAMC2|ASPRV1|ATP2A2|ATP2C1|NME2|PLOD1|POU2F3|PPARD|PROX1|PTCH2|PTHLH|RBP2|S100A7|SCEL|BNC1|BTD|SMURF1|SPINK5…	80	0.101721640789124|0.00973655417083863|0.708637402455433|0.00961420476877262|0.0668878547272005|0.108405114642168|0.413895681388499|0.949700494321637|0.174700041482409|0.0151467355520841|0.129270942076066|0.323873840207473|0.212228669768002|0.252045041769481|0.240015784611412|0.0668381422685865|0.172581682868981|0.011789350554314|0.372340463391817|0.139941010578571|0.190536435608985|0.104787002769…	77	0.0159125	0.00299235	0.00636196	1
LEUKOCYTE_MIGRATION	CD34|CKLF|CX3CL1|CXCR2|DOCK2|AIMP1|IL10|IL8|ITGB2|MIA3|PF4|SAA1|SCG2|SFTPD|SYK|TGFB2	16	0.417886637542023|0.0337777030370083|0.0377750998066946|0.11165821490961|0.0580265490699601|0.23770676174431|0.295319056516061|0.11077158884718|0.408076154085215|0.309866073794707|0.552915891515753|0.468012935070039|0.0440865781259735|0.0315374296912181|0.193375505749605|0.0234908777127244	16	0.0160668	0.0059176	0.0125176	1
REGULATION_OF_ENDOTHELIAL_CELL_PROLIFERATION	CDH13|AGGF1|AIMP1|GHRL|ANG|ATPIF1|NF1|SCG2|TNFSF12|TNFSF15	10	0.196805382997808|0.0148728984121305|0.23770676174431|0.219717654311554|0.464800772366066|0.0704581894897|0.0516085816875882|0.0440865781259735|0.144900931906521|0.00830553615846408	10	4.91578	0.87207	0.0215338	1
REGULATION_OF_MEMBRANE_POTENTIAL	CHRNA1|AIFM3|GLRA1|GRK1|IFI6|KCNMB2|KCNMB3|KCNMB4|NDUFS1|BAK1|BAX|BCL2L1|BCL2|BNIP3|SOD1	15	0.102866467416906|0.137410637668092|0.879264988072307|0.0159988731500451|0.458671706502801|0.0266244327430586|0.299950902804521|0.178499104049677|0.444618857038989|0.383341167460891|0.0865137159257616|0.577750518503951|0.520025059292013|0.372326253418133|0.120721843390554	15	1.82291	0.895923	0.154989	1
REGULATION_OF_CELL_GROWTH	CAPRIN2|CDA|CDK11A|CDK11B|CDKN1A|CDKN1B|CDKN2AIP|CDKN2A|CDKN2C|CDKN2D|ACVR1B|DCBLD2|DERL2|DLC1|ENO1|FAM107A|ALOX12|APBB1|APBB2|IL2|INHBA|IP6K2|NDUFA13|NDUFS3|NOL8|OSGIN1|PLCE1|PML|BCAR1|BCL6|PPP1R9B|PPT1|RB1|RERG|SERTAD2|SERTAD3|BMP10|SMAD3|SMAD4|SPHK1|TGFB1|TGFB2|TP53	46	0.688997912998322|0.101868335865327|0.101711697314019|0.103652400712902|0.195630094467856|0.170643539927762|0.309649060827463|0.0259211266268828|0.294521815364532|0.448192716254292|0.19757632104337|0.118101795277598|0.229989818366745|0.0256655253352657|0.587424324926907|0.0098076611077772|0.224759984772502|0.202175944305838|0.0281750340540448|0.25677094429756|0.0438166919165957|0.0419967461527457…	43	0.0132614	0.0050616	0.0111926	1
REGULATION_OF_VIRAL_REPRODUCTION	CCL3|HS3ST5|APOBEC3F|APOBEC3G|IL8|MDFIC|PPIA|RSF1|TARBP2|TNIP1|TOP2A|VAPB	12	0.172261367277605|0.0977993789134113|0.255068151316441|0.572009579366765|0.11077158884718|0.0842015686203945|0.379784995198019|0.0289207198538539|0.49843145243242|0.150304100627066|0.121402440436913|0.466093234057236	12	0.00708014	0.00571392	0.0143868	1
CASPASE_ACTIVATION	CASP8AP2|CASP9|CDKN2A|COL4A3|CYCS|DIABLO|F2R|F2|AIFM3|HIP1|APAF1|IFT57|LCK|MOAP1|MTCH1|NLRC4|PMAIP1|BAX|BBC3|BCL2L10|SMAD3|STAT1|TNFSF15|TP53|VCP	26	0.106338991959573|0.0419983461211098|0.0259211266268828|0.477107074903857|0.227265630995716|0.302252266367875|0.0791219108613244|0.00626471884049162|0.137410637668092|0.26374367906838|0.43696868026393|0.127929644286777|0.650991425190288|0.659509627650378|0.552325413564699|0.0976636001085724|0.911689293838577|0.0865137159257616|0.551998096354838|0.0088072968203039|0.0172061148916784|0.323830063661…	25	6.16504	1.13819	0.0162176	1
CELLULAR_RESPIRATION	ACO2|CYCS|ME3|NDUFS1|NDUFS4|NNT|OXA1L|PDHB|PPARGC1A|SDHA|SDHB|SDHC|SDHD|SURF1|UQCRB|UQCRC1|UQCRC2|UQCRH	19	0.606082928178674|0.227265630995716|0.437600215706786|0.444618857038989|0.0196969632488084|0.170889105619699|0.10005326702542|0.97967095136922|0.211399759200406|0.03149064717533|0.707019703062696|0.110747243664944|0.379275610621097|0.796725018090185|0.331690685413137|0.0661209738592693|0.529651046724904|0.530445496319576	18	1.63332	1.17188	0.242249	1
INDUCTION_OF_APOPTOSIS_BY_INTRACELLULAR_SIGNALS	ABL1|C16orf5|CDKN1A|CHEK2|CIDEA|CIDEB|CUL1|CUL2|CUL3|CUL4A|CUL5|DYRK2|IFI16|LGALS12|PCBP4|PML|BAX|BCL3|RNF7|SFN|BRCA1|TP53|TP73	24	0.267390400854376|0.149822877380849|0.195630094467856|0.199547201600675|0.920170329014711|0.477193610402168|0.0763495744793834|0.11608328442226|0.114097199717807|0.145558987319087|0.188829147964477|0.191672919880196|0.0561763419262764|0.106057048933031|0.159851728649575|0.358724845016378|0.0865137159257616|0.542003029936472|0.26725998295077|0.467527096121083|0.110645014977633|0.0875450740664286|0…	23	0.180442	1.05839	0.694104	1
INTEGRIN_BINDING	ACTN1|ACTN2|ACTN3|ACTN4|ADAM11|ADAM23|ADAM2|ADAM9|ADAMTS13|ADAMTS5|ADAMTS8|COL16A1|COL4A3|DMP1|DST|ECM2|EDIL3|ERBB2IP|FBLN5|FCER2|ICAM2|ICAM3|ICAM4|ANGPTL3|SYK|TGFBI|THY1|TNXB|VWF	30	0.144276852117087|0.251275413329682|0.381664170261415|0.143589979023343|0.288217818997764|0.175674756165683|0.0426973370581155|0.179901264120352|0.100126753617811|0.20361077251135|0.223123489453761|0.0602615038967431|0.477107074903857|0.345832431414553|0.0197746901727379|0.0404154872637053|0.0607916901254685|0.0211492528670014|0.403969378774963|0.163558932086588|0.0187092117982953|0.2129383628012…	29	0.012428	0.0044539	0.00999714	1
CATION_TRANSMEMBRANE_TRANSPORTER_ACTIVITY	ABCB11|ABCC8|ACCN1|ACCN4|CACNA1A|CACNA1B|CACNA1C|CACNA1D|CACNA1E|CACNA1G|CACNA1H|CACNA1S|CACNA2D1|CACNB1|CACNB2|CACNB3|CACNB4|CACNG1|CACNG2|CACNG4|CACNG5|CCS|CCT8L2|CHRNA1|CHRNA2|CHRNA3|CHRNA4|CHRNA6|CHRNA7|CHRNB2|CHRNB3|CHRNB4|CHRND|CHRNE|CLDN16|COX10|COX11|COX15|COX4I1|COX4I2|COX5A|COX5B|COX7A1|COX7A2L|COX8A|CUL5|CYB5A|FXN|GAR1|HTR3A|HTR3B|ITPR1|ITPR2|ITPR3|KCNA10|KCNA1|KCNA2|KCNA3|KCNA4|KCNA5|…	213	0.375480074392174|0.18649022878455|0.0468752236080935|0.582298443376443|0.0624161681247067|0.0902044375074409|0.0292438257650471|0.045571404051875|0.141869482538052|0.114944996565998|0.0252665222268967|0.195175274046095|0.0617965786274033|0.733551584860925|0.0380834632856052|0.348009271485768|0.123393131335675|0.0331027970885684|0.847442453730579|0.661788522668126|0.0138951185720719|0.18676172865…	205	1.96482	1.03776	0.168532	1
MAP_KINASE_ACTIVITY	MAPK10|MAPK11|MAPK12|MAPK13|MAPK14|MAPK15|MAPK1|MAPK4|MAPK7|MAPK8|MAPK9|NLK	12	0.0499043858493441|0.510991004873631|0.220585889237694|0.294072188864612|0.0157977847028299|0.10911074064643|0.40625242666199|0.0787686931159811|0.21939950964374|0.0372330244182698|0.163465066972032|0.0342720807293548	12	3.73863	1.10069	0.0612576	1
TRANSLATION_REGULATOR_ACTIVITY	ABCF1|COPS5|DAZL|EEF2K|EIF2A|EIF2B1|EIF2B2|EIF2B3|EIF2B4|EIF2B5|EIF2C1|EIF2S1|EIF2S2|EIF3B|EIF3C|EIF3D|EIF3E|EIF3F|EIF3J|EIF4A2|EIF4B|EIF4E|EIF4G1|EIF4G2|EIF4H|EIF5A|GSPT1|GTF2H3|MTRF1|PABPC1|PAIP1|PAIP2B|PAIP2|SAMD4A|BOLL|TUFM	41	0.37245069849009|0.0213993812352368|0.167151498151369|0.378746364348344|0.152394308811895|0.196498232036855|0.597635093933109|0.601938501326983|0.433902062971733|0.263861941071655|0.867604871894133|0.0167075048390677|0.367513872017545|0.13696910598412|0.144032863252564|0.398409075299668|0.314919738842284|0.0728209141797835|0.96868573448343|0.184109829314119|0.206864278793242|0.475876329250894|0.0…	36	0.00497092	0.00693939	0.0186484	1
HYDROLASE_ACTIVITY_ACTING_ON_ACID_ANHYDRIDES	ABCA2|ABCA3|ABCA8|ABCB11|ABCC1|ABCC2|ABCC3|ABCC6|ABCD3|ABCD4|ABCF1|ABCG1|ABCG2|CCT8|CDC42|CHD1|CHD2|CHD3|CHD4|CLPX|ACYP1|ACYP2|AGAP2|DDX17|DDX18|DDX20|DDX21|DDX23|DDX25|DDX43|DDX54|DDX56|DHX38|DHX8|DHX9|DIRAS3|DNM1L|DNM1|DOLPP1|DUT|EFTUD2|EIF4A3|EIF5|ENPP1|ENPP2|ENPP3|ENTPD4|ERCC3|ERCC6|ERCC8|FHIT|FXYD2|G3BP1|GNA11|GNA12|GNA13|GNA14|GNA15|GNAI1|GNAI2|GNAI3|GNAL|GNAO1|GNAQ|GNAS|GNAZ|GNB1|GNB2|GNB3…	228	0.171072007460622|0.112380180004393|0.166097423481065|0.375480074392174|0.0429075996045604|0.0483645947105237|0.435100657713284|0.00265601520365466|0.74878779052988|0.108896197514688|0.37245069849009|0.197274229292074|0.19062812197977|0.426494409683323|0.0599653451818403|0.0727732802585516|0.0903535954321113|0.0984207285005559|0.102565114876454|0.313066607785176|0.0426250173266198|0.0145525116191…	217	0.027286	0.010997	0.0203293	1
MRNA_BINDING	CPSF1|EIF4A1|EIF4A3|ELAVL2|ELAVL4|GRSF1|HNRNPAB|HNRPDL|AUH|PABPC1|PABPC3|PABPC4|PARN|PURB|RPL35|SERBP1|SLBP|SLU7|SSB|TIA1|ZFP36L1|ZFP36	23	0.203713068672346|0.478529091738412|0.115318946444794|0.539333993067|0.0584943030635418|0.687004383691335|0.382255692046639|0.278652214656914|0.12295958278703|0.290061760776996|0.754693988756642|0.254749884570199|0.0100219345315895|0.976931902186291|0.343003630202371|0.0201720031364538|0.543748259529023|0.0800969920538064|0.729709990604704|0.032287901055061|0.254166061828641|0.661837607081889	22	2.68342	1.16768	0.125033	1
PROTEIN_PHOSPHATASE_TYPE_2A_REGULATOR_ACTIVITY	EIF2AK2|PPME1|PPP2R1A|PPP2R2A|PPP2R2B|PPP2R3A|PPP2R4|PPP2R5A|PPP2R5B|PPP2R5D|PPP2R5E|SET	14	0.148698421279215|0.134956949641548|0.950044515250517|0.046274350521273|0.362668727214971|0.0495464509752853|0.130855935511413|0.0598832739266781|0.623447411505888|0.703057458568838|0.0824900483644199|0.331607191383887	12	1.55368	1.08048	0.232459	1
ACTIVE_TRANSMEMBRANE_TRANSPORTER_ACTIVITY	ABCA3|ABCA8|ABCB11|ABCC1|ABCC2|ABCC3|ABCC6|ABCD3|ABCD4|ABCF1|ABCG1|ABCG2|CTNS|FXYD2|ANKH|AQP9|ATP11B|ATP1A1|ATP1A2|ATP1A3|ATP1A4|ATP1B1|ATP1B2|ATP1B3|ATP2A1|ATP2A2|ATP2A3|ATP2B1|ATP2B4|ATP2C1|ATP4A|ATP4B|ATP6V0C|ATP6V0E1|ATP6V1B2|ATP6V1C1|ATP7B|ATP8B1|OCA2|PDPN|SEC61B|SERINC1|SLC10A1|SLC10A2|SLC12A1|SLC12A2|SLC12A3|SLC12A4|SLC12A7|SLC12A9|SLC13A2|SLC13A4|SLC15A1|SLC15A2|SLC16A7|SLC17A2|SLC17A3|SL…	122	0.112380180004393|0.166097423481065|0.375480074392174|0.0429075996045604|0.0483645947105237|0.435100657713284|0.00265601520365466|0.74878779052988|0.108896197514688|0.37245069849009|0.197274229292074|0.19062812197977|0.223818184407274|0.265379810688591|0.181325351213286|0.663167240252468|0.214644041713949|0.222728149389499|0.046696071727428|0.979746401012324|0.338790399671617|0.441761377345669|0.…	115	0.0304539	0.0114869	0.0206176	1
GLUTAMATE_RECEPTOR_ACTIVITY	GABBR1|GABBR2|GRIA1|GRIA2|GRIK1|GRIK2|GRIK3|GRIK4|GRIK5|GRIN2A|GRIN2B|GRIN2C|GRM1|GRM2|GRM3|GRM4|GRM5|GRM6|GRM7|GRM8	20	0.0257613399147869|0.223558466402396|0.171198457000337|0.772198958255872|0.211627583824809|0.0599178555530007|0.0836556116596912|0.0197052918333337|0.0372452656322155|0.133277114536707|0.0504530138602035|0.126824625829726|0.136982423423836|0.00459045436289074|0.112466099254516|0.0429041109911688|0.116868211481134|0.025925189443329|0.105531555900644|0.0171797468363047	20	5.48145	0.970661	0.0183204	1
ACID_AMINO_ACID_LIGASE_ACTIVITY	CBL|CDC23|DDB2|DZIP3|ERCC8|AMFR|ANAPC10|ANAPC11|ANAPC2|ANAPC4|ANAPC5|FBXL2|FBXL6|FBXO22|FBXO2|FBXO3|FBXO7|FBXW2|FPGS|GCLC|GCLM|GSS|ARIH1|MALT1|MDM2|MYLIP|PAICS|PARK2|BIRC3|RNF144B|RNF14|RNF217|BRAP|SMURF1|SMURF2|STUB1|SYVN1|TRAF6|TRAF7|TRIM23|UBE2C|UBE2D2|UBE2D3|UBE2E1|UBE2H|UBE2K|UBE2L3|UBE2L6|UBE2M|UBE3C|UBR3|UBR5|UHRF2|WWP1|WWP2|ZER1	57	0.214959753981336|0.281358315892891|0.956002253004821|0.117636080668055|0.862021349011995|0.351570129470394|0.0756411989097737|0.600048513122718|0.585580126540603|0.185910807286055|0.210601413215608|0.961983593395155|0.718439967868651|0.0606516915241972|0.399731602488034|0.392671186035252|0.718069160166206|0.54707627355311|0.502117396167533|0.0273805448177438|0.175805896711657|0.405184765776684|0…	56	0.383455	0.924105	0.50375	1
SEROTONIN_RECEPTOR_ACTIVITY	HTR1A|HTR1B|HTR1D|HTR1E|HTR1F|HTR2A|HTR2B|HTR3B|HTR4|HTR5A|HTR7	11	0.931415619974314|0.195120480913243|0.168114060423321|0.100772629891034|0.0502189213883422|0.0418842046106986|0.00211673979592064|0.44459625962016|0.609586487588536|0.84200658249453|0.0838513416305302	11	5.88206	1.05736	0.0167749	1
INORGANIC_ANION_TRANSMEMBRANE_TRANSPORTER_ACTIVITY	ADAMTS8|ANKH|ASNA1|SLC13A4|SLC17A1|SLC17A2|SLC17A3|SLC17A4|SLC17A7|SLC20A1|SLC20A2|SLC25A3|SLC26A4|SLC34A1|SLC34A2|SLC34A3|SLC4A3|SLC4A4|SLC5A5	19	0.223123489453761|0.181325351213286|0.0812440707791172|0.0851467500405674|0.105305169216064|0.0857901080187606|0.0869811192399723|0.01610992186371|0.0564280807271698|0.0142871811084078|0.0921257877936377|0.197921038160791|0.539309984322251|0.0427553452844857|0.150640948698048|0.095847946140713|0.231698639541622|0.166255108926922|0.191923497141265	19	2.26005	0.872918	0.111627	1
HISTONE_METHYLTRANSFERASE_ACTIVITY	EED|EHMT1|EZH2|FBXO11|NSD1|PRMT7|PRMT8|SUV39H2|SUZ12|WHSC1L1	11	0.0963804305358722|0.0192524918805795|0.0228244706980494|0.0964367240617264|0.118380535989451|0.253862807196416|0.261534874116767|0.2945148033003|0.0357787634452985|0.0993102177955451	10	4.35125	1.08077	0.0416636	1
PROTEIN_DOMAIN_SPECIFIC_BINDING	ABI2|CADM1|CARD11|CARD14|CARD8|CARD9|CCDC88C|CD2AP|CD3E|CFTR|CLCN3|ADAM15|ADAM9|AFAP1L2|CRK|DOCK4|ELMO1|ERCC1|ESPN|ESRRG|EVL|FOXH1|GPX1|GRM7|HOXB1|HSP90AA1|HSP90AB1|INSR|IRS1|JAK2|KIF20B|LAT2|LAX1|LCK|LDB1|LDB2|LPAR2|ARHGAP27|ARHGAP5|ARHGEF4|MAPT|MICAL1|MLF1|NLRP2|NOD2|NOS1AP|NUP62|PAG1|PDZK1|PPARGC1B|BAX|BCL2|PTEN|PTK2|PTPN12|PYCARD|RAD9A|RIPK2|SIT1|SLC22A12|SQSTM1|SRC|SSTR2|STUB1|TBC1D10A|TLN1|…	72	0.767331031762063|0.0607277642369308|0.00521878857874047|0.0165987081368375|0.0281318425259471|0.143324465312905|0.274022545205148|0.0536673381045971|0.245607429356821|0.0502671232255451|0.011561917528959|0.726438854500719|0.179901264120352|0.0651547040497803|0.167067731907352|0.295786864931092|0.0239781270245037|0.0770020319704708|0.380312047202769|0.201604548074623|0.0339555616814021|0.58768947…	71	5.52801	1.20181	0.0253662	1
CARBOHYDRATE_BINDING	AAMP|ACAN|ACR|CD207|CD209|CD34|CHIA|CHIT1|CHODL|CLEC10A|CLEC2B|CLEC3A|CLEC4E|CLEC7A|COL13A1|COL25A1|COLEC10|EMCN|EPYC|FCN1|FCN2|FCN3|FGF10|FGFBP1|FSTL1|GALK1|GCK|HABP2|HBEGF|HDGF|ANG|APOA5|IMPG2|KLRB1|KLRG1|KRT1|LAYN|LGALS12|LGALS3|LGALS4|LGALS7|LGALS8|LGALS9|LMAN1|LMAN2L|LPL|LRPAP1|MDK|MRC1|PF4|PODXL2|POSTN|PRG2|REG3A|RPL29|SERPINA5|SFTPD|SIGLEC7|SIGLEC8|STAB2|TGFBR3|THBS2|THBS4|TNFAIP6|TNXB|UPK…	72	0.978217799440761|0.300513149761894|0.019034207615108|0.00329390615965952|0.866408309292179|0.417886637542023|0.170750627590278|0.00124628452288655|0.203380960499581|0.0237655078510819|0.01520987975257|0.0595006933239152|0.0685200315306081|0.0317089194591378|0.0507973231257718|0.131379030751922|0.670920216997643|0.215926259664108|0.0300146212787621|0.00966745619043574|0.142731961809886|0.01569450…	69	0.007171	0.00150745	0.00380497	1
G_PROTEIN_COUPLED_RECEPTOR_BINDING	C5|CALCA|CCL11|CCL13|CCL15|CCL16|CCL17|CCL18|CCL19|CCL1|CCL20|CCL21|CCL22|CCL23|CCL24|CCL25|CCL26|CCL27|CCL28|CCL2|CCL3|CCL4|CCL5|CCL7|CCL8|CCR2|CKLF|CORT|CX3CL1|CXCL10|CXCL11|CXCL12|CXCL13|CXCL14|CXCL16|CXCL1|CXCL2|CXCL3|CXCL5|CXCL6|CXCL9|GHRH|GHRL|IL8|PF4|PROK2|PSMC5|REEP1|RTP1|RTP2|SAA1|SLC9A3R1|XCL1|XCL2	54	0.262289706160662|0.728566445168382|0.0751276250653869|0.0222033368943034|0.0298892076806295|0.00107357829121446|0.00121410933557131|0.0101700574622232|0.333701594938858|0.0763945096631002|0.118901638947109|0.499780343721527|0.0574230638414994|0.255836521759009|0.0477585776733824|0.806172828984814|0.154259451178982|0.000614001132770658|0.061545926330361|0.162005312601135|0.172261367277605|0.70525…	54	0.0104981	0.000860496	0.00201071	1
GTP_BINDING	CLP1|DRG2|EEF1A1|EIF2B2|GBP1|GBP2|GEM|GNL1|GNL3|GTPBP1|GTPBP4|HBS1L|ARF3|ARF6|ARFIP2|ARHGEF5|ARL3|ARL8A|ARL8B|MX1|NCF1|NME1|NMUR2|RAB22A|RAB26|RALA|RALB|RAN|RAP2B|RHEB|RHOB|RHOH|RIT1|RIT2|RND3|RRAGA|RRAGC|SCG5|SEPHS1|SEPT7|TGM3|TPX2|TRIM23	46	0.202401209893269|0.566077218674664|0.207824430757477|0.597635093933109|0.0021738144961081|0.109376713545325|0.0770239406797513|0.157838850079549|0.110796428832778|0.07634700964087|0.273996769337907|0.0667166637478571|0.767596283646816|0.778607609097431|0.538535301487941|0.481429005046566|0.108916062116209|0.276810089235562|0.166743710983359|0.12535909151822|0.415924008911716|0.0485162814217642|0…	43	0.039954	0.0098859	0.0164702	1
HYDRO_LYASE_ACTIVITY	ACO1|CA11|CA12|CA14|CA1|CA2|CA3|CA4|CA5A|CA6|CA7|CA8|CA9|CBS|ECH1|ECHS1|EHHADH|ENO1|ENO2|ENO3|ALAD|FH|GMDS|HADHA|HADHB|AUH	27	0.685225559073771|0.330002924837423|0.0754656645407654|0.3443825141152|0.10573068214218|0.165480642840225|0.107223630238268|0.106419102656426|0.0329899484980697|0.0721531512045037|0.227040279164603|0.0646431762330356|0.0307504701593997|0.184642052325628|0.401657300154745|0.548505715551678|0.174962088762979|0.587424324926907|0.715489959007322|0.711975397480197|0.292576064249199|0.153619548627757|0…	26	0.61279	0.956713	0.417001	1
NUCLEOTIDE_BINDING	ABCA2|ABCA3|ABCA4|ABCA7|ABCB11|ABCB1|ABCB6|ABCB8|ABCC1|ABCC3|ABCC5|ABCC6|ABCC8|ABCD2|ABCD4|ABCF1|ABCF2|ABCG1|ABCG2|ABL1|ACTA1|CDC42BPA|CDC42BPB|CDC42BPG|CDC6|CDK11A|CDK11B|CFTR|CHST15|CLP1|ACVR1B|ACVR1|ACVRL1|DAPK1|DAPK2|DAPK3|DDX25|DGKE|DGKZ|DHRS3|DHX38|DMC1|DMPK|DRG2|DYRK2|DYRK3|EEF1A1|EIF2B2|EIF4A3|EPB42|ERCC6|ERN1|ERN2|AIFM2|GABARAPL2|GALK1|GBP1|GBP2|GCK|GCLC|GEM|GNL1|GNL3|GSG2|GTPBP1|GTPBP4|…	224	0.171072007460622|0.112380180004393|0.0570877604377148|0.882592106425756|0.375480074392174|0.115250131867612|0.79960985960598|0.145275737647325|0.0429075996045604|0.435100657713284|0.114091968920881|0.00265601520365466|0.18649022878455|0.0448385797062016|0.108896197514688|0.37245069849009|0.188673377156422|0.197274229292074|0.19062812197977|0.267390400854376|0.699773125636985|0.0100217893772874|0…	210	0.0150479	0.0109706	0.0234417	1
COPPER_ION_BINDING	CCS|DCT|ANG|AOC3|APOA4|LOX|MT3|ATOX1|ATP7B|PRNP|RNF7|SOD1|TP53|TYR	15	0.186761728652303|0.0151467355520841|0.464800772366066|0.0563857846093747|0.00287878712767142|0.213026255209895|0.193874865322337|0.499765094863227|0.26680710080823|0.0845478104743838|0.26725998295077|0.120721843390554|0.0875450740664286|0.258347613529947	14	0.0293671	0.00570348	0.0103852	1
DI___TRI_VALENT_INORGANIC_CATION_TRANSMEMBRANE_TRANSPORTER_ACTIVITY	CCS|CLDN16|FXN|ITPR1|ITPR2|ITPR3|ATP2A1|ATP2A2|ATP2A3|ATP2B1|ATP2B4|ATP2C1|SLC11A2|SLC30A3|SLC30A4|SLC30A5|SLC31A1|SLC31A2|SLC39A2|SLC40A1|SLC8A1	22	0.186761728652303|0.0351221141246369|0.0149202417649195|0.186018590409849|0.0647757260995795|0.212062547143621|0.0599121394053138|0.0609091506630886|0.0409829153194513|0.07152543588911|0.158432589762513|0.217266972053869|0.011256726263248|0.342582460394881|0.205606206838471|0.15248305286175|0.739536554388346|0.134845810619938|0.0154475388298899|0.157855067698585|0.0549214263474243	21	3.44217	0.88549	0.0534748	1
TRANSMEMBRANE_RECEPTOR_PROTEIN_KINASE_ACTIVITY	ACVR1B|ACVR1C|ACVR1|ACVR2A|ACVR2B|ACVRL1|CRIM1|CSF1R|DDR1|DDR2|EFNA3|EFNA4|EFNB3|EGFR|EPHA5|EPHB2|EPHB6|ERBB3|ERBB4|ALK|FGFR1|FGFR4|FLT1|FLT3|FLT4|IGF1R|IGF2R|INSR|KDR|LTK|MERTK|MET|MST1R|MUSK|NRP1|NRP2|NTRK1|PDGFRA|PDGFRB|PDGFRL|AXL|PTK7|ROR1|ROR2|RYK|TEK|TGFBR1|TGFBR2|TIE1|TRIM27|TYRO3	51	0.19757632104337|0.0807518891540594|0.0355899436287146|0.0149068686547265|0.229829303987486|0.0243045189809385|0.030733675030396|0.00862038706329638|0.305037495966566|0.0554317771328579|0.477579290243164|0.793257303024182|0.388754473768683|0.0139533313172189|0.489999058461997|0.226485236113846|0.183240182439835|0.772973952121033|0.195659329012305|0.0689291162781803|0.123497758180236|0.15674606503…	51	3.12895	0.841813	0.0606338	1
SYMPORTER_ACTIVITY	SLC10A1|SLC10A2|SLC12A1|SLC12A2|SLC12A3|SLC12A4|SLC12A7|SLC12A9|SLC13A2|SLC13A4|SLC15A1|SLC15A2|SLC17A2|SLC17A3|SLC17A4|SLC17A5|SLC17A7|SLC20A1|SLC20A2|SLC34A3|SLC4A4|SLC5A1|SLC5A2|SLC5A3|SLC5A6|SLC5A7|SLC6A2|SLC6A5|SLC6A6|SLC6A9	31	0.331835757583814|0.0996026118477049|0.0726257232997087|0.298533875239799|0.00253475647137569|0.255664701733204|0.0168516440401827|0.739268923220932|0.0437938815946938|0.0851467500405674|0.0390135629438345|0.162506092178198|0.0857901080187606|0.0869811192399723|0.01610992186371|0.514948223325912|0.0564280807271698|0.0142871811084078|0.0921257877936377|0.095847946140713|0.166255108926922|0.1990397…	30	4.2916	0.909272	0.0331986	1
TRANSFERASE_ACTIVITY_TRANSFERRING_ACYL_GROUPS	AANAT|ACAT1|ACLY|ACSL3|AGPAT2|CPT1A|CPT1B|CREBBP|CROT|CS|DGAT1|DGAT2|EDF1|ELP4|EP300|F13A1|GGT5|GLYAT|GNPAT|GTF3C4|HADHA|HADHB|HAT1|HMGCS1|LPCAT1|LRAT|MCAT|NAA15|NAA16|NAT1|NAT2|NCOA3|ATE1|OXSM|PNPLA3|BRCA2|SMARCE1|SOAT1|SOAT2|SPTLC1|SPTLC2|SRCAP|TAF1L|TAF5|TGM1|TGM2|TGM3|TGM5|YKT6|ZDHHC17	59	0.336874445931692|0.345683245335182|0.223994789087172|0.0301977780825963|0.0568652138379595|0.0428062444517869|0.0620834127137009|0.0333857885141318|0.256057626182445|0.107319727283922|0.347538639336445|0.3200340160373|0.542950257526454|0.0997104241817865|0.0683852204889038|0.15634496674496|0.230189776679268|0.203393478016246|0.695143184898018|0.378229552718542|0.335780011822144|0.081319198165248…	50	0.0296664	0.0123702	0.0223434	1
ANTIPORTER_ACTIVITY	SLC25A11|SLC3A2|SLC4A3|SLC7A11|SLC9A1|SLC9A2|SLC9A3|SLC9A5	10	0.394925891223963|0.179028405134972|0.231698639541622|0.0156439304989379|0.148124122007716|0.716602169340197|0.0791680103748671|0.0932007674889317	8	2.94061	1.07646	0.0956295	1
HEMATOPOIETIN_INTERFERON_CLASSD200_DOMAIN_CYTOKINE_RECEPTOR_BINDING	CNTF|CSF2|CSF3|CTF1|ERAP1|GH1|IFNA13|IFNA14|IFNA4|IFNA7|IFNA8|IFNG|IFNK|IL12B|IL21|IL25|IL2|IL3|IL4|IL5|IL7|OSM|PRL|SDCBP	29	0.136233081568065|0.0801693011880185|0.0430381776251771|0.357798890730348|0.141451131483377|0.00744659731934116|0.0708796853659181|0.138021648635045|0.0877748642058668|0.414938946130201|0.038881814731306|0.138036083687764|0.244855971556404|0.542388823148134|0.3601822294698|0.00571464539571254|0.25677094429756|0.0216862847272866|0.195071905632992|0.0532019341284631|0.0174067422722952|0.44507396497…	24	0.00837712	0.00165388	0.00404631	1
MONOSACCHARIDE_BINDING	ACR|CD207|CD209|COLEC10|GALK1|GCK|LGALS9|LMAN1|LMAN2L|MRC1|UPK1A	11	0.019034207615108|0.00329390615965952|0.866408309292179|0.670920216997643|0.384682997523417|0.0238329439294022|0.880552712411839|0.443147324821718|0.0158037354786239|0.511688235738728|0.967326602055886	11	0.0304622	0.00409076	0.00738509	1
OXIDOREDUCTASE_ACTIVITY_ACTING_ON_SULFUR_GROUP_OF_DONORS	DLD|GSR|MSRA|MSRB2|MSRB3|QSOX1|SUOX|TXNDC2|TXNRD1|TXNRD2	10	0.0629776046891062|0.463364696455582|0.0955809274261814|0.352146688780718|0.0944298865968215|0.0445317081377712|0.0508468882145191|0.000788545597806944|0.143506521888247|0.180822582412931	10	6.78991	0.872347	0.00729807	1
DNA_HELICASE_ACTIVITY	CHD1|CHD2|CHD3|CHD4|DHX9|ERCC2|ERCC3|ERCC6|ERCC8|G3BP1|IGHMBP2|INO80|PIF1|RAD54B|RECQL4|RECQL|RUVBL1|RUVBL2|SETX|SMARCAL1|SUPV3L1|WRN|XRCC5|XRCC6	25	0.0727732802585516|0.0903535954321113|0.0984207285005559|0.102565114876454|0.0737538922862688|0.252045041769481|0.240015784611412|0.410126494222026|0.862021349011995|0.341763008309965|0.0730475905227955|0.453174542888882|0.372695545167831|0.00563740838141169|0.43501628657623|0.178657345813602|0.142461671750048|0.285724798482231|0.134645052760764|0.0275898834561739|0.15720420375339|0.0900254594508…	24	2.7828	1.18316	0.119901	1
ENDODEOXYRIBONUCLEASE_ACTIVITY	DNASE2|ERCC1|ERCC4|ERCC5|EXO1|FEN1|APEX1|MBD4|MRE11A|OGG1|RAD50	11	0.799731959259278|0.0770020319704708|0.12874516384956|0.197649786272988|0.0282535178053828|0.393706483991733|0.0717772052917663|0.276018047334877|0.119099973149536|0.140684195090163|0.0195486848372681	11	3.20467	1.1168	0.0858716	1
PROTEIN_TYROSINE_PHOSPHATASE_ACTIVITY	CDC14B|CDC25B|DUSP11|DUSP12|DUSP1|DUSP2|DUSP3|DUSP5|DUSP6|DUSP7|DUSP8|EPM2A|MTMR3|MTMR7|PTEN|PTP4A2|PTP4A3|PTPLA|PTPN11|PTPN12|PTPN14|PTPN18|PTPN1|PTPN21|PTPN22|PTPN2|PTPN3|PTPN4|PTPN5|PTPN6|PTPN7|PTPN9|PTPRA|PTPRB|PTPRC|PTPRD|PTPRE|PTPRF|PTPRG|PTPRH|PTPRJ|PTPRK|PTPRM|PTPRN2|PTPRN|PTPRO|PTPRR|PTPRS|PTPRT|PTPRU|PTPRZ1|TIMM50|TPTE	53	0.161492962294952|0.411225415947575|0.0747683130652661|0.118542671479285|0.339316049813341|0.641275160039688|0.319287638039214|0.171870414376447|0.400564865428932|0.340105676261374|0.657064612613375|0.212177422110945|0.364788986392919|0.0455369788583253|0.379451914695947|0.100723907357208|0.0074708544389368|0.744394038728972|0.306695140774979|0.207499865291494|0.124156155318031|0.264783959406891|…	53	1.09202	1.01354	0.300214	1
RAS_GTPASE_ACTIVATOR_ACTIVITY	CDC42EP2|DOCK4|ERRFI1|ALDH1A1|GMIP|ARAP1|ARAP3|ARHGAP10|ARHGAP27|ARHGAP29|ARHGAP5|ARHGEF10L|MYO9B|NF1|PREX1|PREX2|RAB3GAP1|RALBP1|RANGAP1|RAPGEF2|RASA1|RASA2|RASAL1|RASAL2|RASGRP3|SOS1|THY1	29	0.378736304729269|0.295786864931092|0.110812489028535|0.737496484837426|0.154519892653647|0.260123466496433|0.28998808575404|0.0271931611614668|0.0162649467884326|0.207306675089216|0.281186071983733|0.00324636190215366|0.554050090650485|0.0516085816875882|0.429355705974263|0.782212457473664|0.068940146619298|0.54570252014866|0.833867090522943|0.0602513587995841|0.347258414514578|0.069765323216616…	27	0.0417758	0.0120025	0.019709	1
PHOSPHORIC_MONOESTER_HYDROLASE_ACTIVITY	ACP1|ACP2|ACP5|ACP6|CDC14B|CDC25B|CDKN3|CILP|CTDP1|CYCS|DLG1|DLGAP5|DUSP11|DUSP12|DUSP13|DUSP1|DUSP2|DUSP3|DUSP4|DUSP5|DUSP6|DUSP7|DUSP8|EPM2A|FBP1|FBP2|G6PC|IMPA1|IMPA2|INPP1|INPP4B|INPP5D|INPP5E|INPP5K|LCK|APTX|MINPP1|MTMR14|MTMR2|MTMR3|MTMR7|NANP|NT5C2|NT5C3|NT5C|NT5E|PNKP|PPAP2A|PPAP2B|PPAP2C|PPEF2|PPM1A|PPM1B|PPM1D|PPM1G|PPM1M|PPP1CA|PPP1R3C|PPP1R3D|PPP2CB|PPP2R2A|PPP5C|PPP6C|PSPH|PTEN|PTP4A…	112	0.281691578934376|0.222697646587411|0.623484124444705|0.319614595063233|0.161492962294952|0.411225415947575|0.22681996479385|0.0277133084904234|0.114178777186569|0.227265630995716|0.150605482117186|0.312875960397999|0.0747683130652661|0.118542671479285|0.0977502086608629|0.339316049813341|0.641275160039688|0.319287638039214|0.238139226917486|0.171870414376447|0.400564865428932|0.340105676261374|0…	106	0.869998	1.12296	0.39268	1
DAMAGED_DNA_BINDING	DDB1|DDB2|ERCC1|ERCC4|ALKBH2|ALKBH3|FANCG|FEN1|APTX|MPG|MSH2|MSH3|MSH6|OGG1|POLH|POLQ|REV1|TDG|XPA|XPC	21	0.334115351837367|0.956002253004821|0.0770020319704708|0.12874516384956|0.182409443802909|0.106077874680159|0.678120084682672|0.393706483991733|0.348015755328339|0.812632832957498|0.642961091432231|0.180993464336183|0.275051131718801|0.140684195090163|0.451166127743374|0.0210463109941508|0.215730424535594|0.268190315981244|0.342737836585087|0.24075334130821	20	0.719185	0.988222	0.392077	1
RNA_HELICASE_ACTIVITY	DDX10|DDX17|DDX18|DDX1|DDX20|DDX21|DDX23|DDX25|DDX43|DDX54|DDX56|DDX6|DHX15|DHX16|DHX38|DHX8|DHX9|EIF4A3|G3BP1|RAD54B|SKIV2L|UPF1	24	0.129486038250286|0.0920912285575308|0.0196734157244431|0.183904171013116|0.196716315716126|0.221533081433593|0.130662077904684|0.0709186963283601|0.503148757689956|0.615205477994738|0.441151728353162|0.0560214628818022|0.0773628143217714|0.128652584834784|0.10308072409689|0.0485433725027868|0.0737538922862688|0.115318946444794|0.341763008309965|0.00563740838141169|0.262124708130826|0.29364867874…	22	2.89984	0.99711	0.0882379	1
LIGASE_ACTIVITY_FORMING_CARBON_NITROGEN_BONDS	CAD|CBL|CDC23|ADSS|CPS1|CTPS|DDB2|DZIP3|ERCC8|AMFR|ANAPC10|ANAPC11|ANAPC2|ANAPC4|ANAPC5|FBXL2|FBXL6|FBXO22|FBXO2|FBXO3|FBXO7|FBXW2|FPGS|GCLC|GCLM|GMPS|GSS|HLCS|ARIH1|MALT1|MDM2|MTHFD1|MYLIP|ASNS|PAICS|PARK2|PFAS|BIRC3|RNF144B|RNF14|RNF217|BRAP|BTD|SMURF1|SMURF2|STUB1|SYVN1|TRAF6|TRAF7|TRIM23|UBE2C|UBE2D2|UBE2D3|UBE2E1|UBE2H|UBE2K|UBE2L3|UBE2L6|UBE2M|UBE3C|UBR3|UBR5|UHRF2|WWP1|WWP2|ZER1	68	0.056277111387448|0.214959753981336|0.281358315892891|0.0959610401252016|0.015253025351978|0.302387776248165|0.956002253004821|0.117636080668055|0.862021349011995|0.351570129470394|0.0756411989097737|0.600048513122718|0.585580126540603|0.185910807286055|0.210601413215608|0.961983593395155|0.718439967868651|0.0606516915241972|0.399731602488034|0.392671186035252|0.718069160166206|0.54707627355311|0…	66	0.370126	0.907249	0.503469	1
LIPID_BINDING	ACOT7|CAV1|CCDC88A|CD1D|CETP|ADAP2|ADH5|CPNE1|CPNE3|CYTH3|DOC2B|EEA1|EPB41|ESR2|FABP2|FABP4|FABP5|FABP7|AKR1D1|ALB|ALDH1A1|ALDH6A1|GC|GLTP|GPAA1|GRK5|HDLBP|HSD17B4|ANXA9|APOA1|APOA4|APOA5|LPAR2|LPAR3|APOC2|APOE|APOF|APOL2|ARAP1|ARAP2|ARAP3|MAL|MCTP1|MCTP2|NDUFAB1|NPC2|OSBP|PAFAH2|PCLO|PEBP1|PGRMC2|PICALM|PIGK|PIGU|PLA2G15|PLA2G7|PLEKHA1|PLEKHA2|PLEKHA3|BAX|PREX1|PRKCI|PSAP|PTAFR|RAB35|RASAL1|RASG…	87	0.286843788618981|0.205120049972418|0.0780721186211304|0.094789860730405|0.0321431264490581|0.358773770555987|0.207706273341977|0.0456689090129183|0.19524170847746|0.335159816895015|0.0151080452058416|0.180909768566801|0.0979689726650995|0.0930130903858816|0.0585419254148083|0.00674805132925871|0.172581682868981|0.256678046895589|0.948055526057582|0.0456873135827953|0.737496484837426|0.5520764319…	83	0.0335499	0.0130997	0.0228725	1
KINASE_BINDING	CAMK2N1|CCDC88A|CCND3|CD4|CDK5RAP2|CDKN2A|CDKN2B|CDKN2C|CDKN2D|CEP250|ADAM10|ADAM9|DLG1|FAF1|AKAP11|AKAP12|AKAP3|AKAP5|AKAP7|FIZ1|FOXO3|GRK5|HINT1|APC|IGF1R|INSR|IRS1|ITGB2|KIF13B|LATS1|LAX1|LCK|LLGL1|MAP2K7|MAP3K12|MAP3K13|MAPK8IP1|MAPK8IP2|MAPK8IP3|NOD2|PDLIM5|PICK1|AVPR1A|AVPR1B|BCAR1|BCL10|PRDX3|PTPRC|PTPRR|RAD9A|RB1|RELA|RPS6KA4|SIT1|SOCS1|SPDYA|SPDYC|SQSTM1|TOP2A|TOP2B|TPRKB|TRIB3|TRIP6|UBQ…	70	0.677012689790423|0.0780721186211304|0.228764106262171|0.00156414300248731|0.0936680957434716|0.0259211266268828|0.689043364857501|0.294521815364532|0.448192716254292|0.8492340106487|0.174908202308868|0.179901264120352|0.150605482117186|0.0170786619114681|0.287389898338515|0.126685760552899|0.199770053460132|0.22271536337448|0.0127609191601286|0.450970004262582|0.0750824863731526|0.00746293313899…	66	3.38286	1.04235	0.0699066	1
ALDO_KETO_REDUCTASE_ACTIVITY	AKR1A1|AKR1B10|AKR1B1|AKR1C1|AKR1C3|AKR1C4|AKR7A2|AKR7A3|ALDH3A1|MIOX|SPR|tAKR	12	0.758540139663781|0.20007675907743|0.714358383909327|0.466776128598702|0.0198432612474687|0.0649839017050744|0.988151882230724|0.964403286483277|0.01050925346911|0.00508486557027887|0.244481136389968|0.603302692172165	12	0.022571	0.00368018	0.00718679	1
OXIDOREDUCTASE_ACTIVITY_GO_0016705	CYP11B1|CYP11B2|CYP17A1|CYP19A1|CYP26A1|CYP2A6|CYP2J2|CYP39A1|CYP4A11|CYP4F8|CYP7B1|CYP8B1|DOHH|EGLN1|EGLN2|FADS1|HMOX1|HMOX2|KDM4A|KMO|ASPH|NOS1|NOS2|NOS3|P4HA1|P4HA2|P4HB|PAH|PLOD2|PLOD3|BBOX1|PTGS1|SC5DL|SCD|TH|TYR	38	0.178802531346218|0.0291034513917305|0.0617446588088366|0.394939982025367|0.554657187130548|0.70380288088137|0.589679690535893|0.359183194604967|0.469205163489856|0.372335504737694|0.450802265603041|0.00462038324041303|0.723596545446023|0.0758022767837461|0.283154828960493|0.407674135146024|0.385595747919218|0.326871175572472|0.104856298496141|0.00197730140994867|0.0572261748041923|0.295096524832…	36	0.027486	0.00610178	0.0113038	1
LIPASE_ACTIVITY	AADAC|C3AR1|CASR|CCKBR|CCR5|CHRM1|CHRM3|CHRM5|EDNRA|ENPP7|F2RL2|AOAH|LGALS13|LIPE|LIPF|LIPG|LPL|APOC2|LYPLA1|MGLL|PDIA3|PLA1A|PLA2G10|PLA2G15|PLA2G1B|PLA2G2A|PLA2G2D|PLA2G2E|PLA2G3|PLA2G4B|PLA2G4C|PLA2G5|PLA2G6|PLCB2|PLCD1|PLCE1|PLCH1|PLD1|PLD2|PLD3|PNLIPRP1|PNLIPRP2|PNLIP|PNPLA3|PNPLA8|BDKRB2|PRDX6|SMPD1|SMPD2|SMPD4	50	0.0351493564220255|0.0668450007955933|0.419978997965668|0.532216956280353|0.0919955052299092|0.0307766070674961|0.0161695774786608|0.217606947656093|0.23793974738275|0.17488415594279|0.0807495967401538|0.153816634536757|0.554658253531035|0.0552229476346193|0.0182946503111487|0.715554715749615|0.22461192331651|0.559751131193751|0.189305336711535|0.0180152408723049|0.0187524996821111|0.296636971480…	50	0.00939407	0.00295658	0.00705529	1
STEROID_DEHYDROGENASE_ACTIVITY	DHRS9|AKR1C1|HSD17B11|HSD17B14|HSD17B4|HSD17B7|HSD3B1|HSD3B2	11	0.209545403861806|0.466776128598702|0.122622605057718|0.228469369539336|0.189747360923739|0.439537251062929|0.102359109137376|0.414740749203012	8	0.00114764	0.00239918	0.00822817	1
SUGAR_BINDING	ACR|CD207|CD209|CLEC10A|CLEC2B|CLEC3A|CLEC4E|CLEC7A|COLEC10|FCN1|FCN2|FCN3|GALK1|GCK|KLRB1|KLRG1|KRT1|LGALS12|LGALS3|LGALS4|LGALS7|LGALS8|LGALS9|LMAN1|LMAN2L|MRC1|PRG2|REG3A|SFTPD|SIGLEC7|SIGLEC8|UPK1A	34	0.019034207615108|0.00329390615965952|0.866408309292179|0.0237655078510819|0.01520987975257|0.0595006933239152|0.0685200315306081|0.0317089194591378|0.670920216997643|0.00966745619043574|0.142731961809886|0.015694505780705|0.384682997523417|0.0238329439294022|0.188836969491595|0.733767467299323|0.183716718875656|0.106057048933031|0.347156938019513|0.082707075583603|0.17397711122977|0.875102504917…	32	0.0133629	0.00222341	0.00492247	1
INWARD_RECTIFIER_POTASSIUM_CHANNEL_ACTIVITY	KCNJ10|KCNJ12|KCNJ14|KCNJ15|KCNJ1|KCNJ3|KCNJ4|KCNJ5|KCNJ6|KCNK1|KCNK6|KCNQ5	12	0.0796633371055979|0.372274511335602|0.0125066040783759|0.167544113888364|0.0327210567328642|0.218157257684229|0.251013067942853|0.205742368124313|0.188302185316684|0.285490587833968|0.26328884941119|0.340991455412921	12	2.67797	1.02996	0.10586	1
RAS_GUANYL_NUCLEOTIDE_EXCHANGE_FACTOR_ACTIVITY	DOCK2|ALS2|FARP1|FARP2|ARHGEF11|ARHGEF1|ARHGEF2|ARHGEF3|MADD|PREX1|PREX2|RAPGEF2|RAPGEF5|RASGRP4|RCBTB2|RCC1|SERGEF|SOS1|TIAM1	19	0.0580265490699601|0.0905892447050172|0.00399919003277405|0.0375725674758296|0.0936919922270204|0.191109026689133|0.266143518527504|0.072575952948001|0.399975804526437|0.429355705974263|0.782212457473664|0.0602513587995841|0.432750414609938|0.0659288936949565|0.393472615592012|0.487113048847632|0.187457292315767|0.283942267244185|0.17170426387643	19	2.89798	0.889067	0.0755848	1
CATION_BINDING	ABL1|ABL2|ACO2|CA12|CA2|CABP1|CABP2|CABP4|CABP5|CALB1|CALM3|CALML3|CALML5|CALR|CALU|CAMKK2|CANX|CAPN9|CAPS|CBLB|CBLC|CCS|CD4|CDA|CDH24|CDK5R1|CETN1|CHD4|CHMP1A|CIB1|CIZ1|ADAM30|ADAMTS13|ADH1B|COMP|CPNE6|CRIP1|CRIP2|CSN2|CSRP1|CTCF|DCT|DMP1|DNASE1L2|DNASE1L3|DSPP|DUOX2|DUSP12|DYRK2|ECE2|EEA1|ERAP2|FBLN2|FBN1|FCN1|FCN2|FDX1|FECH|FKBP9|FLG|GCA|GDA|GLI2|GPD2|GPR98|GSN|HDAC10|HPCAL1|HPCAL4|HRC|HSP90B1…	213	0.267390400854376|0.078145307935707|0.606082928178674|0.0754656645407654|0.165480642840225|0.257792584758321|0.0160107608999454|0.0140720195327524|0.039116608781909|0.0392558300428576|0.882704812677533|0.0411736501584701|0.101721640789124|0.0503766175621406|0.305680536992933|0.045426564479086|0.462896089115715|0.103740690030896|0.481672253667553|0.230214498747481|0.00939983770638586|0.18676172865…	202	0.00177105	0.000856364	0.00275939	1
PHOSPHORUS_OXYGEN_LYASE_ACTIVITY	ADCY10|ADCY7|ADCY8|ADCY9|GUCY1A2|GUCY1A3|GUCY1B3|GUCY2C|GUCY2D	10	0.0317829280276647|0.115503745799993|0.774877258592781|0.0575560902703056|0.220076607737974|0.348984774410705|0.250540216962624|0.303579504949985|0.315805794930378	9	1.49599	0.894395	0.194741	1
SPECIFIC_RNA_POLYMERASE_II_TRANSCRIPTION_FACTOR_ACTIVITY	DEK|ERF|ETV7|FOS|FOXN1|GFI1B|GLIS1|GLIS3|IRF7|MEIS2|ATF4|NFRKB|NOTCH2|NR2F1|NR2F2|NRL|PDX1|PKNOX1|PROX1|RXRA|RXRB|BRD8|SOX9|USF1|VEZF1|ZBTB32|ZBTB7B|ZNF136|ZNF141|ZNF143|ZNF148|ZNF202|ZNF281|ZNF345	35	0.315422540867989|0.338813223011299|0.280405735482912|0.517491455607786|0.104787002769145|0.380178686009462|0.000155856577995328|0.256260731334291|0.292089440221968|0.0428241665520085|0.127722424598854|0.0937494059081354|0.220693714175134|0.281187210250596|0.328697016088326|0.113138126091202|0.511844572444787|0.187611578029507|0.316954459861863|0.0891921366890823|0.19457952441868|0.22382165091861…	34	5.8305	0.899699	0.0132754	1
PHOSPHATE_TRANSMEMBRANE_TRANSPORTER_ACTIVITY	ADAMTS8|ANKH|SLC17A1|SLC17A2|SLC17A3|SLC17A4|SLC17A7|SLC20A1|SLC20A2|SLC25A3|SLC34A1|SLC34A2|SLC34A3	13	0.223123489453761|0.181325351213286|0.105305169216064|0.0857901080187606|0.0869811192399723|0.01610992186371|0.0564280807271698|0.0142871811084078|0.0921257877936377|0.197921038160791|0.0427553452844857|0.150640948698048|0.095847946140713	13	3.35494	0.836057	0.0521068	1
SULFOTRANSFERASE_ACTIVITY	CHST10|CHST11|CHST12|CHST13|CHST14|CHST15|CHST1|CHST2|CHST3|CHST4|CHST5|CHST6|CHST8|CHST9|GAL3ST1|GAL3ST2|HS3ST3B1|HS3ST5|HS3ST6|HS6ST1|SULT1A4|SULT1C2|SULT1E1|SULT2B1|TPST1|TPST2|UST	28	0.0397055979340715|0.148801765466811|0.256125735577534|0.476455164920872|0.408720452269547|0.0120098304994336|0.365449337810173|0.249009016176013|0.160669374988461|0.0614316795459809|0.0118776331958887|0.0154044067528963|0.229883307106632|0.213125570182912|0.30082644664103|0.247335870359988|0.238769894773319|0.0977993789134113|0.784684624039976|0.163586386125379|0.417312863096772|0.04408174716896…	27	0.0140116	0.00496264	0.0108408	1
PHOSPHOTRANSFERASE_ACTIVITY_PHOSPHATE_GROUP_AS_ACCEPTOR	DLG1|DLG2|DTYMK|AK1|AK2|AK5|GUK1|MPP2|MPP3|NME1|NME2|NME4|NME5|NME6|PMVK|TJP2	18	0.150605482117186|0.0680533187794875|0.145116023054448|0.694105788592526|0.125147560015223|0.0448134691890592|0.282493049888865|0.335894174501979|0.355510999707071|0.0485162814217642|0.138533668933787|0.187756274543434|0.135300895275547|0.537506915625092|0.215666633521132|0.0476410158914292	16	0.856146	0.832686	0.296025	1
SERINE_TYPE_PEPTIDASE_ACTIVITY	ACR|C1R|C1S|CELA2B|CELA3A|CFD|CFI|CORIN|CPD|CTSG|DPP4|F10|F11|F12|F2|F7|FURIN|GZMA|GZMB|HGFAC|HTRA1|HTRA2|APEH|KLK1|KLK2|KLK8|KLKB1|LTF|MASP1|MASP2|PCSK2|PCSK6|PCSK9|PLG|PREP|PROC|PRSS1|PRSS36|PRSS3|TMPRSS6|TOR1A|TPP1|TPP2	45	0.019034207615108|0.148492803255125|0.242522662956784|0.0354920695951166|0.000403152782918137|0.747136254747959|0.0587925716667183|0.145081176400389|0.256788134363659|0.144582904537643|0.0406871126924647|0.0752681600136346|0.137214477563583|0.0731792368106243|0.00626471884049162|0.308281979027285|0.355434281695109|0.060448557344525|0.00516850811570468|0.0079039318968972|0.0760958115103052|0.51456…	43	12.5863	1.01267	0.000398352	1
CATION_CHANNEL_ACTIVITY	ACCN1|CACNA1A|CACNA1B|CACNA1C|CACNA1D|CACNA1E|CACNA1G|CACNA1H|CACNA1S|CACNA2D1|CACNB1|CACNB2|CACNB3|CACNB4|CACNG1|CACNG2|CACNG4|CACNG5|CCT8L2|CHRNA1|CHRNA2|CHRNA3|CHRNA4|CHRNA6|CHRNA7|CHRNB2|CHRNB3|CHRNB4|CHRND|CHRNE|CUL5|GAR1|HTR3A|HTR3B|KCNA10|KCNA1|KCNA2|KCNA3|KCNA4|KCNA5|KCNA6|KCNB2|KCNC1|KCNC3|KCNC4|KCND3|KCNE1|KCNE2|KCNG2|KCNH1|KCNH2|KCNH3|KCNH4|KCNIP2|KCNJ10|KCNJ12|KCNJ14|KCNJ15|KCNJ1|KCNJ…	119	0.0468752236080935|0.0624161681247067|0.0902044375074409|0.0292438257650471|0.045571404051875|0.141869482538052|0.114944996565998|0.0252665222268967|0.195175274046095|0.0617965786274033|0.733551584860925|0.0380834632856052|0.348009271485768|0.123393131335675|0.0331027970885684|0.847442453730579|0.661788522668126|0.0138951185720719|0.0307987738191179|0.102866467416906|0.124993818448898|0.065085389…	116	3.1392	1.05855	0.0827886	1
SECONDARY_ACTIVE_TRANSMEMBRANE_TRANSPORTER_ACTIVITY	ANKH|SLC10A1|SLC10A2|SLC12A1|SLC12A2|SLC12A3|SLC12A4|SLC12A7|SLC12A9|SLC13A2|SLC13A4|SLC15A1|SLC15A2|SLC16A7|SLC17A2|SLC17A3|SLC17A4|SLC17A5|SLC17A7|SLC20A1|SLC20A2|SLC22A11|SLC22A4|SLC22A7|SLC25A11|SLC34A3|SLC3A2|SLC4A3|SLC4A4|SLC5A1|SLC5A2|SLC5A3|SLC5A6|SLC5A7|SLC6A2|SLC6A5|SLC6A6|SLC6A9|SLC7A11|SLC9A1|SLC9A2|SLC9A3|SLC9A5|SLCO1B1	47	0.181325351213286|0.331835757583814|0.0996026118477049|0.0726257232997087|0.298533875239799|0.00253475647137569|0.255664701733204|0.0168516440401827|0.739268923220932|0.0437938815946938|0.0851467500405674|0.0390135629438345|0.162506092178198|0.0098235603290413|0.0857901080187606|0.0869811192399723|0.01610992186371|0.514948223325912|0.0564280807271698|0.0142871811084078|0.0921257877936377|0.026614…	44	0.0491379	0.0107986	0.0169053	1
RAS_GTPASE_BINDING	CDC42EP2|CDC42EP5|CYFIP1|DMXL2|DOCK4|ALS2|GOLGA5|IPO5|IPO7|IPO8|IPO9|ARFIP2|ARHGEF2|PARD6A|PLCE1|RAB3GAP1|RALBP1|RANBP1|RANBP2|RANBP3|RANBP9|RAPGEF6|RILP|RTKN|SGSM3	25	0.378736304729269|0.0745529362025215|0.0257533907502598|0.0898385693576095|0.295786864931092|0.0905892447050172|0.159419165381401|0.029477475486269|0.155432011896155|0.189532131051653|0.176323447386229|0.538535301487941|0.266143518527504|0.210453281946879|0.178221083844335|0.068940146619298|0.54570252014866|0.273168236144021|0.368002853737504|0.436768608519464|0.189199104770843|0.457905423648837|…	25	0.808649	1.07163	0.393612	1
DRUG_BINDING	ACR|ALB|FKBP2|FKBP3|FKBP4|FKBP5|FKBP6|NFATC1|NKTR|PPIC|PPID|PPIE|PPIG|PPIH|SIGMAR1|TOP2A	16	0.019034207615108|0.0456873135827953|0.572058620606491|0.185030548474062|0.298033139029577|0.206655251798824|0.120280063087095|0.0548066373785338|0.286914133156566|0.109718706120105|0.0849676918371551|0.3855634287717|0.122608011030219|0.0683066862823265|0.186523195975374|0.121402440436913	16	1.3969	0.809257	0.186948	1
ATP_DEPENDENT_HELICASE_ACTIVITY	CHD1|CHD2|CHD3|CHD4|DDX18|DDX20|DDX21|DDX23|DDX25|DDX43|DDX54|DDX56|DHX38|DHX8|DHX9|EIF4A3|G3BP1|PIF1|RECQL|RUVBL2|SKIV2L|SNRNP200|UPF1|XRCC5|XRCC6	27	0.0727732802585516|0.0903535954321113|0.0984207285005559|0.102565114876454|0.0196734157244431|0.196716315716126|0.221533081433593|0.130662077904684|0.0709186963283601|0.503148757689956|0.615205477994738|0.441151728353162|0.10308072409689|0.0485433725027868|0.0737538922862688|0.115318946444794|0.341763008309965|0.372695545167831|0.178657345813602|0.285724798482231|0.262124708130826|0.1891739261312…	25	0.982306	1.17681	0.378555	1
ARYLSULFATASE_ACTIVITY	ARSA|ARSB|ARSG|ARSI|ARSJ|ARSK|SULF1|SULF2	12	0.0781289829448933|0.457727973743059|0.131950661014174|0.0100452701965372|0.348360065456553|0.0743405948829152|0.227989433628872|0.310236681986712	8	2.65043	0.775057	0.0739688	1
ZINC_ION_BINDING	CA12|CA2|CBLB|CBLC|CD4|CDA|CHD4|CHMP1A|CIZ1|ADAM30|ADAMTS13|ADH1B|CRIP1|CRIP2|CSRP1|CTCF|DUSP12|ECE2|EEA1|ERAP2|GDA|GLI2|HDAC10|APOBEC1|APOBEC3F|APOBEC3G|KLF7|KPNB1|LIMD1|LNPEP|ARIH2|LTA4H|MDM2|MDM4|MEP1B|MMP10|MMP12|MMP13|MMP14|MMP15|MMP16|MMP17|MMP1|MMP20|MMP2|MMP8|MMP9|MNAT1|MSRB2|MSRB3|MT3|MYNN|PEX12|PIAS2|POLR2I|POLR2K|PRDM4|RABIF|RASSF1|RLF|RNF11|RNF4|RNF5|RNF7|RPS27|RPS29|S100A12|S100B|SEP…	90	0.0754656645407654|0.165480642840225|0.230214498747481|0.00939983770638586|0.00156414300248731|0.101868335865327|0.102565114876454|0.275850764931362|0.620141758261806|0.0792425798499332|0.100126753617811|0.346686266926773|0.728168448148297|0.273711668716501|0.246991714568591|0.0429034086724968|0.118542671479285|0.198625254232274|0.180909768566801|0.0585908820336893|0.472023176460163|0.00608071147…	87	0.00618351	0.00227623	0.0059073	1
PROTEIN_HOMODIMERIZATION_ACTIVITY	ABAT|ABCG1|ABCG2|ABCG4|CADM1|CADM3|CARD8|CARD9|CAV2|CCDC88A|CD4|CDA|CDSN|CENPF|CEP57|CHRNA7|CIDEA|CLIP1|CLN6|ACTN3|ACTN4|ADAM10|ADRB2|ADRB3|CR2|CST3|CUBN|DGKD|DSCAML1|EEA1|EIF2AK1|ERCC5|AGXT|AIMP1|ALS2|AMBP|FOXP2|GDNF|GOLGA5|GYS2|GZMA|HEXB|HPGD|HPS4|HSP90AA1|ANXA9|AOC3|APOA2|APOA4|IL17F|INHBB|KIAA1804|LDB1|APOC2|APOE|MAFA|MAP3K10|MAP3K11|MAP3K12|MAP3K13|MAP3K5|MAP3K9|MLL|MOAP1|MSH2|MSH3|MSH6|MYH9…	121	0.358570060126717|0.197274229292074|0.19062812197977|0.664113118167567|0.0607277642369308|0.125708985429042|0.0281318425259471|0.143324465312905|0.333199734908694|0.0780721186211304|0.00156414300248731|0.101868335865327|0.708637402455433|0.077356633454005|0.249756838186568|0.0881716589928754|0.920170329014711|0.129873609736193|0.718459048498475|0.381664170261415|0.143589979023343|0.17490820230886…	116	0.0106725	0.0031108	0.007226	1
HEPARIN_BINDING	AAMP|COL13A1|COL25A1|FGF10|FGFBP1|FSTL1|HBEGF|HDGF|ANG|APOA5|LPL|LRPAP1|MDK|PF4|POSTN|RPL29|SERPINA5|THBS2|THBS4|TNXB|VEGFA|ZNF146	23	0.978217799440761|0.0507973231257718|0.131379030751922|0.366235476249554|0.334154099680022|0.126210882157738|0.577148715738719|0.429243460129913|0.464800772366066|0.48152408512713|0.22461192331651|0.207521221919396|0.658180981255372|0.552915891515753|0.172985875452798|0.15530424307456|0.217419633114585|0.0738940409053263|0.165158535804561|0.0126010587899227|0.316943660377861|0.0492090232486602	22	1.50741	1.14093	0.255219	1
RNA_POLYMERASE_II_TRANSCRIPTION_MEDIATOR_ACTIVITY	CNOT2|MED13|MED17|MED1|MED24|MED26|MED30|MED4|PPARGC1A|PPARGC1B|THRAP3	13	0.0207925871952861|0.0567576189169057|0.104936122383749|0.265285295693903|0.118239190831989|0.20904002443855|0.279442448282861|0.359369919558886|0.211399759200406|0.403844394144392|0.10177875298235	11	1.95073	1.01609	0.165733	1
LIGASE_ACTIVITY	ACACA|ACSL1|ACSS2|CAD|CBL|CDC23|ADSS|CPS1|CTPS|DARS|DDB2|DZIP3|ERCC8|AMFR|ANAPC10|ANAPC11|ANAPC2|ANAPC4|ANAPC5|FARS2|FARSA|FARSB|FBXL2|FBXL6|FBXO22|FBXO2|FBXO3|FBXO7|FBXW2|FPGS|GARS|GCLC|GCLM|GMPS|GSS|HLCS|KARS|LIG4|ARIH1|MALT1|MARS2|MARS|MDM2|MTHFD1|MYLIP|NARS|ASNS|PAICS|PARK2|PCCA|PCCB|PC|PFAS|BIRC3|QARS|RNF139|RNF144B|RNF14|RNF217|RTCD1|SARS2|SARS|BRAP|BTD|SLC27A2|SLC27A5|SLC27A6|SMURF1|SMURF2…	97	0.233788537084012|0.049863488336384|0.151324879479973|0.056277111387448|0.214959753981336|0.281358315892891|0.0959610401252016|0.015253025351978|0.302387776248165|0.121440230471096|0.956002253004821|0.117636080668055|0.862021349011995|0.351570129470394|0.0756411989097737|0.600048513122718|0.585580126540603|0.185910807286055|0.210601413215608|0.296674938354167|0.402115639567826|0.123520399231279|0…	94	0.11691	0.907214	0.694147	1
CALCIUM_ION_BINDING	CABP1|CABP2|CABP4|CABP5|CALB1|CALM3|CALML3|CALML5|CALR|CALU|CAMKK2|CANX|CAPN9|CAPS|CDH24|CDK5R1|CETN1|CIB1|ADAMTS13|COMP|CPNE6|CSN2|DMP1|DNASE1L2|DNASE1L3|DSPP|DUOX2|FBLN2|FBN1|FCN1|FCN2|FKBP9|FLG|GCA|GPD2|GPR98|GSN|HPCAL1|HPCAL4|HRC|HSP90B1|ANXA1|ITIH1|KCNIP2|KCNIP3|LETM1|LRP1|LRPAP1|LTBP4|MAN1A1|MAN1B1|MAN1C1|MCTP1|MCTP2|MEX3B|MYL2|ASPH|ATP2A1|NOTCH4|NUCB2|PCLO|PDCD6|PDP1|PEF1|PITPNM3|PKD2|PLEK…	104	0.257792584758321|0.0160107608999454|0.0140720195327524|0.039116608781909|0.0392558300428576|0.882704812677533|0.0411736501584701|0.101721640789124|0.0503766175621406|0.305680536992933|0.045426564479086|0.462896089115715|0.103740690030896|0.481672253667553|0.303077933272604|0.24812360752252|0.0474604447630278|0.460678128964105|0.100126753617811|0.215136197808168|0.0190297796329035|0.0047737610167…	97	0.00396817	0.00155605	0.00438464	1
HYDROLASE_ACTIVITY_ACTING_ON_CARBON_NITROGEN_NOT_PEPTIDEBONDS	ACR|CDA|ACY1|ADARB2|ADAT1|ADA|AGA|CRMP1|DARS|DCTD|DPYSL2|DPYSL3|DPYS|FAAH|AMPD1|AMPD3|GCH1|GDA|GLS2|HDAC10|HDAC11|HDAC1|HDAC2|HDAC3|HDAC5|HDAC7|APOBEC1|APOBEC2|APOBEC3F|APOBEC3G|ARG1|ARG2|MTHFD1|MTHFD2|ASPA|ASRGL1|ATIC|NIT1|PADI3|PADI4|PDF|PGLYRP2|SIRT2|UPB1	46	0.019034207615108|0.101868335865327|0.583342998885331|0.125925787123636|0.507928242637084|0.739779831912713|0.161870585861436|0.2185580140045|0.121440230471096|0.42489751580928|0.120612846673656|0.0867816115233665|0.258248016864416|0.0448988409533853|0.0145989684930468|0.243881859511589|0.153165039980865|0.472023176460163|0.101752862829861|0.740078152410464|0.56124180040729|0.684145710527129|0.18…	44	1.76974	0.92371	0.166786	1
CATION_TRANSPORTING_ATPASE_ACTIVITY	ATP2A1|ATP2A2|ATP2A3|ATP2B1|ATP2B4|ATP2C1|ATP6V0C|ATP6V0E1|ATP6V1B2|ATP6V1C1	11	0.0599121394053138|0.0609091506630886|0.0409829153194513|0.07152543588911|0.158432589762513|0.217266972053869|0.217339026919272|0.112393996333591|0.609977601127514|0.109699731292019	10	2.00069	0.958548	0.149197	1
PROTEIN_TRANSPORTER_ACTIVITY	ABCG1|CCT6B|COG1|COG2|COG3|COX18|EIF4ENIF1|IPO9|MCL1|RAMP1|SEC61B|TSNAX|XPO6|ZFYVE16	14	0.197274229292074|0.369637511181622|0.766866299916497|0.105422130164477|0.11996833072475|0.382998549253636|0.279128964241613|0.176323447386229|0.105666419315485|0.199600921478149|0.661995197523065|0.042540855985407|0.0304360408092735|0.520904059008616	14	1.14793	0.947015	0.268005	1
OXIDOREDUCTASE_ACTIVITY_GO_0016616	CBR1|CBR3|ADH1B|ADH4|ADH6|ADH7|DHRS2|DHRS9|EHHADH|AKR1A1|AKR1B10|AKR1B1|AKR1C1|AKR1C3|AKR1C4|AKR7A2|AKR7A3|ALDH3A1|GPD1|GRHPR|H6PD|HADHA|HADHB|HADH|HPGD|HSD17B14|HSD17B4|HSD17B7|HSD3B1|HSD3B2|IDH1|IDH3B|IMPDH1|IMPDH2|LDHA|LDHB|LDHC|ME1|ME2|ME3|MIOX|PHGDH|BDH1|BDH2|RDH10|RDH11|RDH12|RDH16|RDH5|RDH8|SPR|tAKR|TSTA3|UGDH	58	0.388481350453479|0.164788193861048|0.346686266926773|0.98622163081882|0.0415699881933046|0.609777057672579|0.741288450699123|0.209545403861806|0.174962088762979|0.758540139663781|0.20007675907743|0.714358383909327|0.466776128598702|0.0198432612474687|0.0649839017050744|0.988151882230724|0.964403286483277|0.01050925346911|0.0268936315998751|0.601477335297634|0.0114450356112434|0.335780011822144|0…	54	0.00348278	0.00158952	0.00458179	1
GTPASE_REGULATOR_ACTIVITY	ABR|CDC42EP2|CDC42SE1|CHN2|ADAP1|CYTH1|CYTH2|CYTH3|CYTH4|DIS3|DLC1|DOCK1|DOCK2|DOCK4|EIF2B1|EIF2B2|EIF2B3|EIF2B4|EIF2B5|ERRFI1|ALDH1A1|ALS2|FARP1|FARP2|FGD2|FGD4|FGD5|FGD6|GBF1|GDI2|GMIP|GPS1|GPS2|HERC1|ANKRD27|IPO5|IPO7|IQGAP1|IQGAP2|KALRN|KRIT1|ARAP1|ARAP3|ARFGAP3|ARFGEF1|ARHGAP10|ARHGAP27|ARHGAP29|ARHGAP5|ARHGDIA|ARHGDIB|ARHGDIG|ARHGEF10L|ARHGEF11|ARHGEF17|ARHGEF1|ARHGEF2|ARHGEF3|ARL2BP|ARL2|M…	125	0.166235946250392|0.378736304729269|0.218890129741872|0.0237002891660827|0.431948542674355|0.0861439474806969|0.262568767374356|0.335159816895015|0.0491454702834465|0.20595205292704|0.0256655253352657|0.0552594406700422|0.0580265490699601|0.295786864931092|0.196498232036855|0.597635093933109|0.601938501326983|0.433902062971733|0.263861941071655|0.110812489028535|0.737496484837426|0.09058924470501…	121	0.0207743	0.0134137	0.0265084	1
METALLOPEPTIDASE_ACTIVITY	ACE|C9orf3|CHMP1A|ADAMTS2|CPA1|CPA2|CPA3|CPB2|DPEP1|ECE2|ECEL1|ENPEP|ERAP1|ERAP2|FAP|ANPEP|IDE|KEL|LNPEP|MEP1A|METAP1|METAP2|MME|MMP11|MMP12|MMP13|MMP14|MMP15|MMP16|MMP17|MMP20|MMP23B|MMP24|MMP28|MMP2|MMP3|MMP8|MMP9|PAPPA2|PAPPA|PEPD|PGCP|PITRM1|PMPCA|RCE1|SPG7|THOP1|ZMPSTE24	50	0.318135170590869|0.205436250870308|0.275850764931362|0.030116381183262|0.00454760166291668|0.288304829430212|0.157128278645939|0.00770760457382991|0.141092092489722|0.198625254232274|0.1523173472514|0.273758476886272|0.141451131483377|0.0585908820336893|0.0226342479707123|0.267803448852677|0.256212801202051|0.00365480663344142|0.14891751634893|0.0292508808338545|0.0314440131590787|0.054489152836…	48	0.0124806	0.00290763	0.00653082	1
SOLUTE_SODIUM_SYMPORTER_ACTIVITY	SLC10A1|SLC10A2|SLC13A2|SLC5A1|SLC5A2|SLC5A3|SLC5A6|SLC5A7|SLC6A2|SLC6A5|SLC6A6|SLC6A9	13	0.331835757583814|0.0996026118477049|0.0437938815946938|0.199039745546714|0.950342238469252|0.490863360588415|0.266396285230803|0.126402646191778|0.451960916494807|0.199993655448771|0.0263626591217695|0.157481786818397	12	1.61908	1.02642	0.209509	1
RNA_POLYMERASE_II_TRANSCRIPTION_FACTOR_ACTIVITY	ABT1|CBFB|CIITA|CNOT2|CREG1|CSDA|CTCF|CUX1|DBP|DEK|E2F2|ELL2|EPAS1|ERF|ETV7|FOS|FOXK2|FOXN1|GABPA|GATA4|GFI1B|GLIS1|GLIS3|GMEB2|GTF2A1L|GTF2A1|GTF2B|GTF2F1|GTF2F2|GTF2H1|GTF2I|HCFC2|HIF1A|HMGN1|HNF4A|HOXA1|HOXC10|HOXC11|HOXC13|HOXD10|HOXD9|HTATIP2|ILF2|IRF2|IRF3|IRF4|IRF7|IRF8|ISL1|JUNB|JUND|JUN|KLF13|KLF5|LHX1|LHX3|LITAF|MAF|MED13|MED17|MED1|MED20|MED21|MED24|MED26|MED30|MED4|MED6|MEF2C|MEIS2|ML…	182	0.284590281585656|0.230735658281568|0.0019800193063646|0.0207925871952861|0.728076580047366|0.310535848157934|0.0429034086724968|0.0412830016535997|0.476184627665266|0.315422540867989|0.489405470974476|0.065171219062726|0.0473644201306967|0.338813223011299|0.280405735482912|0.517491455607786|0.490497118143508|0.104787002769145|0.175324637324261|0.366322656932289|0.380178686009462|0.00015585657799…	176	4.6607	0.971722	0.0295226	1
SODIUM_CHANNEL_ACTIVITY	ACCN1|CACNA1S|PKD2|SCN11A|SCN1B|SCN2A|SCN2B|SCN4A|SCN4B|SCN5A|SCN7A|SCN9A|SCNN1B|SCNN1D|SCNN1G|SLC4A11	17	0.0468752236080935|0.195175274046095|0.126774085742106|0.211223571423565|0.310754465350659|0.0136854268988582|0.220896416263806|0.00798896148165085|0.388506024120082|0.29057137220043|0.0749581886171078|0.0886314443071852|0.278432386596249|0.317685948038707|0.157577382218995|0.0664139573649063	16	3.90965	1.05259	0.0518153	1
RNA_SPLICING_FACTOR_ACTIVITYTRANSESTERIFICATION_MECHANISM	DDX23|KHSRP|LSM1|BCAS2|PRPF3|PRPF8|SF3A3|SF3B3|SF3B4|SLU7|SMNDC1|SNRNP40|SRRM1|TRA2B|TXNL4A	19	0.130662077904684|0.733170799337527|0.288745856356558|0.0634371166680814|0.0394245642798553|0.152110550498161|0.349930104185736|0.0223195181093343|0.359787722319121|0.0800969920538064|0.222534968815211|0.698538586213818|0.0878517059336928|0.0145489542151019|0.277536471533513	15	3.50404	1.20439	0.0803226	1
METABOTROPIC_GLUTAMATEGABA_B_LIKE_RECEPTOR_ACTIVITY	GABBR1|GABBR2|GRM1|GRM2|GRM3|GRM4|GRM5|GRM6|GRM7|GRM8	10	0.0257613399147869|0.223558466402396|0.136982423423836|0.00459045436289074|0.112466099254516|0.0429041109911688|0.116868211481134|0.025925189443329|0.105531555900644|0.0171797468363047	10	7.01516	0.875735	0.00646422	1
AMINE_RECEPTOR_ACTIVITY	CHRM1|CHRM2|CHRM3|CHRM4|CHRM5|ADRA1A|ADRA1B|ADRA1D|ADRA2A|ADRA2B|ADRA2C|ADRB1|ADRB2|ADRB3|DRD1|DRD2|DRD3|DRD4|DRD5|HRH1|HRH2|HRH3|HTR1A|HTR1B|HTR1D|HTR1E|HTR1F|HTR2A|HTR2B|HTR3B|HTR4|HTR5A|HTR6|HTR7	34	0.0307766070674961|0.106360731320842|0.0161695774786608|0.0815094498241358|0.217606947656093|0.15699379625328|0.15285263227177|0.573208216309565|0.214076264368352|0.222004862649763|0.474972083909141|0.676036088764119|0.200643963597378|0.347394504959067|0.176789094585614|0.358521351715167|0.0999362877279183|0.844899478199435|0.781625979714474|0.0280230527975232|0.0393861151611961|0.659901547985168…	34	3.41499	0.970294	0.0618857	1
STEROL_BINDING	CAV1|CETP|HSD17B4|APOA1|APOF|NPC2|OSBP|SCP2|STARD3|TSPO	11	0.205120049972418|0.0321431264490581|0.189747360923739|0.286410689433946|0.0491106619153969|0.240971924739924|0.298113541454758|0.159200143119956|0.174577392745797|0.261853753315487	10	1.68886	1.09627	0.215987	1
VITAMIN_BINDING	ABAT|AGXT|ALB|FOLR1|FOLR2|FOLR3|GC|HACL1|OPN4|PCCA|PC|TTPA	12	0.358570060126717|0.0734297251704394|0.0456873135827953|0.0475873135764846|0.0970129559612625|0.089816621125151|0.0253643676576536|0.277311309327189|0.0408984320803208|0.163118923019198|0.359772893857421|0.105918279864768	12	2.75925	0.940931	0.0890781	1
PURINE_NUCLEOTIDE_BINDING	ABCA2|ABCA3|ABCA4|ABCA7|ABCB11|ABCB1|ABCB6|ABCB8|ABCC1|ABCC3|ABCC5|ABCC6|ABCC8|ABCD2|ABCD4|ABCF1|ABCF2|ABCG1|ABCG2|ABL1|ACTA1|CDC42BPA|CDC42BPB|CDC42BPG|CDK11A|CDK11B|CFTR|CHST15|CLP1|ACVR1B|ACVR1|ACVRL1|DAPK1|DAPK2|DAPK3|DDX25|DGKE|DGKZ|DHX38|DMC1|DMPK|DRG2|DYRK2|DYRK3|EEF1A1|EIF2B2|EIF4A3|EPB42|ERCC6|ERN1|ERN2|AIFM2|GABARAPL2|GALK1|GBP1|GBP2|GCK|GCLC|GEM|GNL1|GNL3|GSG2|GTPBP1|GTPBP4|HBS1L|HSP90…	211	0.171072007460622|0.112380180004393|0.0570877604377148|0.882592106425756|0.375480074392174|0.115250131867612|0.79960985960598|0.145275737647325|0.0429075996045604|0.435100657713284|0.114091968920881|0.00265601520365466|0.18649022878455|0.0448385797062016|0.108896197514688|0.37245069849009|0.188673377156422|0.197274229292074|0.19062812197977|0.267390400854376|0.699773125636985|0.0100217893772874|0…	200	0.0161543	0.0109381	0.0229969	1
SH2_DOMAIN_BINDING	AFAP1L2|CRK|INSR|IRS1|JAK2|LAT2|LAX1|LCK|ARHGAP5|NUP62|PAG1|PTK2|SIT1|SQSTM1|SRC	15	0.0651547040497803|0.167067731907352|0.226711047242483|0.592923864136409|0.586354443189107|0.172560657187198|0.208464423643166|0.650991425190288|0.281186071983733|0.20170506745067|0.0753195448181839|0.016112412244678|0.303118514589755|0.708771868258589|0.0868701475642852	15	1.48892	0.972732	0.21547	1
VOLTAGE_GATED_POTASSIUM_CHANNEL_ACTIVITY	KCNA1|KCNA2|KCNA3|KCNA4|KCNA5|KCNA6|KCNB2|KCNC1|KCNC3|KCNC4|KCND3|KCNE1|KCNE2|KCNG2|KCNH1|KCNH2|KCNH3|KCNH4|KCNIP2|KCNJ10|KCNJ12|KCNJ14|KCNJ15|KCNJ1|KCNJ3|KCNJ4|KCNJ5|KCNJ6|KCNK1|KCNK6|KCNQ1|KCNQ2|KCNQ3|KCNQ5|KCNS1|KCNS3	36	0.75128494635914|0.326597058075049|0.781780174257202|0.122802204769997|0.55431645281786|0.294177759701062|0.158431408379729|0.214702521017963|0.201821425548724|0.155918923048274|0.141449583644914|0.332407093694003|0.1019180840222|0.162984543099051|0.021706873651233|0.0132155606716623|0.685225742217726|0.0605863723924196|0.802384145721037|0.0796633371055979|0.372274511335602|0.0125066040783759|0.1…	36	2.18377	0.89036	0.120421	1
SMALL_CONJUGATING_PROTEIN_SPECIFIC_PROTEASE_ACTIVITY	SENP2|UCHL1|UCHL3|UFD1L|USP12|USP21|USP29|USP53|USP5|VCPIP1	10	0.175554724020251|0.158265162270121|0.236914953717239|0.219046069110829|0.0354250281039707|0.130609774796605|0.461806545364468|0.0463055770211657|0.741484621182976|0.237433858419182	10	1.61225	1.03944	0.213604	1
HYDROLASE_ACTIVITY_ACTING_ON_GLYCOSYL_BONDS	CCNO|CHIA|CHIT1|ADPRH|AMY1B|AMY2A|AMY2B|FUCA1|GBA2|GBA3|GLB1|GUSB|HEXB|HPSE2|HPSE|HYAL1|HYAL2|HYAL4|APEX1|IDUA|KL|LCT|LYZ|MAN1A1|MAN1A2|MAN1B1|MAN1C1|MAN2A1|MAN2B1|MANBA|MGEA5|MSH3|MSH6|MUTYH|NAGA|NAGLU|NAGPA|NEU1|NEU4|NTHL1|OGG1|PARG|SMUG1|SPACA3|TDG|TREH	47	0.514777757237023|0.170750627590278|0.00124628452288655|0.301309169371622|0.0865664461554969|0.127887711354167|0.0182974624023237|0.200495184010401|0.544576608812601|0.0824052716617353|0.277061726191853|0.270568252430266|0.26914352912803|0.174126497076554|0.164366695829335|0.0382253845865245|0.375363703319307|0.0191368546065722|0.0717772052917663|0.13966276093473|0.137829183714509|0.0808757615651…	46	0.0252277	0.00547627	0.0103795	1
ANION_CATION_SYMPORTER_ACTIVITY	SLC12A1|SLC12A2|SLC12A3|SLC12A4|SLC12A7|SLC12A9|SLC13A2|SLC13A4|SLC17A2|SLC17A3|SLC17A4|SLC17A7|SLC20A1|SLC20A2|SLC34A3|SLC4A4	16	0.0726257232997087|0.298533875239799|0.00253475647137569|0.255664701733204|0.0168516440401827|0.739268923220932|0.0437938815946938|0.0851467500405674|0.0857901080187606|0.0869811192399723|0.01610992186371|0.0564280807271698|0.0142871811084078|0.0921257877936377|0.095847946140713|0.166255108926922	16	6.24067	0.817549	0.0090026	1
RECEPTOR_SIGNALING_PROTEIN_SERINE_THREONINE_KINASE_ACTIVITY	ACVR1B|ACVR1C|ACVR1|ACVR2A|ACVR2B|ACVRL1|IKBKE|IRAK2|MAP3K10|MAP3K11|MAP3K13|MAP3K3|MAP3K4|MAP3K5|MAP3K6|MAP3K7|MAP3K9|MAP4K1|MAPK10|MAPK11|MAPK12|MAPK13|MAPK14|MAPK15|MAPK1|MAPK4|MAPK7|MAPK8|MAPK9|NLK|TGFBR1|TGFBR2|ZAK	34	0.19757632104337|0.0807518891540594|0.0355899436287146|0.0149068686547265|0.229829303987486|0.0243045189809385|0.0284065640300086|0.469009157476759|0.25914510471743|0.741996328208107|0.0279498356324015|0.174864092662928|0.24859935653356|0.10033490428415|0.568624584865537|0.0540763075776298|0.694598541039411|0.5817696316827|0.0499043858493441|0.510991004873631|0.220585889237694|0.294072188864612|0…	33	2.7645	0.989254	0.0949796	1
HYDROLASE_ACTIVITY_HYDROLYZING_O_GLYCOSYL_COMPOUNDS	CHIA|CHIT1|AMY1B|AMY2A|AMY2B|FUCA1|GBA2|GBA3|GLB1|GUSB|HEXB|HPSE2|HPSE|HYAL1|HYAL2|HYAL4|IDUA|KL|LCT|LYZ|MAN1A1|MAN1A2|MAN1B1|MAN1C1|MAN2A1|MAN2B1|MANBA|MGEA5|NAGA|NAGLU|NAGPA|NEU1|NEU4|PARG|SPACA3|TREH	37	0.170750627590278|0.00124628452288655|0.0865664461554969|0.127887711354167|0.0182974624023237|0.200495184010401|0.544576608812601|0.0824052716617353|0.277061726191853|0.270568252430266|0.26914352912803|0.174126497076554|0.164366695829335|0.0382253845865245|0.375363703319307|0.0191368546065722|0.13966276093473|0.137829183714509|0.0808757615651753|0.0249603727056866|0.0107617761837491|0.21232838592…	36	0.0306272	0.00537237	0.00967478	1
SINGLE_STRANDED_DNA_BINDING	ERCC1|ERCC4|ERCC5|FUBP1|HMGB2|HNRNPA1|HNRNPA2B1|HNRPDL|IGHMBP2|MLH1|MSH2|MSH3|PCBP1|PMS2|POT1|PURA|PURB|RAD23A|RAD23B|RAD51AP1|RAD51|RBMS1|RPA1|RPA2|RPA3|SUB1|TERF2IP|TERF2|TP53|TREX1|WBP11|XPC|YBX1	35	0.0770020319704708|0.12874516384956|0.197649786272988|0.0303256890991073|0.103123619236201|0.0320072125038611|0.0879053741386139|0.278652214656914|0.0730475905227955|0.168462595743723|0.642961091432231|0.180993464336183|0.178768285128041|0.846304543612959|0.0185386334017317|0.427683074275757|0.976931902186291|0.338687134790633|0.241309645524371|0.0263500971658757|0.0759268877455167|0.114528505728…	33	1.26129	0.937148	0.243514	1
INTERLEUKIN_BINDING	A2M|CSF2RB|CXCR2|EBI3|HAX1|IL10RA|IL10RB|IL12A|IL12RB1|IL12RB2|IL15RA|IL18BP|IL1R1|IL22RA2|IL2RA|IL2RB|IL4R|IL5RA|IL6R|IL6ST|IL7R	25	0.0376823637448167|0.267900253929171|0.11165821490961|0.0883888443740583|0.104998222349821|0.0110044987111924|0.320405844216672|0.0843167033953024|0.357809913586174|0.111937012534612|0.0180360577318555|0.00701559378989436|0.0031587801300883|0.0302898200873292|0.00199949770721908|0.798447298413523|0.298561849522847|0.233481632481078|0.413940150453512|0.896141039722803|0.0459229698029333	21	0.111251	0.0106403	0.012534	1
ENZYME_ACTIVATOR_ACTIVITY	ABR|CARD8|CASP1|CASP8AP2|CASP9|CDC42EP2|CDK5R1|CHN2|ADAP1|ADRM1|AFAP1L2|CTAGE5|CTSA|CXCL1|DBF4|DBNL|DLC1|DNAJB6|DNAJC1|DNMT3L|DOCK1|DOCK4|ERRFI1|F10|AHSA1|AIFM3|ALDH1A1|ALOX5AP|ALS2|FRS2|FZR1|GHRL|GMFB|GMFG|GMIP|GTF3C4|GUCA1A|GUCA1B|GUCA1C|GUCA2B|HSPB2|APOA1|APOA2|APOA4|APOA5|IGFBP3|IL2|APOC2|ARAP1|ARAP3|ARFGAP3|ARFGEF1|ARHGAP10|ARHGAP27|ARHGAP29|ARHGAP5|ARHGEF10L|ARL1|MADD|MALT1|MAP3K5|MAPK8IP2|…	125	0.166235946250392|0.0281318425259471|0.101856772828923|0.106338991959573|0.0419983461211098|0.378736304729269|0.24812360752252|0.0237002891660827|0.431948542674355|0.198595773458963|0.0651547040497803|0.52695145739755|0.697979526324077|0.0664311543569543|0.688880366320878|0.278543732886047|0.0256655253352657|0.150030646387747|0.0736369043394812|0.0116468774727932|0.0552594406700422|0.295786864931…	120	0.0081822	0.00233151	0.00572693	1
ATPASE_ACTIVITY_COUPLED_TO_TRANSMEMBRANE_MOVEMENT_OF_IONS_PHOSPHORYLATIVE_MECHANISM	ABCB11|FXYD2|ATP1A1|ATP1A2|ATP1A3|ATP1A4|ATP1B1|ATP1B2|ATP1B3|ATP2A1|ATP2A2|ATP2A3|ATP2B1|ATP2B4|ATP2C1|ATP4A|ATP4B|ATP7B	20	0.375480074392174|0.265379810688591|0.222728149389499|0.046696071727428|0.979746401012324|0.338790399671617|0.441761377345669|0.599959438830714|0.110113667034996|0.0599121394053138|0.0609091506630886|0.0409829153194513|0.07152543588911|0.158432589762513|0.217266972053869|0.227942836608869|0.245010758459615|0.26680710080823	18	1.00507	1.13806	0.360245	1
EXCITATORY_EXTRACELLULAR_LIGAND_GATED_ION_CHANNEL_ACTIVITY	CHRNA1|CHRNA2|CHRNA3|CHRNA4|CHRNA6|CHRNA7|CHRNB2|CHRNB3|CHRNB4|CHRND|CHRNE|GLRA1|GLRB|HTR3A|HTR3B|P2RX1|P2RX3|P2RX4|P2RX7|STX1B	21	0.102866467416906|0.124993818448898|0.0650853896641312|0.204432092218411|0.0204060566084225|0.0881716589928754|0.035574480650852|0.042115280690574|0.0821083063794924|0.47232185662689|0.650983014544969|0.879264988072307|0.142347746996159|0.0117992828371182|0.44459625962016|0.249792848009472|0.0661198338766714|0.0436921505364924|0.547447389904879|0.157259259431796	20	3.46482	1.21042	0.0827853	1
LYASE_ACTIVITY	ACCS|ACMSD|ACO1|CA11|CA12|CA14|CA1|CA2|CA3|CA4|CA5A|CA6|CA7|CA8|CA9|CBS|ADCY10|ADCY7|ADCY8|ADCY9|ADSL|CRYM|DDC|ECH1|ECHS1|EHHADH|ENO1|ENO2|ENO3|ALAD|ALDOA|ALDOB|ALDOC|AMD1|FECH|FH|GAD1|GGCX|GLO1|GMDS|GUCY1A2|GUCY1A3|GUCY1B3|GUCY2C|GUCY2D|HACL1|HADHA|HADHB|HDC|APEX1|LTC4S|MLYCD|MVD|ASL|AUH|NTHL1|ODC1|OGG1|PCK1|BCKDHA|BCKDHB|PTS|SCLY|SDS|UMPS|UROD	69	0.573067346740344|0.158270027853397|0.685225559073771|0.330002924837423|0.0754656645407654|0.3443825141152|0.10573068214218|0.165480642840225|0.107223630238268|0.106419102656426|0.0329899484980697|0.0721531512045037|0.227040279164603|0.0646431762330356|0.0307504701593997|0.184642052325628|0.0317829280276647|0.115503745799993|0.774877258592781|0.0575560902703056|0.15914978039891|0.119304032442537|…	66	0.509575	0.965612	0.461529	1
TRANSFERASE_ACTIVITY_TRANSFERRING_HEXOSYL_GROUPS	A4GALT|A4GNT|C1GALT1|CSGALNACT1|DPM1|DPM2|DPM3|EXT1|EXTL2|ALG2|ALG3|ALG5|ALG6|ALG8|FUT10|FUT1|FUT2|FUT4|FUT5|FUT6|FUT7|FUT8|FUT9|GALNT1|GALNT2|GALNT3|GALNT4|GALNT5|GALNT6|GALNT7|GALNT8|GBE1|GCNT1|GCNT2|GCNT3|GCNT4|GYS2|ITGA2B|LARGE|MGAT2|MGAT4A|MGAT4B|MTAP|ODF3B|PIGB|PIGV|PIGZ|POFUT1|POMGNT1|B3GALNT1|B3GALT2|B3GALT4|B3GALT5|B3GAT2|B3GNT5|B3GNT6|B3GNT8|B4GALNT1|B4GALNT2|B4GALT1|B4GALT2|B4GALT3|B4G…	81	0.920938496478656|0.336935747417952|0.317466343766715|0.0871829590902231|0.364277974327623|0.420769553104065|0.419340623179413|0.0468564541360597|0.386203217670804|0.581105592212823|0.241101934433766|0.446105471790316|0.056571383012868|0.245079913736773|0.0749116312666732|0.201942102301358|0.307639009255584|0.322629587203029|0.306137408741404|0.00488559879165884|0.164726675897023|0.07438237180136…	77	3.7452	0.875266	0.0436661	1
MANNOSYLTRANSFERASE_ACTIVITY	DPM1|DPM2|DPM3|ALG2|ALG3|ALG8|PIGB|PIGV|PIGZ|SDF2	10	0.364277974327623|0.420769553104065|0.419340623179413|0.581105592212823|0.241101934433766|0.245079913736773|0.150384705607038|0.302913997412815|0.176876660300324|0.465329086073785	10	0.0837549	1.04738	0.789091	1
SH3_DOMAIN_BINDING	ABI2|CD2AP|CD3E|ADAM15|ADAM9|AFAP1L2|ELMO1|ESPN|EVL|GPX1|ARHGAP27|MAPT|MICAL1|PTPN12|RAD9A	15	0.767331031762063|0.0536673381045971|0.245607429356821|0.726438854500719|0.179901264120352|0.0651547040497803|0.0239781270245037|0.380312047202769|0.0339555616814021|0.511518879602004|0.0162649467884326|0.354607812466617|0.842771981957291|0.207499865291494|0.569546807273752	15	3.08886	1.07457	0.0871772	1
OXIDOREDUCTASE_ACTIVITY_ACTING_ON_THE_CH_NH_GROUP_OF_DONORS	ADH4|ETFDH|AIFM2|ALDH4A1|MTHFD2|MTHFR|PRODH|PYCR1|QDPR|SARDH	10	0.98622163081882|0.288176373729334|0.376465841574133|0.584891792034699|0.187632624891544|0.296173521820446|0.34675857310732|0.766484379455724|0.465160429143827|0.618809775432023	10	0.0254246	1.20189	0.91918	1
CARBOXY_LYASE_ACTIVITY	ACMSD|DDC|AMD1|GAD1|GGCX|HDC|MLYCD|MVD|ODC1|PCK1|BCKDHA|BCKDHB|UMPS|UROD	14	0.158270027853397|0.0139160190356123|0.140993181927857|0.206495133584824|0.687840366967604|0.113208567294901|0.11193235805189|0.493318829307951|0.18434055159717|0.0115825233287825|0.130281011788184|0.105596322732638|0.0414011750720845|0.55164334529969	14	4.02234	1.12045	0.053302	1
INOSITOL_OR_PHOSPHATIDYLINOSITOL_PHOSPHODIESTERASE_ACTIVITY	C3AR1|CASR|CCKBR|CCR5|CHRM1|CHRM3|CHRM5|EDNRA|F2RL2|PLCB2|PLCD1|PLCE1|BDKRB2	13	0.0668450007955933|0.419978997965668|0.532216956280353|0.0919955052299092|0.0307766070674961|0.0161695774786608|0.217606947656093|0.23793974738275|0.0807495967401538|0.11845596724985|0.314587010778162|0.178221083844335|0.26955135188958	13	2.59963	1.03528	0.111943	1
MICROTUBULE_BINDING	CCDC88A|CDK5RAP2|CEP290|CLASP1|CLASP2|CLIP1|DYNC1I1|HOOK3|HTT|APC|KATNA1|KIF5B|ARHGEF2|LRPPRC|MAP1S|MAPRE1|MAPT|MARK4|NDE1|ATG4C|ATG4D|POLB|PRNP|RAE1|BIRC5|TARDBP|TPPP|TUBGCP5|TUBGCP6	33	0.0780721186211304|0.0936680957434716|0.4221076177541|0.0439849630030779|0.0554359185727769|0.129873609736193|0.064161035171621|0.389377512504606|0.341352016554395|0.0335804025905406|0.0516325776653433|0.0929915977875172|0.266143518527504|0.142261257298217|0.785511038636763|0.511734375839509|0.354607812466617|0.153164888066636|0.0825708531928838|0.0202479550122738|0.358513992163875|0.123122379165…	29	0.774521	0.894423	0.340441	1
MICROTUBULE_MOTOR_ACTIVITY	CENPE|DNAI2|DNALI1|DYNC1I1|KIF11|KIF1B|KIF22|KIF23|KIF2C|KIF3B|KIF5B|KIF5C|KIFC3|APPBP2|BBS4	16	0.189211766938135|0.227317475079299|0.013766693555936|0.064161035171621|0.188826357438078|0.0978477176836903|0.634503639949969|0.155671147987082|0.363385713729828|0.334525820949455|0.0929915977875172|0.158504871170328|0.211411749462329|0.288344561474711|0.082937204739831	15	1.96153	1.14172	0.190027	1
LIPOPROTEIN_BINDING	CDH13|COLEC12|CXCL16|ANKRA2|APOA4|LDLR|APOL2|LRP1|LRP6|LRPAP1|MAPT|SCARF1|SORL1|STAB1|STAB2|TLR6|VLDLR	18	0.196805382997808|0.385884284111856|0.750742659640813|0.332390290483758|0.00287878712767142|0.170802381434635|0.364207469862493|0.0919376062149291|0.388079755284497|0.207521221919396|0.354607812466617|0.913236807423074|0.0379587173380949|0.11725653544866|0.636259627909665|0.0903061403242525|0.266278574478639	17	3.45906	0.971926	0.0603926	1
OXIDOREDUCTASE_ACTIVITY_ACTING_ON_PEROXIDE_AS_ACCEPTOR	CAT|CYGB|EPX|GPX2|GPX3|GPX4|GSTZ1|IPCEF1|MGST3|MPO|PRDX2	12	0.357835757496111|0.290993929379533|0.16018791005477|0.0966100928293061|0.360432567900706|0.451011912122278|0.703477573135451|0.0393589369793763|0.277865703226788|0.402356763865577|0.775973388344963	11	0.77367	0.967594	0.367405	1
PHOSPHATASE_INHIBITOR_ACTIVITY	ANP32E|LMTK2|PPME1|PPP1R1A|PPP1R1B|PPP1R2|PPP1R8|PTN|SAG|SET|TESC	11	0.0962961602520634|0.0372804823533834|0.134956949641548|0.800872324592944|0.045043464982526|0.353223606334108|0.042127971787034|0.392803463440027|0.00400120817272853|0.331607191383887|0.0967021970847016	11	4.70695	0.874494	0.0244639	1
NON_MEMBRANE_SPANNING_PROTEIN_TYROSINE_KINASE_ACTIVITY	CLK1|DYRK1A|ERBB2|FRK|ITK|NR4A3|PTK2B|PTK6|TNK2|TXK|TYK2	11	0.65244299684102|0.101985109135333|0.158881391998436|0.46734862978403|0.0555191194365295|0.137237116849198|0.124503066849013|0.37412465508744|0.179285242217399|0.0692836162495308|0.798886711057971	11	0.912707	0.973714	0.330516	1
THIOLESTER_HYDROLASE_ACTIVITY	ACOT11|ACOT12|ACOT8|HAGH|HIBCH|OTUB2|PPT1|UCHL1|UCHL3|USP12|USP21|USP29|USP53|USP5|YOD1	16	0.170646463665202|0.0203343283547075|0.134098397706825|0.772531664431687|0.206442341749355|0.208819619464585|0.434633207625165|0.158265162270121|0.236914953717239|0.0354250281039707|0.130609774796605|0.461806545364468|0.0463055770211657|0.741484621182976|0.216211925933764	15	1.73595	0.967185	0.180338	1
ORGANIC_ANION_TRANSMEMBRANE_TRANSPORTER_ACTIVITY	ABCC2|ABCC3|ABCC5|SLC22A11|SLC22A6|SLC22A7|SLC22A8|SLCO1A2|SLCO1B1|SLCO1B3	10	0.0483645947105237|0.435100657713284|0.114091968920881|0.0266141927642587|0.356295501201486|0.0217782016757193|0.412921250913428|0.0545690691589241|0.0252473017273787|0.0504516351534904	10	0.0491073	0.00956519	0.0149894	1
NEUROPEPTIDE_BINDING	CCKAR|CCKBR|GALR1|GALR2|GALR3|HCRTR2|KISS1R|MC2R|MCHR1|MRGPRX2|NMBR|NMUR1|NMUR2|NPY6R|SSTR1|SSTR2|SSTR3|SSTR4|SSTR5|TACR1|TACR2|TACR3	23	0.296962888744504|0.532216956280353|0.609590622233739|0.865203588760529|0.244257322938053|0.242428361687848|0.547340612229141|0.171767346309123|0.0336033716865816|0.257884853428016|0.428282254305882|0.140431143256734|0.0483261408016271|0.772496224622734|0.0623243014214985|0.490817050507368|0.00792840285362928|0.463075334505446|0.859935764396599|0.193996406995365|0.00655694585353983|0.702279687112…	22	4.48365	1.21197	0.0462304	1
TASTE_RECEPTOR_ACTIVITY	TAS1R1|TAS1R2|TAS1R3|TAS2R10|TAS2R13|TAS2R14|TAS2R16|TAS2R1|TAS2R3|TAS2R43|TAS2R4|TAS2R5|TAS2R7|TAS2R8|TAS2R9	15	0.0896570180265466|0.228126708168627|0.174300043481148|0.0780907689845853|0.742861669353989|0.022259959635512|0.449476425478179|0.571449246744426|0.216476088466291|0.468898927391047|0.430261776802661|0.136796920158724|0.0265054215462671|0.0788478925165076|0.0488483297207693	15	0.00134573	0.000624717	0.00209924	1
UDP_GLYCOSYLTRANSFERASE_ACTIVITY	A4GNT|CSGALNACT1|EXT1|EXTL2|GALNT1|GALNT2|GALNT3|GALNT4|GALNT5|GALNT6|GALNT7|GALNT8|GCNT1|GCNT2|GCNT3|GCNT4|GYS2|LARGE|MGAT2|MGAT4A|MGAT4B|POMGNT1|B3GALNT1|B3GALT2|B3GALT4|B3GALT5|B3GAT2|B3GNT5|B3GNT8|B4GALNT1|B4GALNT2|B4GALT1|B4GALT7|UGCG|UGGT1|UGGT2|UGT1A8|UGT8|XYLT1	42	0.336935747417952|0.0871829590902231|0.0468564541360597|0.386203217670804|0.0536006215982966|0.000943361926333042|0.17534787671215|0.445039827395866|0.142430601117503|0.391024286139805|0.0159050125700299|0.181498779217492|0.248213547743339|0.0212846970082623|0.0531991014342126|0.373463534369892|0.0761773618194914|0.0315697501831255|0.287932568740054|0.408896247228478|0.490273890673206|0.151691740…	39	4.43137	0.798791	0.0252182	1
PHOSPHOLIPID_BINDING	CCDC88A|CETP|ADAP2|CPNE1|CPNE3|CYTH3|DOC2B|EEA1|EPB41|GPAA1|GRK5|ANXA9|APOA1|APOA4|APOA5|APOE|ARAP1|ARAP2|ARAP3|MCTP1|MCTP2|PAFAH2|PCLO|PEBP1|PICALM|PIGK|PIGU|PLA2G15|PLA2G7|PLEKHA1|PLEKHA2|PLEKHA3|PREX1|PRKCI|PTAFR|RAB35|RASAL1|SCIN|SDPR|SHC1|SYT1|THY1|WDFY1|ZFYVE16|ZFYVE1	47	0.0780721186211304|0.0321431264490581|0.358773770555987|0.0456689090129183|0.19524170847746|0.335159816895015|0.0151080452058416|0.180909768566801|0.0979689726650995|0.528986729090465|0.00746293313899071|0.333651185122288|0.286410689433946|0.00287878712767142|0.48152408512713|0.22419561036899|0.260123466496433|0.280010151393684|0.28998808575404|0.197447231196703|0.0659524075921818|0.2029410279340…	45	4.37451	1.0234	0.0377932	1
CARBONATE_DEHYDRATASE_ACTIVITY	CA11|CA12|CA14|CA1|CA2|CA3|CA4|CA5A|CA6|CA7|CA8|CA9	13	0.330002924837423|0.0754656645407654|0.3443825141152|0.10573068214218|0.165480642840225|0.107223630238268|0.106419102656426|0.0329899484980697|0.0721531512045037|0.227040279164603|0.0646431762330356|0.0307504701593997	12	2.17992	0.903795	0.12303	1
ELECTRON_CARRIER_ACTIVITY	ADH1B|ADH5|ADH6|COX11|COX5A|CYB561|CYB5R2|CYB5R3|CYB5R4|CYBA|CYC1|CYCS|CYP19A1|CYP1A2|DEGS1|DHDH|DHRS3|DLD|DMGDH|ETFA|ETFB|ETFDH|AKR1A1|AKR1B1|AKR1C4|AKR7A2|AKR7A3|ALDH1A2|ALDH2|ALDH4A1|FDX1|FDXR|FXN|GLDC|GPX2|GSR|HAAO|HMOX2|HSD17B6|AOC2|IDH3B|IDO1|KMO|LOXL2|ME1|ME2|MTRR|NCF1|NCF2|NDUFA13|NDUFA9|NDUFS1|NDUFS2|NDUFS3|NDUFS4|NDUFS7|NDUFS8|ASPH|NOX4|NQO1|NQO2|P4HA2|PHGDH|PHYH|POR|QDPR|RDH16|SARDH|SD…	78	0.346686266926773|0.207706273341977|0.0415699881933046|0.0862640535247656|0.574254801836405|0.252464042778333|0.414062123381025|0.145790953096545|0.0602510111797989|0.0933571845399186|0.752235114834872|0.227265630995716|0.394939982025367|0.0143443002867196|0.443413626289243|0.106160421287752|0.232905889610744|0.0629776046891062|0.000671725819689328|0.123625175284157|0.781873902850702|0.2881763737…	75	0.0219142	0.00281362	0.00553956	1
AMINO_ACID_TRANSMEMBRANE_TRANSPORTER_ACTIVITY	CTNS|OCA2|PDPN|SERINC1|SLC1A1|SLC1A2|SLC1A3|SLC1A4|SLC1A5|SLC1A6|SLC1A7|SLC25A12|SLC25A13|SLC25A15|SLC25A22|SLC38A3|SLC3A1|SLC43A1|SLC6A5|SLC6A9|SLC7A10|SLC7A11|SLC7A2|SLC7A4|SLC7A5|SLC7A6|SLC7A8|SLC7A9	29	0.223818184407274|0.108456878632675|0.131062680419963|0.0515905939322361|0.552933488724699|0.243373247460628|0.00545417634872036|0.0923646200016577|0.376177473679121|0.330494767851588|0.410980805106892|0.0924963335755075|0.340736931716303|0.430026857166106|0.267477532427711|0.549692309632773|0.0595867452068148|0.298723726293426|0.199993655448771|0.157481786818397|0.232540408896104|0.0156439304989…	28	3.68477	1.18698	0.0707617	1
HYDROLASE_ACTIVITY_HYDROLYZING_N_GLYCOSYL_COMPOUNDS	CCNO|ADPRH|APEX1|MSH3|MSH6|MUTYH|NTHL1|OGG1|SMUG1|TDG	10	0.514777757237023|0.301309169371622|0.0717772052917663|0.180993464336183|0.275051131718801|0.256055518796655|0.397281588201732|0.140684195090163|0.0255862527653754|0.268190315981244	10	1.36103	0.906087	0.217993	1
SMALL_CONJUGATING_PROTEIN_BINDING	CIITA|DZIP3|NUP62|PML|BCL10|SIRT2|SQSTM1|TOM1L1|TOP2A|TSG101|UBE2N|UCHL1	12	0.0019800193063646|0.117636080668055|0.20170506745067|0.358724845016378|0.312916336349225|0.586656239728388|0.708771868258589|0.254073491130031|0.121402440436913|0.13810041735765|0.15553525693604|0.158265162270121	12	3.94863	0.912555	0.0409943	1
LIGAND_DEPENDENT_NUCLEAR_RECEPTOR_ACTIVITY	ESR2|AHR|NR1D1|NR1I3|NR2C1|NR2E1|NR2F6|NR3C1|NR3C2|NR4A3|PGRMC2|PGR|PPARD|PTGER3|RARA|RARB|RARG|RXRA|RXRB|RXRG|BRD8|THRA|THRB|VDR	25	0.0930130903858816|0.303294193497079|0.289142679754559|0.055567970885945|0.05100075460936|0.211662826766474|0.1626148054937|0.0907948028923151|0.124174063763596|0.137237116849198|0.318827168411048|0.311573071225169|0.0198522371025864|0.369078649680205|0.109472275726226|0.0415915447940447|0.075424675751848|0.0891921366890823|0.19457952441868|0.798534007374524|0.223821650918618|0.278757715561902|0.…	24	0.933202	0.961366	0.321093	1
VOLTAGE_GATED_CHANNEL_ACTIVITY	CACNA1A|CACNA1B|CACNA1C|CACNA1D|CACNA1E|CACNA1G|CACNA1H|CACNA1S|CACNA2D1|CACNB1|CACNB2|CACNB3|CACNB4|CACNG1|CACNG2|CACNG4|CACNG5|CLCN1|CLCN2|CLCN3|CLCNKA|CLCNKB|HVCN1|KCNA1|KCNA2|KCNA3|KCNA4|KCNA5|KCNA6|KCNB2|KCNC1|KCNC3|KCNC4|KCND3|KCNE1|KCNE2|KCNG2|KCNH1|KCNH2|KCNH3|KCNH4|KCNIP2|KCNJ10|KCNJ12|KCNJ14|KCNJ15|KCNJ1|KCNJ3|KCNJ4|KCNJ5|KCNJ6|KCNK15|KCNK1|KCNK6|KCNQ1|KCNQ2|KCNQ3|KCNQ5|KCNS1|KCNS3|PKD2…	73	0.0624161681247067|0.0902044375074409|0.0292438257650471|0.045571404051875|0.141869482538052|0.114944996565998|0.0252665222268967|0.195175274046095|0.0617965786274033|0.733551584860925|0.0380834632856052|0.348009271485768|0.123393131335675|0.0331027970885684|0.847442453730579|0.661788522668126|0.0138951185720719|0.0471973051929871|0.537891024875008|0.011561917528959|0.402228281382079|0.0098990473…	70	2.16949	0.93607	0.12949	1
BETA_TUBULIN_BINDING	GABARAPL1|GABARAPL2|GABARAP|ARL8A|ARL8B|LRPPRC|MAP1S|RACGAP1|VAPB	10	0.267843674417525|0.0517990995199086|0.665013710665106|0.276810089235562|0.166743710983359|0.142261257298217|0.785511038636763|0.0480437622254083|0.466093234057236	9	1.44424	1.06524	0.246445	1
FUCOSYLTRANSFERASE_ACTIVITY	FUT10|FUT1|FUT2|FUT4|FUT5|FUT6|FUT7|FUT8|FUT9|POFUT1	10	0.0749116312666732|0.201942102301358|0.307639009255584|0.322629587203029|0.306137408741404|0.00488559879165884|0.164726675897023|0.0743823718013695|0.154672453171538|0.321561381637013	10	3.77357	0.999702	0.0520456	1
GATED_CHANNEL_ACTIVITY	ACCN1|CACNA1A|CACNA1B|CACNA1C|CACNA1D|CACNA1E|CACNA1G|CACNA1H|CACNA1S|CACNA2D1|CACNB1|CACNB2|CACNB3|CACNB4|CACNG1|CACNG2|CACNG4|CACNG5|CCT8L2|CFTR|CHRNA1|CHRNA2|CHRNA3|CHRNA4|CHRNA6|CHRNA7|CHRNB2|CHRNB3|CHRNB4|CHRND|CHRNE|CLCN1|CLCN2|CLCN3|CLCNKA|CLCNKB|CNGA3|CNGB1|GLRA1|GLRB|HTR3A|HTR3B|HVCN1|KCNA10|KCNA1|KCNA2|KCNA3|KCNA4|KCNA5|KCNA6|KCNB2|KCNC1|KCNC3|KCNC4|KCND3|KCNE1|KCNE2|KCNG2|KCNH1|KCNH2|K…	122	0.0468752236080935|0.0624161681247067|0.0902044375074409|0.0292438257650471|0.045571404051875|0.141869482538052|0.114944996565998|0.0252665222268967|0.195175274046095|0.0617965786274033|0.733551584860925|0.0380834632856052|0.348009271485768|0.123393131335675|0.0331027970885684|0.847442453730579|0.661788522668126|0.0138951185720719|0.0307987738191179|0.0502671232255451|0.102866467416906|0.12499381…	116	0.916297	1.00652	0.340644	1
SUGAR_TRANSMEMBRANE_TRANSPORTER_ACTIVITY	PPBP|SLC17A5|SLC2A1|SLC2A2|SLC2A3|SLC2A4|SLC2A5|SLC2A8|SLC37A4|SLC5A1|SLC5A2	11	0.403006823081721|0.514948223325912|0.10762407032084|0.0138767834883737|0.0245998136239938|0.34578091380562|0.0830811587407438|0.0490544512786524|0.307468865288242|0.199039745546714|0.950342238469252	11	3.42821	0.981615	0.0624137	1
PROTEASE_INHIBITOR_ACTIVITY	CST1|CST2|CST3|CST5|CST6|CST7|CST8|AGT|AMBP|LCN1|LPA|APP|PI3|PROS1|RECK|SERPINA10|SERPINA4|SERPINA5|SERPINA6|SERPINB10|SERPINB12|SERPINB3|SERPINB6|SERPINB7|SERPINB8|SERPINB9|SERPINF1|SERPING1|SERPINH1|SERPINI1|SERPINI2|SPINK5|SPINT1|SPINT2|SPP2|THBS1|TIMP2	41	0.446685659288248|0.226772629602811|0.358592844206089|0.0259147242857183|0.0846268705134529|0.117457570512224|0.0150642359457982|0.31421633363909|0.228508722499027|0.392536630614849|0.18521627333546|0.608428015058332|0.230114547611974|0.105639324111743|0.302081461269259|0.610319604530517|0.213955235152487|0.217419633114585|0.430650825668502|0.0684163438604519|0.0472551199317277|0.0082204179084454…	37	0.0114836	0.00655736	0.0149402	1
PROTEIN_METHYLTRANSFERASE_ACTIVITY	CARM1|EED|EHMT1|EZH2|FBXO11|LCMT1|NSD1|PCMT1|PRMT7|PRMT8|SUV39H2|SUZ12|WHSC1L1	14	0.229366889499165|0.0963804305358722|0.0192524918805795|0.0228244706980494|0.0964367240617264|0.432779802689581|0.118380535989451|0.324090062559903|0.253862807196416|0.261534874116767|0.2945148033003|0.0357787634452985|0.0993102177955451	13	3.07352	1.0335	0.0833177	1
N_ACETYLTRANSFERASE_ACTIVITY	AANAT|CREBBP|EDF1|ELP4|EP300|GTF3C4|HAT1|NAT1|NAT2|NCOA3|BRCA2|SMARCE1|SRCAP|TAF1L|TAF5	21	0.336874445931692|0.0333857885141318|0.542950257526454|0.0997104241817865|0.0683852204889038|0.378229552718542|0.0932629740274993|0.237872394328819|0.111472276905287|0.561792571168489|0.0698518885854976|0.172091808743098|0.646930839535514|0.0308854078052897|0.111660631909893	15	0.0183693	0.0115477	0.0235462	1
NEUROPEPTIDE_RECEPTOR_ACTIVITY	CCKAR|CCKBR|GALR1|GALR2|GALR3|HCRTR2|KISS1R|MC2R|MCHR1|NMBR|NMUR1|NMUR2|NPY6R|SSTR1|SSTR2|SSTR3|SSTR4|SSTR5|TACR1|TACR2|TACR3	22	0.296962888744504|0.532216956280353|0.609590622233739|0.865203588760529|0.244257322938053|0.242428361687848|0.547340612229141|0.171767346309123|0.0336033716865816|0.428282254305882|0.140431143256734|0.0483261408016271|0.772496224622734|0.0623243014214985|0.490817050507368|0.00792840285362928|0.463075334505446|0.859935764396599|0.193996406995365|0.00655694585353983|0.70227968711228	21	4.77608	1.23834	0.0405876	1
RIBONUCLEASE_ACTIVITY	DBR1|DICER1|EXO1|EXOSC2|EXOSC7|FEN1|ANG|APEX1|ISG20|POP1|POP4|POP7|PPP1R8|RNASE1|RNASE2|RNASE3|RNASE6|RNASE7|RNASE8|RNASEH1|RNASEH2A|RPP30|RPP38|RPP40|XRN2	25	0.120759818054998|0.115495352477339|0.0282535178053828|0.0895320404798812|0.0692440182178493|0.393706483991733|0.464800772366066|0.0717772052917663|0.388322568575495|0.982259879585603|0.217735352119231|0.875178929707051|0.042127971787034|0.0557142460724517|0.204227600975329|0.038622106501685|0.102854106020483|0.461453717745822|0.108035377800558|0.249630775275087|0.606752833198121|0.02666221299798…	25	1.23098	1.08847	0.292784	1
TRANSCRIPTION_ELONGATION_REGULATOR_ACTIVITY	ELL3|ELL|ELP3|ERCC6|HMGN1|IKBKAP|SUPT16H|SUPT4H1|SUPT5H|TCEB3B|TSFM	12	0.267627611059783|0.143292331933738|0.124220061067317|0.410126494222026|0.837664340905357|0.035322193008539|0.312790872352157|0.825877061627871|0.198163478025558|0.0767491731521731|0.102165502038446	11	1.10769	0.938458	0.273644	1
POLYSACCHARIDE_BINDING	AAMP|ACAN|CHIA|CHIT1|CHODL|COL13A1|COL25A1|EPYC|FGF10|FGFBP1|FSTL1|HABP2|HBEGF|HDGF|ANG|APOA5|IMPG2|LAYN|LPL|LRPAP1|MDK|PF4|PODXL2|POSTN|RPL29|SERPINA5|STAB2|TGFBR3|THBS2|THBS4|TNFAIP6|TNXB|VCAN|VEGFA|ZNF146	36	0.978217799440761|0.300513149761894|0.170750627590278|0.00124628452288655|0.203380960499581|0.0507973231257718|0.131379030751922|0.0300146212787621|0.366235476249554|0.334154099680022|0.126210882157738|0.0743883256016309|0.577148715738719|0.429243460129913|0.464800772366066|0.48152408512713|0.0235978994351351|0.258091130424942|0.22461192331651|0.207521221919396|0.658180981255372|0.552915891515753…	35	0.0197162	0.00459372	0.00926814	1
CALCIUM_ION_TRANSMEMBRANE_TRANSPORTER_ACTIVITY	ITPR1|ITPR2|ITPR3|ATP2A1|ATP2A2|ATP2A3|ATP2B1|ATP2B4|ATP2C1|SLC8A1	11	0.186018590409849|0.0647757260995795|0.212062547143621|0.0599121394053138|0.0609091506630886|0.0409829153194513|0.07152543588911|0.158432589762513|0.217266972053869|0.0549214263474243	10	2.70032	0.999964	0.100323	1
HORMONE_BINDING	CALCR|ADIPOR1|ADIPOR2|ADRB2|ADRB3|ALDH1A1|AMHR2|INSR|MC2R|NPR1|NRD1|PIK3R1|SHBG	13	0.0833445153171313|0.277832211331113|0.189036090832735|0.200643963597378|0.347394504959067|0.737496484837426|0.023530662030917|0.226711047242483|0.171767346309123|0.261973629918153|0.08601032281542|0.0733825596222752|0.349234159381059	13	0.0157682	0.0114779	0.0242536	1
VOLTAGE_GATED_CALCIUM_CHANNEL_ACTIVITY	CACNA1A|CACNA1B|CACNA1C|CACNA1D|CACNA1E|CACNA1G|CACNA1H|CACNA1S|CACNA2D1|CACNB1|CACNB2|CACNB3|CACNB4|CACNG1|CACNG2|CACNG4|CACNG5	18	0.0624161681247067|0.0902044375074409|0.0292438257650471|0.045571404051875|0.141869482538052|0.114944996565998|0.0252665222268967|0.195175274046095|0.0617965786274033|0.733551584860925|0.0380834632856052|0.348009271485768|0.123393131335675|0.0331027970885684|0.847442453730579|0.661788522668126|0.0138951185720719	17	3.62799	0.953816	0.053057	1
TRANSFERASE_ACTIVITY_TRANSFERRING_GLYCOSYL_GROUPS	A4GALT|A4GNT|C1GALT1|CSGALNACT1|DPM1|DPM2|DPM3|EXT1|EXTL2|ALG2|ALG3|ALG5|ALG6|ALG8|FUT10|FUT1|FUT2|FUT4|FUT5|FUT6|FUT7|FUT8|FUT9|GALNT1|GALNT2|GALNT3|GALNT4|GALNT5|GALNT6|GALNT7|GALNT8|GBE1|GCNT1|GCNT2|GCNT3|GCNT4|GYS2|ITGA2B|LARGE|APRT|ART1|ART3|MGAT2|MGAT4A|MGAT4B|MTAP|ODF3B|PARP1|PIGB|PIGV|PIGZ|PNP|POFUT1|POMGNT1|PPAT|B3GALNT1|B3GALT2|B3GALT4|B3GALT5|B3GAT2|B3GNT5|B3GNT6|B3GNT8|B4GALNT1|B4GALN…	112	0.920938496478656|0.336935747417952|0.317466343766715|0.0871829590902231|0.364277974327623|0.420769553104065|0.419340623179413|0.0468564541360597|0.386203217670804|0.581105592212823|0.241101934433766|0.446105471790316|0.056571383012868|0.245079913736773|0.0749116312666732|0.201942102301358|0.307639009255584|0.322629587203029|0.306137408741404|0.00488559879165884|0.164726675897023|0.07438237180136…	107	2.79265	0.880296	0.0797608	1
NEUTRAL_AMINO_ACID_TRANSMEMBRANE_TRANSPORTER_ACTIVITY	SERINC1|SLC1A4|SLC1A5|SLC38A3|SLC43A1|SLC6A5|SLC6A9|SLC7A10|SLC7A11|SLC7A5|SLC7A8|SLC7A9	12	0.0515905939322361|0.0923646200016577|0.376177473679121|0.549692309632773|0.298723726293426|0.199993655448771|0.157481786818397|0.232540408896104|0.0156439304989379|0.720045436183028|0.273243338835339|0.0151089081445184	12	3.76557	1.09744	0.06003	1
ANION_TRANSMEMBRANE_TRANSPORTER_ACTIVITY	ABCC2|ABCC3|ABCC5|CCT8L2|CFTR|CLCA1|CLCA2|CLCA4|CLCN1|CLCN2|CLCN3|CLCNKA|CLCNKB|ADAMTS8|FXYD1|FXYD3|GLRA1|GLRB|ANKH|ASNA1|NMUR2|PKD2|BEST1|BSND|SLC12A1|SLC12A2|SLC12A3|SLC12A4|SLC12A7|SLC12A9|SLC13A2|SLC13A4|SLC17A1|SLC17A2|SLC17A3|SLC17A4|SLC17A7|SLC20A1|SLC20A2|SLC22A11|SLC22A6|SLC22A7|SLC22A8|SLC25A11|SLC25A3|SLC26A4|SLC34A1|SLC34A2|SLC34A3|SLC4A1|SLC4A2|SLC4A3|SLC4A4|SLC5A5|SLCO1A2|SLCO1B1|SL…	59	0.0483645947105237|0.435100657713284|0.114091968920881|0.0307987738191179|0.0502671232255451|0.250954025181427|0.0305653459172323|0.0579102889280907|0.0471973051929871|0.537891024875008|0.011561917528959|0.402228281382079|0.00989904737586234|0.223123489453761|0.228826795337336|0.00148374087290837|0.879264988072307|0.142347746996159|0.181325351213286|0.0812440707791172|0.0483261408016271|0.1267740…	57	0.073474	0.0108094	0.0148456	1
STRUCTURAL_CONSTITUENT_OF_RIBOSOME	FAU|MRPL10|MRPL12|MRPL23|MRPL41|MRPL51|MRPL52|MRPL55|MRPS12|MRPS14|MRPS22|MRPS24|MRPS7|RPL11|RPL13A|RPL13|RPL14|RPL15|RPL18A|RPL18|RPL19|RPL21|RPL22|RPL23A|RPL24|RPL26|RPL27A|RPL27|RPL28|RPL29|RPL30|RPL31|RPL34|RPL35|RPL37|RPL38|RPL3L|RPL3|RPL41|RPL4|RPL5|RPL6|RPL7A|RPL7|RPL8|RPL9|RPLP0|RPLP1|RPLP2|RPS10|RPS11|RPS12|RPS13|RPS14|RPS15A|RPS15|RPS16|RPS17|RPS18|RPS19|RPS20|RPS21|RPS23|RPS24|RPS25|RP…	80	0.344165809715885|0.274944425892231|0.305596696767933|0.372179227879259|0.667548146169629|0.198418693737205|0.100559976760824|0.163298641819553|0.371072663118089|0.206318995651839|0.319198797016786|0.454104054352635|0.941370748764947|0.561143773265069|0.141849120936501|0.482529732979448|0.118508580147276|0.105420868826677|0.546597333812846|0.724667369125776|0.370498095482233|0.135758038956541|0.1…	77	0.0201247	0.840651	0.837224	1
STEROID_DEHYDROGENASE_ACTIVITY_ACTING_ON_THE_CH_OH_GROUP_OF_DONORSNAD_OR_NADP_AS_ACCEPTOR	DHRS9|AKR1C1|HSD17B14|HSD17B4|HSD17B7|HSD3B1|HSD3B2	10	0.209545403861806|0.466776128598702|0.228469369539336|0.189747360923739|0.439537251062929|0.102359109137376|0.414740749203012	7	0.00105213	0.00237643	0.00825283	1
MOLECULAR_ADAPTOR_ACTIVITY	ABI2|CHN1|CHN2|CNTNAP1|CRKL|EPS8|FCRL2|FRS2|GAB1|GRAP2|GRAP|GRB10|GRB14|GRB2|GRB7|ANK1|ITSN2|KHDRBS1|LASP1|LAT|ARHGAP1|BAIAP2|RUSC1|SH2B2|SH2D2A|SH2D3A|SH2D3C|SH3BGR|SH3BP2|SHB|SHC1|BLNK|SKAP1|SKAP2|SLA2|SLA|SNX9|SOCS2|SORBS2|SRC|STAM|TOB1|TP53BP2|TRAT1|VAV3	49	0.767331031762063|0.0719483464888558|0.0237002891660827|0.211104263117758|0.771685205451204|0.0661107468750131|0.244423144039998|0.118546677630451|0.172078858035019|0.171127576645679|0.160588922282904|0.0429246693840498|0.184694501318177|0.115761886828329|0.0894809242441629|0.0347990009059252|0.092454083191706|0.374011566331163|0.3600243173229|0.438465128215916|0.0349889146901263|0.00917834631998…	45	0.0235713	0.00571646	0.0110222	1
ADENYL_RIBONUCLEOTIDE_BINDING	ABCA2|ABCA3|ABCA4|ABCA7|ABCB11|ABCB1|ABCB6|ABCB8|ABCC1|ABCC3|ABCC5|ABCC6|ABCC8|ABCD2|ABCD4|ABCF1|ABCF2|ABCG1|ABCG2|ABL1|ACTA1|CDC42BPA|CDC42BPB|CDC42BPG|CDK11A|CDK11B|CFTR|CLP1|ACVR1B|ACVR1|ACVRL1|DAPK1|DAPK2|DAPK3|DDX25|DGKE|DGKZ|DHX38|DMC1|DMPK|DYRK2|DYRK3|EIF2B2|EIF4A3|EPB42|ERCC6|ERN1|ERN2|GABARAPL2|GALK1|GCK|GCLC|GSG2|HSP90AA1|HSPA4L|ICK|IRAK3|LATS1|LATS2|APRT|MAP3K5|MAP3K6|MAP4K1|MAP4K2|MAP…	163	0.171072007460622|0.112380180004393|0.0570877604377148|0.882592106425756|0.375480074392174|0.115250131867612|0.79960985960598|0.145275737647325|0.0429075996045604|0.435100657713284|0.114091968920881|0.00265601520365466|0.18649022878455|0.0448385797062016|0.108896197514688|0.37245069849009|0.188673377156422|0.197274229292074|0.19062812197977|0.267390400854376|0.699773125636985|0.0100217893772874|0…	155	1.09614	1.32083	0.392549	1
EXOPEPTIDASE_ACTIVITY	ACE|C9orf3|AEBP1|CPA1|CPA2|CPA3|CPB1|CPB2|CPD|CPE|DPEP1|DPP4|ENPEP|ERAP1|ERAP2|GGH|ANPEP|LNPEP|METAP1|METAP2|NPEPPS|PEPD|PGCP|BACE1|BLMH|TPP1|TRHDE|UCHL1|XPNPEP1|ZMPSTE24	32	0.318135170590869|0.205436250870308|0.421522076962299|0.00454760166291668|0.288304829430212|0.157128278645939|0.00389450933977387|0.00770760457382991|0.256788134363659|0.0302167206586486|0.141092092489722|0.0406871126924647|0.273758476886272|0.141451131483377|0.0585908820336893|0.301841768743732|0.267803448852677|0.14891751634893|0.0314440131590787|0.0544891528366931|0.137294584453328|0.321671099…	30	0.0138623	0.00245104	0.00538074	1
UBIQUITIN_BINDING	CIITA|DZIP3|NUP62|BCL10|SIRT2|SQSTM1|TOM1L1|TOP2A|TSG101|UBE2N|UCHL1	11	0.0019800193063646|0.117636080668055|0.20170506745067|0.312916336349225|0.586656239728388|0.708771868258589|0.254073491130031|0.121402440436913|0.13810041735765|0.15553525693604|0.158265162270121	11	4.15206	0.916419	0.0365061	1
SUBSTRATE_SPECIFIC_CHANNEL_ACTIVITY	ACCN1|ACCN4|CACNA1A|CACNA1B|CACNA1C|CACNA1D|CACNA1E|CACNA1G|CACNA1H|CACNA1S|CACNA2D1|CACNB1|CACNB2|CACNB3|CACNB4|CACNG1|CACNG2|CACNG4|CACNG5|CCT8L2|CFTR|CHRNA1|CHRNA2|CHRNA3|CHRNA4|CHRNA6|CHRNA7|CHRNB2|CHRNB3|CHRNB4|CHRND|CHRNE|CLCA1|CLCA2|CLCA4|CLCN1|CLCN2|CLCN3|CLCNKA|CLCNKB|CNGA3|CNGB1|CUL5|FXYD1|FXYD3|GAR1|GLRA1|GLRB|HTR3A|HTR3B|HVCN1|KCNA10|KCNA1|KCNA2|KCNA3|KCNA4|KCNA5|KCNA6|KCNB2|KCNC1|KCN…	156	0.0468752236080935|0.582298443376443|0.0624161681247067|0.0902044375074409|0.0292438257650471|0.045571404051875|0.141869482538052|0.114944996565998|0.0252665222268967|0.195175274046095|0.0617965786274033|0.733551584860925|0.0380834632856052|0.348009271485768|0.123393131335675|0.0331027970885684|0.847442453730579|0.661788522668126|0.0138951185720719|0.0307987738191179|0.0502671232255451|0.10286646…	150	0.0360186	0.00815753	0.0140169	1
ADENYL_NUCLEOTIDE_BINDING	ABCA2|ABCA3|ABCA4|ABCA7|ABCB11|ABCB1|ABCB6|ABCB8|ABCC1|ABCC3|ABCC5|ABCC6|ABCC8|ABCD2|ABCD4|ABCF1|ABCF2|ABCG1|ABCG2|ABL1|ACTA1|CDC42BPA|CDC42BPB|CDC42BPG|CDK11A|CDK11B|CFTR|CHST15|CLP1|ACVR1B|ACVR1|ACVRL1|DAPK1|DAPK2|DAPK3|DDX25|DGKE|DGKZ|DHX38|DMC1|DMPK|DYRK2|DYRK3|EIF2B2|EIF4A3|EPB42|ERCC6|ERN1|ERN2|AIFM2|GABARAPL2|GALK1|GCK|GCLC|GSG2|HSP90AA1|HSPA4L|ICK|IRAK3|LATS1|LATS2|APRT|MAP3K5|MAP3K6|MAP4…	169	0.171072007460622|0.112380180004393|0.0570877604377148|0.882592106425756|0.375480074392174|0.115250131867612|0.79960985960598|0.145275737647325|0.0429075996045604|0.435100657713284|0.114091968920881|0.00265601520365466|0.18649022878455|0.0448385797062016|0.108896197514688|0.37245069849009|0.188673377156422|0.197274229292074|0.19062812197977|0.267390400854376|0.699773125636985|0.0100217893772874|0…	161	1.04164	1.29722	0.399874	1
CYSTEINE_TYPE_PEPTIDASE_ACTIVITY	CAPN11|CAPN3|CAPN5|CAPN9|CAPNS1|CASP10|CASP14|CASP1|CASP3|CASP5|CASP6|CASP7|CASP8|CASP9|CTSB|CTSH|CTSK|CTSL1|CTSL2|CTSO|CTSS|LGMN|ATG4B|ATG4C|ATG4D|PDIA3|SENP2|BLMH|SOLH|TINAG|UCHL1|UCHL3|UFD1L|USP12|USP13|USP14|USP15|USP16|USP1|USP21|USP29|USP2|USP4|USP53|USP5|USP6|USP7|USP8|VCPIP1	54	0.156100174793357|0.249210362441306|0.257086519166076|0.103740690030896|0.699844557755617|0.0416104399931222|0.00973655417083863|0.101856772828923|0.0501056564554361|0.173597526576041|0.225053839086635|0.749296919946126|0.0386608014391798|0.0419983461211098|0.429845774726928|0.0493104835641396|0.0611867584245643|0.260345863406229|0.807485376191423|0.339103256322824|0.0277822152909767|0.4620828155…	49	1.21974	0.997051	0.268555	1
HISTONE_DEACETYLASE_BINDING	HDAC10|KAT2A|KAT2B|RAD9A|SIRT2|SUDS3|TOP2A|TOP2B	10	0.740078152410464|0.152199318871532|0.154094848006318|0.569546807273752|0.586656239728388|0.168560254034489|0.121402440436913|0.0515848748672432	8	1.15393	1.07202	0.304326	1
SMALL_GTPASE_REGULATOR_ACTIVITY	CDC42EP2|ADAP1|CYTH1|CYTH2|CYTH3|CYTH4|DIS3|DOCK2|DOCK4|ERRFI1|ALDH1A1|ALS2|FARP1|FARP2|GBF1|GDI2|GMIP|HERC1|IPO7|KRIT1|ARAP1|ARAP3|ARFGAP3|ARFGEF1|ARHGAP10|ARHGAP27|ARHGAP29|ARHGAP5|ARHGDIA|ARHGDIB|ARHGDIG|ARHGEF10L|ARHGEF11|ARHGEF1|ARHGEF2|ARHGEF3|ARL2BP|MADD|MYO9B|NF1|PREX1|PREX2|RAB3GAP1|RALBP1|RALGDS|RANBP1|RANGAP1|RAPGEF2|RAPGEF5|RASA1|RASA2|RASAL1|RASAL2|RASGRP3|RASGRP4|RCBTB2|RCC1|RIMS1|R…	67	0.378736304729269|0.431948542674355|0.0861439474806969|0.262568767374356|0.335159816895015|0.0491454702834465|0.20595205292704|0.0580265490699601|0.295786864931092|0.110812489028535|0.737496484837426|0.0905892447050172|0.00399919003277405|0.0375725674758296|0.476884956039291|0.4393455603024|0.154519892653647|0.0920916677170471|0.155432011896155|0.384613546613944|0.260123466496433|0.28998808575404…	64	0.0354525	0.0127593	0.0219456	1
SMAD_BINDING	ACVR1B|ACVR1|ACVRL1|EID2|FOXH1|BMPR1A|BMPR1B|SMAD3|SMAD4|STUB1|TGFBR1|TGFBRAP1	12	0.19757632104337|0.0355899436287146|0.0243045189809385|0.592330108742579|0.587689472876425|0.0694114303587378|0.0620003705941574|0.0172061148916784|0.263292996748214|0.514001180921395|0.310838469329003|0.179458269408015	12	3.17809	0.91082	0.0655177	1
ANTIGEN_BINDING	CD1D|CHRNA7|DHCR24|ALB|FCN1|FCN2|IL7R|KIR2DL3|LAG3|LILRA1|LILRA2|LILRA3|LILRB4|MSLN|PPP2R1A|PPP2R1B|SLAMF1|SLC7A5|SLC7A8|SLC7A9|TAPBP|TOPORS	28	0.094789860730405|0.0881716589928754|0.129270942076066|0.0456873135827953|0.00966745619043574|0.142731961809886|0.0459229698029333|0.210808345565033|0.521564997908521|0.0136136859199417|0.759418370922743|0.187409853075151|0.0934130986833472|0.175157407990745|0.950044515250517|0.798116272396139|0.638205087991133|0.720045436183028|0.273243338835339|0.0151089081445184|0.164914875962735|0.02427902572…	22	0.0421494	0.0107043	0.0175476	1
COFACTOR_TRANSPORTER_ACTIVITY	HPX|PDPN|SLC19A1|SLC22A16|SLC22A4|SLC22A5|SLC33A1|SLC46A1	10	0.00304896898773421|0.131062680419963|0.393958536629289|0.445364713188083|0.151880149434398|0.14362897344445|0.112420698926521|0.238277149354583	8	4.30085	0.920014	0.0335994	1
S_ADENOSYLMETHIONINE_DEPENDENT_METHYLTRANSFERASE_ACTIVITY	DNMT1|DNMT3A|DNMT3B|EHMT1|FBXO11|LCMT1|AS3MT|METTL1|NNMT|NSD1|NSUN2|PCMT1|PEMT|PNMT|BHMT|PRMT7|PRMT8|RNMT|SUV39H2|TPMT|TRDMT1|WHSC1L1	23	0.682484780466199|0.136151877214543|0.488059017280371|0.0192524918805795|0.0964367240617264|0.432779802689581|0.113368828470096|0.552852487061443|0.262145374414914|0.118380535989451|0.370287782399651|0.324090062559903|0.07924597490388|0.705150696459837|0.0183328898173118|0.253862807196416|0.261534874116767|0.678389403981094|0.2945148033003|0.189792398578054|0.282668598206782|0.0993102177955451	22	1.62257	1.14754	0.238068	1
HYDROLASE_ACTIVITY_ACTING_ON_ACID_ANHYDRIDESCATALYZING_TRANSMEMBRANE_MOVEMENT_OF_SUBSTANCES	ABCA3|ABCA8|ABCB11|ABCC1|ABCC2|ABCC3|ABCC6|ABCD3|ABCD4|ABCF1|ABCG1|ABCG2|FXYD2|ATP11B|ATP1A1|ATP1A2|ATP1A3|ATP1A4|ATP1B1|ATP1B2|ATP1B3|ATP2A1|ATP2A2|ATP2A3|ATP2B1|ATP2B4|ATP2C1|ATP4A|ATP4B|ATP6V0C|ATP6V0E1|ATP6V1B2|ATP6V1C1|ATP7B|ATP8B1|TAPBP	39	0.112380180004393|0.166097423481065|0.375480074392174|0.0429075996045604|0.0483645947105237|0.435100657713284|0.00265601520365466|0.74878779052988|0.108896197514688|0.37245069849009|0.197274229292074|0.19062812197977|0.265379810688591|0.214644041713949|0.222728149389499|0.046696071727428|0.979746401012324|0.338790399671617|0.441761377345669|0.599959438830714|0.110113667034996|0.0599121394053138|0…	36	2.7106	1.13249	0.117969	1
AMINE_TRANSMEMBRANE_TRANSPORTER_ACTIVITY	CTNS|AQP9|OCA2|PDPN|SERINC1|SLC18A1|SLC18A2|SLC18A3|SLC1A1|SLC1A2|SLC1A3|SLC1A4|SLC1A5|SLC1A6|SLC1A7|SLC22A3|SLC25A12|SLC25A13|SLC25A15|SLC25A22|SLC38A3|SLC3A1|SLC43A1|SLC44A1|SLC44A2|SLC5A7|SLC6A2|SLC6A3|SLC6A4|SLC6A5|SLC6A6|SLC6A9|SLC7A10|SLC7A11|SLC7A2|SLC7A4|SLC7A5|SLC7A6|SLC7A8|SLC7A9	41	0.223818184407274|0.663167240252468|0.108456878632675|0.131062680419963|0.0515905939322361|0.110033565004123|0.102262242502135|0.660969422084588|0.552933488724699|0.243373247460628|0.00545417634872036|0.0923646200016577|0.376177473679121|0.330494767851588|0.410980805106892|0.358410964714537|0.0924963335755075|0.340736931716303|0.430026857166106|0.267477532427711|0.549692309632773|0.05958674520681…	40	3.05951	1.0837	0.0898018	1
CHAPERONE_BINDING	DNAJB6|AHSA1|HSPD1|HSPE1|PFDN4|SOD1|TBCA|TBCC|TBCD|TBCE|TSC1|VWF	12	0.150030646387747|0.162906553284723|0.927771943078935|0.965606296647451|0.21929230789453|0.120721843390554|0.739112289611521|0.406378410573001|0.0163230813130637|0.0531582781937687|0.0629929799050495|0.183049234557734	12	2.16925	1.01491	0.143461	1
RNA_POLYMERASE_II_TRANSCRIPTION_FACTOR_ACTIVITYENHANCER_BINDING	EPAS1|HIF1A|IRF8|MYEF2|MYF5|MYOD1|NFIX|NR5A2|PURA|RELA|RFX1|RFX3|TFAP4|ZFHX3	14	0.0473644201306967|0.298664429601223|0.123566507076018|0.047632801439595|0.431647221534705|0.567419591622738|0.219071151504007|0.0423534473007258|0.427683074275757|0.267099538234133|0.458952189507453|0.353634628591379|0.630952900179865|0.0425878548645863	14	1.61182	1.03598	0.212837	1
CYTOCHROME_C_OXIDASE_ACTIVITY	COX10|COX11|COX15|COX4I1|COX4I2|COX5A|COX5B|COX7A1|COX7A2L|COX8A|CYB5A|SURF1	13	0.0212888239239931|0.0862640535247656|0.231030570555787|0.0962298173913726|0.0576588842455823|0.574254801836405|0.213395347819977|0.19988941833251|0.185535715451624|0.62485317088071|0.760608752471493|0.796725018090185	12	1.89132	1.11071	0.192182	1
MONOCARBOXYLIC_ACID_TRANSMEMBRANE_TRANSPORTER_ACTIVITY	ABCB11|AKR1C4|SLC10A1|SLC10A2|SLC16A1|SLC16A4|SLC16A6|SLC16A7|SLC16A8|SLC6A6	11	0.375480074392174|0.0649839017050744|0.331835757583814|0.0996026118477049|0.0668406299870927|0.0449803377798522|0.159313654256755|0.0098235603290413|0.266154548620366|0.0263626591217695	10	4.33219	0.905153	0.0321862	1
HELICASE_ACTIVITY	CHD1|CHD2|CHD3|CHD4|DDX10|DDX17|DDX18|DDX1|DDX20|DDX21|DDX23|DDX25|DDX43|DDX54|DDX56|DDX6|DHX15|DHX16|DHX38|DHX8|DHX9|EIF4A3|ERCC2|ERCC3|ERCC6|ERCC8|G3BP1|IGHMBP2|INO80|PIF1|RAD54B|RECQL4|RECQL|RUVBL1|RUVBL2|SETX|SKIV2L|SMARCA2|SMARCA4|SMARCA5|SMARCAL1|SNRNP200|SUPV3L1|UPF1|WRN|XRCC5|XRCC6	51	0.0727732802585516|0.0903535954321113|0.0984207285005559|0.102565114876454|0.129486038250286|0.0920912285575308|0.0196734157244431|0.183904171013116|0.196716315716126|0.221533081433593|0.130662077904684|0.0709186963283601|0.503148757689956|0.615205477994738|0.441151728353162|0.0560214628818022|0.0773628143217714|0.128652584834784|0.10308072409689|0.0485433725027868|0.0737538922862688|0.1153189464…	47	1.35301	0.992211	0.242633	1
DELAYED_RECTIFIER_POTASSIUM_CHANNEL_ACTIVITY	KCNA1|KCNA2|KCNA3|KCNA5|KCNB2|KCNE1|KCNG2|KCNH1|KCNH2|KCNQ1|KCNS1|KCNS3	12	0.75128494635914|0.326597058075049|0.781780174257202|0.55431645281786|0.158431408379729|0.332407093694003|0.162984543099051|0.021706873651233|0.0132155606716623|0.00885149966630605|0.0876479997875886|0.169405311334825	12	5.43486	1.09126	0.0227544	1
PHOSPHORIC_ESTER_HYDROLASE_ACTIVITY	ACP1|ACP2|ACP5|ACP6|C3AR1|CASR|CCKBR|CCR5|CDC14B|CDC25B|CDKN3|CHRM1|CHRM3|CHRM5|CILP|CNP|CTDP1|CYCS|DLG1|DLGAP5|DUSP11|DUSP12|DUSP13|DUSP1|DUSP2|DUSP3|DUSP4|DUSP5|DUSP6|DUSP7|DUSP8|EDNRA|ENPP2|ENPP3|ENPP7|EPM2A|F2RL2|FBP1|FBP2|G6PC|GDE1|APEX1|IMPA1|IMPA2|INPP1|INPP4B|INPP5D|INPP5E|INPP5K|LCK|APTX|MINPP1|MTMR14|MTMR2|MTMR3|MTMR7|NANP|NT5C2|NT5C3|NT5C|NT5E|PDE10A|PDE1A|PDE1B|PDE1C|PDE2A|PDE3A|PDE3B…	153	0.281691578934376|0.222697646587411|0.623484124444705|0.319614595063233|0.0668450007955933|0.419978997965668|0.532216956280353|0.0919955052299092|0.161492962294952|0.411225415947575|0.22681996479385|0.0307766070674961|0.0161695774786608|0.217606947656093|0.0277133084904234|0.416051903244123|0.114178777186569|0.227265630995716|0.150605482117186|0.312875960397999|0.0747683130652661|0.11854267147928…	147	0.426259	1.12274	0.562025	1
SPECIFIC_TRANSCRIPTIONAL_REPRESSOR_ACTIVITY	CREBZF|EID1|HDAC10|HDAC5|HDAC7|HDAC9|PHB2|BMP2|UBP1|ZBTB16	12	0.0879071219361459|0.246731560459784|0.740078152410464|0.64374448710709|0.431255964562877|0.0632732978575371|0.862660015566467|0.59844575377679|0.354643028440576|0.229850947537458	10	0.65435	1.10913	0.45891	1
METALLOEXOPEPTIDASE_ACTIVITY	CPA1|CPA2|CPA3|CPB2|DPEP1|ENPEP|ERAP1|METAP1|METAP2|PEPD|PGCP|ZMPSTE24	13	0.00454760166291668|0.288304829430212|0.157128278645939|0.00770760457382991|0.141092092489722|0.273758476886272|0.141451131483377|0.0314440131590787|0.0544891528366931|0.321671099866291|0.298041993692145|0.0360478401633209	12	0.0327839	0.00465226	0.00822824	1
KINASE_REGULATOR_ACTIVITY	CAMK2N1|CCKBR|CDK5R1|CDKN1A|CDKN1B|CDKN1C|CDKN2A|CDKN2B|CDKN2C|CDKN2D|AFAP1L2|CXCL10|DNAJC3|ELP3|ELP4|ALS2|GHRL|GMFB|GMFG|HEXIM1|HEXIM2|APC|IKBKAP|IL2|MADD|MALT1|MAPK8IP1|MAPK8IP2|MBIP|PIK3R1|PKIA|PKIG|PPP1R1B|BCL10|PRKAR1A|PRKAR2B|RHOH|SFN|SH3BP5|SOCS1|SOCS3|TAOK3	46	0.677012689790423|0.532216956280353|0.24812360752252|0.195630094467856|0.170643539927762|0.728917708833958|0.0259211266268828|0.689043364857501|0.294521815364532|0.448192716254292|0.0651547040497803|0.122022042905873|0.160296119898135|0.124220061067317|0.0997104241817865|0.0905892447050172|0.219717654311554|0.114050717102057|0.431742045496465|0.823131884070761|0.233110062334147|0.0335804025905406…	42	0.00620551	0.00506205	0.0130836	1
OXIDOREDUCTASE_ACTIVITY_GO_0016706	EGLN1|EGLN2|KDM4A|ASPH|P4HA1|P4HA2|P4HB|PLOD2|PLOD3|BBOX1	10	0.0758022767837461|0.283154828960493|0.104856298496141|0.0572261748041923|0.138386833257536|0.236987867843801|0.418930648484279|0.0589508969132808|0.596134566674049|0.114159215940496	10	1.59322	1.10238	0.231675	1
PEPTIDE_BINDING	C3AR1|C5AR1|CALCR|CCKAR|CCKBR|CMKLR1|CXCR2|DHCR24|F2RL2|F2RL3|F2R|FPR1|FPR2|FPR3|GALR1|GALR2|GALR3|GP1BA|GPR17|HCRTR2|ANG|INSR|KDELR1|KDELR2|KISS1R|KPNA1|KPNA2|KPNA3|KPNB1|MAS1|MC2R|MC3R|MC4R|MC5R|MCHR1|MRGPRX2|MSLN|NFKBIA|NKTR|NMBR|NMUR1|NMUR2|NPBWR1|NPBWR2|NPY6R|OPCML|OPRD1|OPRK1|OPRM1|OXTR|PEX7|PIK3R1|PPIC|PPID|PPIE|PPIG|PPIH|AVPR1A|AVPR1B|BDKRB1|BDKRB2|BRE|SLC7A5|SLC7A8|SLC7A9|SSR1|SSR2|SSR3|…	85	0.0668450007955933|0.018740030441067|0.0833445153171313|0.296962888744504|0.532216956280353|0.729449428869163|0.11165821490961|0.129270942076066|0.0807495967401538|0.0769931861800442|0.0791219108613244|0.418824223865565|0.182147367709282|0.0757823878977308|0.609590622233739|0.865203588760529|0.244257322938053|0.0378466347269424|0.110131223626747|0.242428361687848|0.464800772366066|0.2267110472424…	81	1.68468	1.15724	0.230855	1
ADP_BINDING	ABCG1|ACTA1|GCLC|ME1|MSH2|MSH6|MYH10|MYH9|MYO3A|MYO6|MYO9B	11	0.197274229292074|0.699773125636985|0.0273805448177438|0.131556574961131|0.642961091432231|0.275051131718801|0.0905979916116348|0.319809732435259|0.222231471235425|0.270550201211958|0.554050090650485	11	1.43004	1.21492	0.288319	1
NUCLEOTIDYLTRANSFERASE_ACTIVITY	COASY|CTDP1|DNTT|MED21|NMNAT1|PAPSS1|PAPSS2|PCYT1A|PCYT2|POLB|POLD1|POLD4|POLE2|POLE3|POLE4|POLE|POLG2|POLG|POLH|POLI|POLQ|POLR1C|POLR2D|POLR2E|POLR2I|POLR2J|POLR2L|POLR3C|POLR3G|POLR3H|POLR3K|POLRMT|PRIM1|PRIM2|PTGES3|REV3L|RNGTT|TEP1|TERT|THG1L|TRNT1|UAP1|UGP2|USP14	47	0.438243020380772|0.114178777186569|0.00843314446093757|0.0183333719364748|0.241464473115843|0.473597452499039|0.222469841591919|0.0459759261967053|0.26377948128285|0.123122379165761|0.21444596355369|0.332019428380537|0.324006431106225|0.614126565268138|0.260871251851695|0.212898952919941|0.15126690898443|0.242039286941832|0.451166127743374|0.832844436485103|0.0210463109941508|0.159407736245046|0…	44	2.77666	1.1176	0.111285	1
CHEMOKINE_ACTIVITY	C5|CCL11|CCL13|CCL15|CCL16|CCL17|CCL18|CCL19|CCL1|CCL20|CCL21|CCL22|CCL23|CCL24|CCL25|CCL26|CCL27|CCL28|CCL2|CCL3|CCL4|CCL5|CCL7|CCL8|CKLF|CX3CL1|CXCL10|CXCL11|CXCL12|CXCL13|CXCL14|CXCL16|CXCL1|CXCL2|CXCL3|CXCL5|CXCL6|CXCL9|IL8|PF4|XCL1|XCL2	42	0.262289706160662|0.0751276250653869|0.0222033368943034|0.0298892076806295|0.00107357829121446|0.00121410933557131|0.0101700574622232|0.333701594938858|0.0763945096631002|0.118901638947109|0.499780343721527|0.0574230638414994|0.255836521759009|0.0477585776733824|0.806172828984814|0.154259451178982|0.000614001132770658|0.061545926330361|0.162005312601135|0.172261367277605|0.705258867878924|0.07486…	42	0.00947023	0.000845294	0.00201847	1
PROTEIN_N_TERMINUS_BINDING	CALM3|CSNK2A1|CSNK2A2|DAXX|DCTN4|EIF5A|ERCC2|ERCC3|ERCC4|ERCC5|ERCC6|ESR1|GLRX|GTF2H3|HAX1|KCNIP2|APTX|MNAT1|NBN|NCOA1|NCOA3|ATM|NFE2|NR1H4|PARP1|PEX14|PGR|RELA|SDCBP|SLA2|SMARCA4|SMARCC1|SMARCE1|TP53|TSC1|VWF	38	0.882704812677533|0.216923242435492|0.0497416431274799|0.305072355086959|0.0330609035032621|0.155194296340099|0.252045041769481|0.240015784611412|0.12874516384956|0.197649786272988|0.410126494222026|0.0487696438778782|0.0879248735878848|0.137663440472132|0.104998222349821|0.802384145721037|0.348015755328339|0.0120524703255971|0.0241174640519455|0.068891674862718|0.561792571168489|0.06244905983616…	36	1.27188	1.15857	0.304328	1
PROTEIN_SERINE_THREONINE_KINASE_ACTIVITY	CDC42BPA|CDC42BPB|CDC42BPG|CDK10|CDK1|CDK2|CDK3|CDK5|CDK7|CDK9|CDKL1|CHEK2|CHUK|CIT|CLK1|CLK2|CLK3|ACVR1B|ACVR1C|ACVR1|ACVR2A|ACVR2B|ACVRL1|CPNE3|CSNK1A1|CSNK1D|CSNK1E|CSNK1G2|CSNK2A1|CSNK2A2|CSNK2B|DAPK2|DAPK3|DMPK|DYRK1A|DYRK2|EIF2AK1|EIF2AK2|EIF2AK3|EIF2AK4|ERN1|ERN2|EXOSC10|AKT1|AKT2|GAK|GSK3B|GTF2H1|HIPK3|HUNK|IKBKE|ILK|IRAK2|IRAK3|KALRN|LATS1|LATS2|LIMK1|LIMK2|LMTK2|MAP3K10|MAP3K11|MAP3K12|…	205	0.0100217893772874|0.0654371381982581|0.0158431996660422|0.357749125283414|0.0100640553502624|0.167124383806233|0.232472581725165|0.400178427111608|0.118223470469819|0.959226476467551|0.143331102415495|0.199547201600675|0.191072954787803|0.100260449326393|0.65244299684102|0.0462589962357819|0.936757379823763|0.19757632104337|0.0807518891540594|0.0355899436287146|0.0149068686547265|0.2298293039874…	194	0.000469077	0.00404219	0.0156063	1
RNA_POLYMERASE_ACTIVITY	CTDP1|MED21|POLR1C|POLR2D|POLR2E|POLR2I|POLR2J|POLR2L|POLR3C|POLR3G|POLR3H|POLR3K|POLRMT|PRIM1|PRIM2	16	0.114178777186569|0.0183333719364748|0.159407736245046|0.226774106144524|0.379590687325416|0.201743949868237|0.644566472444402|0.732605740502122|0.208715453682696|0.527028975738936|0.497142839472554|0.789249755143538|0.249068947720138|0.155341237330006|0.0501400681080809	15	1.40237	1.03015	0.244335	1
HISTONE_ACETYLTRANSFERASE_ACTIVITY	CREBBP|EDF1|ELP4|EP300|GTF3C4|HAT1|NCOA3|BRCA2|SRCAP|TAF1L|TAF5	16	0.0333857885141318|0.542950257526454|0.0997104241817865|0.0683852204889038|0.378229552718542|0.0932629740274993|0.561792571168489|0.0698518885854976|0.646930839535514|0.0308854078052897|0.111660631909893	11	0.0284056	0.0112653	0.020602	1
OXYGEN_BINDING	CYP11A1|CYP17A1|CYP19A1|CYP1A1|CYP1A2|CYP1B1|CYP26A1|CYP2A6|CYP2A7|CYP2C18|CYP2C19|CYP2E1|CYP2F1|CYP3A4|CYP3A5|CYP3A7|CYP4B1|CYP8B1|EGLN2|ALB|HBB|NOX4	22	0.0641032354931264|0.0617446588088366|0.394939982025367|1.21027564041102e-09|0.0143443002867196|0.512672568828419|0.554657187130548|0.70380288088137|0.293131036687729|0.16878850624301|0.0773933515416663|0.399023519893099|0.189947386535682|0.384849300221439|0.534577508486094|0.136234318337064|0.0756815808176552|0.00462038324041303|0.283154828960493|0.0456873135827953|0.018701143683985|0.6704412838…	22	0.148843	0.00461024	0.00481893	1
N_METHYLTRANSFERASE_ACTIVITY	EHMT1|FBXO11|NNMT|NSD1|PEMT|PNMT|PRMT1|PRMT7|PRMT8|RNMT|SUV39H2|WHSC1L1	13	0.0192524918805795|0.0964367240617264|0.262145374414914|0.118380535989451|0.07924597490388|0.705150696459837|0.4132792111968|0.253862807196416|0.261534874116767|0.678389403981094|0.2945148033003|0.0993102177955451	12	1.80087	1.09141	0.199555	1
GABA_RECEPTOR_ACTIVITY	GABBR1|GABBR2|GABRA1|GABRB1|GABRB2|GABRB3|GABRD|GABRP|GABRR1|GABRR2	11	0.0257613399147869|0.223558466402396|0.148321720317238|0.212008514764639|0.0944794034019392|0.0726467181659898|0.0228793458014298|0.167035727287096|0.024544931805889|0.0239377531826914	10	5.48848	1.05006	0.020723	1
NEUROTRANSMITTER_BINDING	CCKAR|CCKBR|CHRM1|CHRM2|CHRM3|CHRM4|CHRM5|CHRNA1|CHRNA2|CHRNA3|CHRNA4|CHRNA5|CHRNA6|CHRNA7|CHRNB1|CHRNB2|CHRNB4|CHRNE|ADRB2|ADRB3|DRD1|DRD2|DRD3|DRD4|DRD5|GABRA2|GABRA4|GABRA6|GABRG2|GALR1|GALR2|GALR3|HCRTR2|ANXA9|KISS1R|MC2R|MCHR1|MRGPRX2|NMBR|NMUR1|NMUR2|NPY6R|SSTR1|SSTR2|SSTR3|SSTR4|SSTR5|TACR1|TACR2|TACR3|TSPO	53	0.296962888744504|0.532216956280353|0.0307766070674961|0.106360731320842|0.0161695774786608|0.0815094498241358|0.217606947656093|0.102866467416906|0.124993818448898|0.0650853896641312|0.204432092218411|0.440605214758575|0.0204060566084225|0.0881716589928754|0.500438951705251|0.035574480650852|0.0821083063794924|0.650983014544969|0.200643963597378|0.347394504959067|0.176789094585614|0.358521351715…	51	2.39979	1.1498	0.145667	1
3_5_CYCLIC_NUCLEOTIDE_PHOSPHODIESTERASE_ACTIVITY	PDE10A|PDE1A|PDE1B|PDE1C|PDE2A|PDE3A|PDE3B|PDE4A|PDE4B|PDE4C|PDE4D|PDE7A|PDE7B	13	0.0525101027833279|0.180962622035905|0.436638390554342|0.518921970517102|0.0799617455557363|0.07087034680806|0.233312297557724|0.632007342790022|0.166091364020961|0.0674193358439464|0.0357698247486236|0.0354318521025301|0.0145729465796812	13	3.43393	0.986956	0.0626809	1
STEROID_HORMONE_RECEPTOR_ACTIVITY	ESR2|NR1D1|NR1I3|NR2C1|NR2E1|NR2F6|NR3C1|NR3C2|NR4A3|PGRMC2|PGR|PPARD	13	0.0930130903858816|0.289142679754559|0.055567970885945|0.05100075460936|0.211662826766474|0.1626148054937|0.0907948028923151|0.124174063763596|0.137237116849198|0.318827168411048|0.311573071225169|0.0198522371025864	12	2.57915	1.13724	0.128562	1
NUCLEOSIDE_TRIPHOSPHATASE_ACTIVITY	ABCA2|ABCA3|ABCA8|ABCB11|ABCC1|ABCC2|ABCC3|ABCC6|ABCD3|ABCD4|ABCF1|ABCG1|ABCG2|CCT8|CDC42|CHD1|CHD2|CHD3|CHD4|CLPX|AGAP2|DDX17|DDX18|DDX20|DDX21|DDX23|DDX25|DDX43|DDX54|DDX56|DHX38|DHX8|DHX9|DIRAS3|DNM1L|DNM1|EFTUD2|EIF4A3|EIF5|ERCC3|ERCC6|ERCC8|FXYD2|G3BP1|GNA11|GNA12|GNA13|GNA14|GNA15|GNAI1|GNAI2|GNAI3|GNAL|GNAO1|GNAQ|GNAS|GNAZ|GNB1|GNB2|GNB3|GNG10|GNG11|GNG3|GNGT1|GSPT1|GTPBP2|GTPBP4|INO80|KAT…	212	0.171072007460622|0.112380180004393|0.166097423481065|0.375480074392174|0.0429075996045604|0.0483645947105237|0.435100657713284|0.00265601520365466|0.74878779052988|0.108896197514688|0.37245069849009|0.197274229292074|0.19062812197977|0.426494409683323|0.0599653451818403|0.0727732802585516|0.0903535954321113|0.0984207285005559|0.102565114876454|0.313066607785176|0.0737600170908332|0.0920912285575…	203	0.0295381	0.010959	0.0198398	1
CARBOXYPEPTIDASE_ACTIVITY	AEBP1|CPA1|CPA2|CPA3|CPB1|CPB2|CPD|CPE|PEPD|PGCP|BLMH	12	0.421522076962299|0.00454760166291668|0.288304829430212|0.157128278645939|0.00389450933977387|0.00770760457382991|0.256788134363659|0.0302167206586486|0.321671099866291|0.298041993692145|0.159119133045342	11	0.0221231	0.00228703	0.0044942	1
NEUROTRANSMITTER_RECEPTOR_ACTIVITY	CCKAR|CCKBR|CHRM1|CHRM2|CHRM3|CHRM4|CHRM5|CHRNA1|CHRNA2|CHRNA3|CHRNA4|CHRNA5|CHRNA6|CHRNA7|CHRNB1|CHRNB2|CHRNB4|CHRNE|DRD1|DRD2|DRD3|DRD4|DRD5|GABRA2|GABRA4|GABRA6|GABRG2|GALR1|GALR2|GALR3|HCRTR2|ANXA9|KISS1R|MC2R|MCHR1|NMBR|NMUR1|NMUR2|NPY6R|SSTR1|SSTR2|SSTR3|SSTR4|SSTR5|TACR1|TACR2|TACR3|TSPO	50	0.296962888744504|0.532216956280353|0.0307766070674961|0.106360731320842|0.0161695774786608|0.0815094498241358|0.217606947656093|0.102866467416906|0.124993818448898|0.0650853896641312|0.204432092218411|0.440605214758575|0.0204060566084225|0.0881716589928754|0.500438951705251|0.035574480650852|0.0821083063794924|0.650983014544969|0.176789094585614|0.358521351715167|0.0999362877279183|0.84489947819…	48	2.78498	1.2225	0.125271	1
INTRAMOLECULAR_OXIDOREDUCTASE_ACTIVITY	DCT|DDT|ERP29|ERP44|GNPDA1|HSD3B1|HSD3B2|IDI1|MPI|P4HB|PDIA2|PDIA3|PDIA5|PDIA6|PTGDS|PTGES3|PTGIS|TPI1	19	0.0151467355520841|0.641585620046252|0.226066434284854|0.516622631128657|0.294764144721323|0.102359109137376|0.414740749203012|0.737996401101998|0.692533782097786|0.418930648484279|0.478325720842664|0.0187524996821111|0.248774459691965|0.124763536430203|0.9202595633965|0.203161456822233|0.196817214969349|0.763355791209262	18	0.00643123	0.00335818	0.00863851	1
N_ACYLTRANSFERASE_ACTIVITY	AANAT|CREBBP|EDF1|ELP4|EP300|GTF3C4|HAT1|NAT1|NAT2|NCOA3|BRCA2|SMARCE1|SRCAP|TAF1L|TAF5	24	0.336874445931692|0.0333857885141318|0.542950257526454|0.0997104241817865|0.0683852204889038|0.378229552718542|0.0932629740274993|0.237872394328819|0.111472276905287|0.561792571168489|0.0698518885854976|0.172091808743098|0.646930839535514|0.0308854078052897|0.111660631909893	15	0.0183693	0.0115477	0.0235462	1
ANION_CHANNEL_ACTIVITY	CCT8L2|CFTR|CLCA1|CLCA2|CLCA4|CLCN1|CLCN2|CLCN3|CLCNKA|CLCNKB|FXYD1|FXYD3|GLRA1|GLRB|NMUR2|PKD2|BEST1|BSND	20	0.0307987738191179|0.0502671232255451|0.250954025181427|0.0305653459172323|0.0579102889280907|0.0471973051929871|0.537891024875008|0.011561917528959|0.402228281382079|0.00989904737586234|0.228826795337336|0.00148374087290837|0.879264988072307|0.142347746996159|0.0483261408016271|0.126774085742106|0.42939500074333|0.0562064578164607	18	8.33239	0.970298	0.00369098	1
PROTEIN_KINASE_INHIBITOR_ACTIVITY	CAMK2N1|CDKN1A|CDKN1B|CDKN1C|CDKN2A|CDKN2B|CDKN2C|CDKN2D|DNAJC3|GMFB|GMFG|HEXIM1|HEXIM2|MAPK8IP1|MBIP|PKIA|PKIG|PPP1R1B|SFN|SH3BP5|SOCS1|SOCS3|TAOK3	24	0.677012689790423|0.195630094467856|0.170643539927762|0.728917708833958|0.0259211266268828|0.689043364857501|0.294521815364532|0.448192716254292|0.160296119898135|0.114050717102057|0.431742045496465|0.823131884070761|0.233110062334147|0.175751136868159|0.230409659167106|0.0387331762679736|0.0428228492198618|0.045043464982526|0.467527096121083|0.00802199870850484|0.36715232528533|0.61986748917908|…	23	2.55457	1.07894	0.121657	1
METHYLTRANSFERASE_ACTIVITY	CARM1|COQ3|DNMT1|DNMT3A|DNMT3B|EDF1|EED|EHMT1|EZH2|FBXO11|GAMT|GART|GCSH|LCMT1|AS3MT|METTL1|MGMT|ATIC|NNMT|NSD1|NSUN2|PCMT1|PEMT|PNMT|BHMT|PRMT1|PRMT5|PRMT7|PRMT8|RNMT|SUV39H2|SUZ12|TPMT|TRDMT1|WHSC1L1	36	0.229366889499165|0.0703425358352824|0.682484780466199|0.136151877214543|0.488059017280371|0.542950257526454|0.0963804305358722|0.0192524918805795|0.0228244706980494|0.0964367240617264|0.326438404436509|0.271689399251309|0.637706285778919|0.432779802689581|0.113368828470096|0.552852487061443|0.0438192027918088|0.597492596059151|0.262145374414914|0.118380535989451|0.370287782399651|0.3240900625599…	35	1.34586	1.19637	0.299738	1
PROTEIN_COMPLEX_BINDING	CAV3|ACTN1|ACTN2|ACTN3|ACTN4|ADAM11|ADAM23|ADAM2|ADAM9|ADAMTS13|ADAMTS5|ADAMTS8|COL16A1|COL4A3|DMP1|DOCK2|DST|ECM2|EDIL3|ERBB2IP|ERCC6|ERCC8|AMBP|FBLN5|FCER2|ICAM2|ICAM3|ICAM4|ANGPTL3|INSL3|INS|IRS1|MLH1|MSH2|MSH6|MUTYH|ATR|PCNA|PEX1|PEX26|PEX6|PIK3R1|PMS2|RPAIN|SHC1|SORBS1|SYK|TGFBI|THY1|TNXB|TRADD|TREX1|VWF	54	0.00892786967804393|0.144276852117087|0.251275413329682|0.381664170261415|0.143589979023343|0.288217818997764|0.175674756165683|0.0426973370581155|0.179901264120352|0.100126753617811|0.20361077251135|0.223123489453761|0.0602615038967431|0.477107074903857|0.345832431414553|0.0580265490699601|0.0197746901727379|0.0404154872637053|0.0607916901254685|0.0211492528670014|0.410126494222026|0.86202134901…	53	0.00829932	0.00464037	0.0113356	1
MONOSACCHARIDE_TRANSMEMBRANE_TRANSPORTER_ACTIVITY	PPBP|SLC2A1|SLC2A2|SLC2A3|SLC2A4|SLC2A5|SLC2A8|SLC37A4|SLC5A1|SLC5A2	10	0.403006823081721|0.10762407032084|0.0138767834883737|0.0245998136239938|0.34578091380562|0.0830811587407438|0.0490544512786524|0.307468865288242|0.199039745546714|0.950342238469252	10	3.69485	0.960866	0.0515005	1
TELOMERIC_DNA_BINDING	HNRNPA2B1|PIF1|POT1|PURA|SMG6|TERF1|TERF2IP|TERF2|TERT|TINF2	10	0.0879053741386139|0.372695545167831|0.0185386334017317|0.427683074275757|0.365328454927358|0.253622714640178|0.118751583805986|0.106752247879154|0.0067324218254905|0.50329060946228	10	4.8206	1.05487	0.0305854	1
INSULIN_LIKE_GROWTH_FACTOR_RECEPTOR_BINDING	IGF1|IGF2|INSL4|IRS1|PIK3R1|SHC1|SOCS1|SOCS2|YWHAG|YWHAH	10	0.161003339211324|0.40461169586527|0.243248684052561|0.592923864136409|0.0733825596222752|0.0556890131549237|0.36715232528533|0.0336372329171366|0.056410288783402|0.674063757713655	10	0.015413	0.00737757	0.0157336	1
PROTEIN_TYROSINE_KINASE_ACTIVITY	CAMKK2|CCL4|CLK1|CRIM1|CRKL|CSF1R|DDR1|DDR2|DYRK1A|DYRK2|EFNA3|EFNA4|EFNB3|EGFR|EPHA5|EPHB2|EPHB6|ERBB2|ERBB3|ERBB4|ALK|FGFR1|FGFR4|FLT1|FLT3|FLT4|FRK|IGF1R|IGF2R|INSR|ITK|KDR|KIT|LTK|LYN|MERTK|MET|MST1R|MUSK|NR4A3|NRP1|NRP2|NTRK1|PDGFRA|PDGFRB|PDGFRL|AXL|PTK2B|PTK6|PTK7|ROR1|ROR2|RYK|SKAP1|TEK|TIE1|TNK2|TRIM27|TTK|TWF1|TXK|TYK2|TYRO3	63	0.045426564479086|0.705258867878924|0.65244299684102|0.030733675030396|0.771685205451204|0.00862038706329638|0.305037495966566|0.0554317771328579|0.101985109135333|0.191672919880196|0.477579290243164|0.793257303024182|0.388754473768683|0.0139533313172189|0.489999058461997|0.226485236113846|0.183240182439835|0.158881391998436|0.772973952121033|0.195659329012305|0.0689291162781803|0.123497758180236…	63	2.70692	0.834276	0.0784943	1
PROTEIN_SERINE_THREONINE_PHOSPHATASE_ACTIVITY	CDC14B|CYCS|DUSP6|DUSP7|LCK|MTMR3|PPEF2|PPM1A|PPM1B|PPM1D|PPM1G|PPM1M|PPP1CA|PPP1R3C|PPP1R3D|PPP2CB|PPP2R2A|PPP5C|PPP6C|PTEN|TIMM50	24	0.161492962294952|0.227265630995716|0.400564865428932|0.340105676261374|0.650991425190288|0.364788986392919|0.0239294924130862|0.160804906858631|0.021814439045829|0.244609378505388|0.00744670517841639|0.467110186248445|0.581137771607422|0.889121210223003|0.417059952610289|0.923587762326081|0.046274350521273|0.171757865912061|0.31131640219022|0.379451914695947|0.350508318528226	21	3.27337	1.12569	0.0833649	1
CARBON_OXYGEN_LYASE_ACTIVITY	ACO1|CA11|CA12|CA14|CA1|CA2|CA3|CA4|CA5A|CA6|CA7|CA8|CA9|CBS|ECH1|ECHS1|EHHADH|ENO1|ENO2|ENO3|ALAD|FH|GMDS|HADHA|HADHB|APEX1|AUH|NTHL1|OGG1|PTS	31	0.685225559073771|0.330002924837423|0.0754656645407654|0.3443825141152|0.10573068214218|0.165480642840225|0.107223630238268|0.106419102656426|0.0329899484980697|0.0721531512045037|0.227040279164603|0.0646431762330356|0.0307504701593997|0.184642052325628|0.401657300154745|0.548505715551678|0.174962088762979|0.587424324926907|0.715489959007322|0.711975397480197|0.292576064249199|0.153619548627757|0…	30	0.420924	0.90866	0.478178	1
ACETYLGALACTOSAMINYLTRANSFERASE_ACTIVITY	CSGALNACT1|EXTL2|GALNT1|GALNT2|GALNT3|GALNT4|GALNT5|GALNT6|GALNT7|GALNT8|B4GALNT1|B4GALNT2	12	0.0871829590902231|0.386203217670804|0.0536006215982966|0.000943361926333042|0.17534787671215|0.445039827395866|0.142430601117503|0.391024286139805|0.0159050125700299|0.181498779217492|0.525658149756598|0.248769166766895	12	5.18199	0.717274	0.0137198	1
SULFURIC_ESTER_HYDROLASE_ACTIVITY	GALNS|GNS|ARSA|ARSB|ARSG|ARSI|ARSJ|ARSK|SULF1|SULF2	16	0.121650082626001|0.371753090589056|0.0781289829448933|0.457727973743059|0.131950661014174|0.0100452701965372|0.348360065456553|0.0743405948829152|0.227989433628872|0.310236681986712	10	1.95585	0.678423	0.100899	1
TRANSCRIPTION_COACTIVATOR_ACTIVITY	ABT1|CALCOCO1|CARM1|CIITA|COPS5|CREBBP|CRTC1|DTX1|DYRK1B|E4F1|ECD|EDF1|ELF3|EP300|EPAS1|ESR2|AIP|GABPA|GMEB1|GTF2A1L|GTF2A1|GTF2F1|HCFC2|HMGA1|HSF2|HTATIP2|APEX1|JMY|JUNB|KAT2A|KAT2B|KLF7|ARNT|MAML1|MAML2|MAML3|MAX|MED16|MED21|MED23|MED26|MED27|MED6|MED7|MKL2|MMS19|MNT|MTF1|MYEF2|MYOD1|NCOA6|ATF2|ATF6|NFATC4|NFE2L3|NFE2|NFKB2|NFKBIB|NFYC|NPM1|NR1H3|NR1H4|NR1I2|NR1I3|NR2C2|NR2F1|NR5A1|NRIP1|PCBD1|…	123	0.284590281585656|0.103740524634733|0.229366889499165|0.0019800193063646|0.0213993812352368|0.0333857885141318|0.0505563769083344|0.383146965901021|0.209601459333335|0.477991728047317|0.0514375808680192|0.542950257526454|0.0207503526768279|0.0683852204889038|0.0473644201306967|0.0930130903858816|0.138184686314369|0.175324637324261|0.497736363371081|0.209206768507319|0.0703481440969855|0.881035654…	119	1.31481	1.09906	0.279025	1
ATPASE_ACTIVITY_COUPLED_TO_TRANSMEMBRANE_MOVEMENT_OF_IONS	ABCB11|FXYD2|ATP1A1|ATP1A2|ATP1A3|ATP1A4|ATP1B1|ATP1B2|ATP1B3|ATP2A1|ATP2A2|ATP2A3|ATP2B1|ATP2B4|ATP2C1|ATP4A|ATP4B|ATP6V0C|ATP6V0E1|ATP6V1B2|ATP6V1C1|ATP7B	24	0.375480074392174|0.265379810688591|0.222728149389499|0.046696071727428|0.979746401012324|0.338790399671617|0.441761377345669|0.599959438830714|0.110113667034996|0.0599121394053138|0.0609091506630886|0.0409829153194513|0.07152543588911|0.158432589762513|0.217266972053869|0.227942836608869|0.245010758459615|0.217339026919272|0.112393996333591|0.609977601127514|0.109699731292019|0.26680710080823	22	0.608269	1.07168	0.462574	1
ATP_DEPENDENT_RNA_HELICASE_ACTIVITY	DDX18|DDX20|DDX21|DDX23|DDX25|DDX43|DDX54|DDX56|DHX38|DHX8|DHX9|EIF4A3|G3BP1|SKIV2L|UPF1	17	0.0196734157244431|0.196716315716126|0.221533081433593|0.130662077904684|0.0709186963283601|0.503148757689956|0.615205477994738|0.441151728353162|0.10308072409689|0.0485433725027868|0.0737538922862688|0.115318946444794|0.341763008309965|0.262124708130826|0.293648678742393	15	1.89216	1.17025	0.204726	1
ACETYLTRANSFERASE_ACTIVITY	AANAT|ACAT1|CREBBP|EDF1|ELP4|EP300|GTF3C4|HADHA|HAT1|NAA15|NAA16|NAT1|NAT2|NCOA3|BRCA2|SMARCE1|SRCAP|TAF1L|TAF5	25	0.336874445931692|0.345683245335182|0.0333857885141318|0.542950257526454|0.0997104241817865|0.0683852204889038|0.378229552718542|0.335780011822144|0.0932629740274993|0.112482120428438|0.0922236354782336|0.237872394328819|0.111472276905287|0.561792571168489|0.0698518885854976|0.172091808743098|0.646930839535514|0.0308854078052897|0.111660631909893	19	0.0125135	0.0116419	0.0258987	1
CARBOHYDRATE_TRANSMEMBRANE_TRANSPORTER_ACTIVITY	PPBP|SLC17A5|SLC2A1|SLC2A2|SLC2A3|SLC2A4|SLC2A5|SLC2A8|SLC35A1|SLC35A3|SLC35B1|SLC35B4|SLC37A4|SLC5A1|SLC5A2	16	0.403006823081721|0.514948223325912|0.10762407032084|0.0138767834883737|0.0245998136239938|0.34578091380562|0.0830811587407438|0.0490544512786524|0.0697777013580039|0.0433375717971591|0.37182888356294|0.274193969396048|0.307468865288242|0.199039745546714|0.950342238469252	15	2.73775	0.911549	0.086547	1
POTASSIUM_CHANNEL_ACTIVITY	CCT8L2|KCNA1|KCNA2|KCNA3|KCNA4|KCNA5|KCNA6|KCNB2|KCNC1|KCNC3|KCNC4|KCND3|KCNE1|KCNE2|KCNG2|KCNH1|KCNH2|KCNH3|KCNH4|KCNIP2|KCNJ10|KCNJ12|KCNJ14|KCNJ15|KCNJ1|KCNJ3|KCNJ4|KCNJ5|KCNJ6|KCNK10|KCNK17|KCNK1|KCNK3|KCNK4|KCNK5|KCNK6|KCNK7|KCNMB1|KCNMB2|KCNMB3|KCNMB4|KCNN2|KCNN3|KCNN4|KCNQ1|KCNQ2|KCNQ3|KCNQ5|KCNS1|KCNS3	50	0.0307987738191179|0.75128494635914|0.326597058075049|0.781780174257202|0.122802204769997|0.55431645281786|0.294177759701062|0.158431408379729|0.214702521017963|0.201821425548724|0.155918923048274|0.141449583644914|0.332407093694003|0.1019180840222|0.162984543099051|0.021706873651233|0.0132155606716623|0.685225742217726|0.0605863723924196|0.802384145721037|0.0796633371055979|0.372274511335602|0.0…	50	2.06606	0.941901	0.139766	1
CHEMOKINE_RECEPTOR_BINDING	C5|CCL11|CCL13|CCL15|CCL16|CCL17|CCL18|CCL19|CCL1|CCL20|CCL21|CCL22|CCL23|CCL24|CCL25|CCL26|CCL27|CCL28|CCL2|CCL3|CCL4|CCL5|CCL7|CCL8|CCR2|CKLF|CX3CL1|CXCL10|CXCL11|CXCL12|CXCL13|CXCL14|CXCL16|CXCL1|CXCL2|CXCL3|CXCL5|CXCL6|CXCL9|IL8|PF4|XCL1|XCL2	43	0.262289706160662|0.0751276250653869|0.0222033368943034|0.0298892076806295|0.00107357829121446|0.00121410933557131|0.0101700574622232|0.333701594938858|0.0763945096631002|0.118901638947109|0.499780343721527|0.0574230638414994|0.255836521759009|0.0477585776733824|0.806172828984814|0.154259451178982|0.000614001132770658|0.061545926330361|0.162005312601135|0.172261367277605|0.705258867878924|0.07486…	43	0.00937438	0.000846941	0.00202668	1
MONOOXYGENASE_ACTIVITY	CYP11B1|CYP11B2|CYP17A1|CYP19A1|CYP1B1|CYP26A1|CYP27A1|CYP2A6|CYP2C18|CYP2J2|CYP39A1|CYP3A4|CYP46A1|CYP4A11|CYP4F2|CYP4F3|CYP4F8|CYP7B1|CYP8B1|DOHH|FMO1|FMO2|KMO|NOS1|NOS2|NOS3|PAH|TH|TYR	31	0.178802531346218|0.0291034513917305|0.0617446588088366|0.394939982025367|0.512672568828419|0.554657187130548|0.357713836951177|0.70380288088137|0.16878850624301|0.589679690535893|0.359183194604967|0.384849300221439|0.865279051096965|0.469205163489856|0.0154200295035906|0.420077283537058|0.372335504737694|0.450802265603041|0.00462038324041303|0.723596545446023|0.281841838724327|0.0639610760317062…	29	0.0336379	0.00608744	0.0106785	1
RHODOPSIN_LIKE_RECEPTOR_ACTIVITY	C3AR1|C5AR1|CCKAR|CCKBR|CHRM1|CHRM2|CHRM3|CHRM4|CHRM5|CMKLR1|ADRA1A|ADRA1B|ADRA1D|ADRA2A|ADRA2B|ADRA2C|ADRB1|ADRB2|ADRB3|CNR1|CNR2|CRY1|CXCR2|DRD1|DRD2|DRD3|DRD4|DRD5|F2RL2|F2RL3|F2R|FPR1|FPR2|FPR3|FSHR|GALR1|GALR2|GALR3|GHSR|GNRHR|GP1BA|GPR135|GPR139|GPR17|GRK1|HCRTR2|HPGD|HRH1|HRH2|HRH3|HTR1A|HTR1B|HTR1D|HTR1E|HTR1F|HTR2A|HTR2B|HTR3B|HTR4|HTR5A|HTR6|HTR7|KISS1R|MAS1|MC2R|MC3R|MC4R|MC5R|MCHR1|MT…	134	0.0668450007955933|0.018740030441067|0.296962888744504|0.532216956280353|0.0307766070674961|0.106360731320842|0.0161695774786608|0.0815094498241358|0.217606947656093|0.729449428869163|0.15699379625328|0.15285263227177|0.573208216309565|0.214076264368352|0.222004862649763|0.474972083909141|0.676036088764119|0.200643963597378|0.347394504959067|0.317059532009688|0.302346180061191|0.560370663594535|0…	129	0.00157131	0.000541147	0.00177684	1
KINASE_INHIBITOR_ACTIVITY	CAMK2N1|CDKN1A|CDKN1B|CDKN1C|CDKN2A|CDKN2B|CDKN2C|CDKN2D|DNAJC3|GMFB|GMFG|HEXIM1|HEXIM2|MAPK8IP1|MBIP|PKIA|PKIG|PPP1R1B|RHOH|SFN|SH3BP5|SOCS1|SOCS3|TAOK3	25	0.677012689790423|0.195630094467856|0.170643539927762|0.728917708833958|0.0259211266268828|0.689043364857501|0.294521815364532|0.448192716254292|0.160296119898135|0.114050717102057|0.431742045496465|0.823131884070761|0.233110062334147|0.175751136868159|0.230409659167106|0.0387331762679736|0.0428228492198618|0.045043464982526|0.250840268981848|0.467527096121083|0.00802199870850484|0.36715232528533…	24	2.3416	1.04153	0.132777	1
TRANSCRIPTION_COREPRESSOR_ACTIVITY	C19orf2|ZNF593|CASP8AP2|CBX4|CIR1|CREG1|CSDA|CTCF|DDIT3|DDX54|DR1|DRAP1|E2F1|E2F6|E4F1|EID1|ELK3|ENO1|ERF|ALX1|FEV|HIPK2|HIRA|HOXC6|HSBP1|HSF4|HTT|ID3|APEX1|ID4|JAZF1|JUNB|KCNIP3|KLF12|LDB1|MBD1|MEIS2|MNT|MSC|MXD1|MXD4|MXI1|NAB2|NCOR1|NCOR2|ATF3|ATF5|NFIL3|NR0B2|NR1D1|NR1H4|NR2F2|NRIP1|NSD1|PAWR|PEX14|PFDN5|PIAS1|PLRG1|PPP1R13L|BATF3|PSMC3|RELB|RYBP|SAP18|SAP30|SF1|SIAH2|SKIL|SUFU|TFCP2L1|TFEC|TG…	94	0.208043799317601|0.634457813532741|0.106338991959573|0.644336772688471|0.14961261090614|0.728076580047366|0.310535848157934|0.0429034086724968|0.173510884357861|0.615205477994738|0.180470320529393|0.97592594295528|0.833043888200495|0.239848565936749|0.477991728047317|0.246731560459784|0.514320178218443|0.587424324926907|0.338813223011299|0.271815766648609|0.353071728943565|0.215686760950078|0.13…	86	0.656361	1.03615	0.431384	1
PEPTIDE_RECEPTOR_ACTIVITY	C3AR1|C5AR1|CCKAR|CCKBR|CMKLR1|CXCR2|F2RL2|F2RL3|F2R|FPR1|FPR2|FPR3|GALR1|GALR2|GALR3|GP1BA|GPR17|HCRTR2|KISS1R|MAS1|MC2R|MC3R|MC4R|MC5R|MCHR1|NMBR|NMUR1|NMUR2|NPBWR1|NPBWR2|NPY6R|OPCML|OPRD1|OPRK1|OPRM1|OXTR|AVPR1A|AVPR1B|BDKRB1|BDKRB2|SSTR1|SSTR2|SSTR3|SSTR4|SSTR5|TACR1|TACR2|TACR3|XCR1	53	0.0668450007955933|0.018740030441067|0.296962888744504|0.532216956280353|0.729449428869163|0.11165821490961|0.0807495967401538|0.0769931861800442|0.0791219108613244|0.418824223865565|0.182147367709282|0.0757823878977308|0.609590622233739|0.865203588760529|0.244257322938053|0.0378466347269424|0.110131223626747|0.242428361687848|0.547340612229141|0.213149380964589|0.171767346309123|0.38507610674884…	49	3.35863	1.16118	0.082898	1
DEOXYRIBONUCLEASE_ACTIVITY	DFFA|DFFB|DNASE1L2|DNASE1L3|DNASE2|ERCC1|ERCC4|ERCC5|EXO1|FEN1|APEX1|ISG20|APTX|MAP1S|MBD4|MRE11A|NME1|OGG1|RAD50|TREX1	22	0.229915331497402|0.247487520310979|0.481496423800395|0.0433170611695052|0.799731959259278|0.0770020319704708|0.12874516384956|0.197649786272988|0.0282535178053828|0.393706483991733|0.0717772052917663|0.388322568575495|0.348015755328339|0.785511038636763|0.276018047334877|0.119099973149536|0.0485162814217642|0.140684195090163|0.0195486848372681|0.0924727156539061	20	2.10823	1.24146	0.192468	1
PHOSPHOINOSITIDE_BINDING	CCDC88A|ADAP2|CYTH3|EEA1|EPB41|GPAA1|ARAP1|ARAP2|ARAP3|PICALM|PIGK|PIGU|RAB35|SCIN|SYT1|THY1|WDFY1|ZFYVE16|ZFYVE1	20	0.0780721186211304|0.358773770555987|0.335159816895015|0.180909768566801|0.0979689726650995|0.528986729090465|0.260123466496433|0.280010151393684|0.28998808575404|0.0290150046023594|0.0445975797527085|0.212042059420816|0.157241710901155|0.299390360978427|0.0254554156210187|0.084026406423343|0.264509223385549|0.520904059008616|0.107037092739515	19	1.32702	0.960976	0.23859	1
HYDROLASE_ACTIVITY_ACTING_ON_CARBON_NITROGEN_NOT_PEPTIDEBONDSIN_CYCLIC_AMIDINES	CDA|ADARB2|ADAT1|ADA|DCTD|AMPD1|AMPD3|GCH1|GDA|APOBEC1|APOBEC2|APOBEC3F|APOBEC3G|MTHFD1|MTHFD2|ATIC	16	0.101868335865327|0.125925787123636|0.507928242637084|0.739779831912713|0.42489751580928|0.0145989684930468|0.243881859511589|0.153165039980865|0.472023176460163|0.897065812067997|0.207107747133831|0.255068151316441|0.572009579366765|0.37225631167903|0.187632624891544|0.597492596059151	16	1.08503	0.865791	0.255723	1
ATPASE_ACTIVITY_COUPLED	ABCA3|ABCA8|ABCB11|ABCC1|ABCC2|ABCC3|ABCC6|ABCD3|ABCD4|ABCF1|ABCG1|ABCG2|CCT8|CHD1|CHD2|CHD3|CHD4|CLPX|DDX17|DDX18|DDX20|DDX21|DDX23|DDX25|DDX43|DDX54|DDX56|DHX38|DHX8|DHX9|EIF4A3|ERCC6|ERCC8|FXYD2|G3BP1|KATNA1|KATNB1|MYH10|MYH6|MYH7|MYH9|MYL6|MYO1E|MYO3A|ATP11B|ATP1A1|ATP1A2|ATP1A3|ATP1A4|ATP1B1|ATP1B2|ATP1B3|ATP2A1|ATP2A2|ATP2A3|ATP2B1|ATP2B4|ATP2C1|ATP4A|ATP4B|ATP6V0C|ATP6V0E1|ATP6V1B2|ATP6V1C…	93	0.112380180004393|0.166097423481065|0.375480074392174|0.0429075996045604|0.0483645947105237|0.435100657713284|0.00265601520365466|0.74878779052988|0.108896197514688|0.37245069849009|0.197274229292074|0.19062812197977|0.426494409683323|0.0727732802585516|0.0903535954321113|0.0984207285005559|0.102565114876454|0.313066607785176|0.0920912285575308|0.0196734157244431|0.196716315716126|0.2215330814335…	87	4.35552	1.28328	0.0544452	1
G_PROTEIN_COUPLED_RECEPTOR_ACTIVITY	C3AR1|C5AR1|CALCRL|CCKAR|CCKBR|CD97|CELSR3|CHRM1|CHRM2|CHRM3|CHRM4|CHRM5|CMKLR1|ADRA1A|ADRA1B|ADRA1D|ADRA2A|ADRA2B|ADRA2C|ADRB1|ADRB2|ADRB3|CNR1|CNR2|CRHR1|CRHR2|CRY1|CXCR2|DRD1|DRD2|DRD3|DRD4|DRD5|ELTD1|EMR1|EMR2|EMR3|EMR4P|F2RL2|F2RL3|F2R|FPR1|FPR2|FPR3|FSHR|GABBR1|GABBR2|GALR1|GALR2|GALR3|GHRHR|GHSR|GLP2R|GNRHR|GP1BA|GPR110|GPR111|GPR113|GPR114|GPR115|GPR116|GPR123|GPR124|GPR125|GPR126|GPR128|…	191	0.0668450007955933|0.018740030441067|0.131747859295693|0.296962888744504|0.532216956280353|0.385437080994122|0.147286067757259|0.0307766070674961|0.106360731320842|0.0161695774786608|0.0815094498241358|0.217606947656093|0.729449428869163|0.15699379625328|0.15285263227177|0.573208216309565|0.214076264368352|0.222004862649763|0.474972083909141|0.676036088764119|0.200643963597378|0.347394504959067|0…	182	0.00099835	0.000510929	0.0017933	1
[truncated: 5,181 more rows]
